# Supplementary material for: DAF-18/PTEN inhibits germline zygotic gene activation during primordial germ cell quiescence
Source: PLoS Genet. 2021 Jul 21;17(7):e1009650. doi: 10.1371/journal.pgen.1009650 (PMC8294487; doi:10.1371/journal.pgen.1009650)
Supplement: S1 Table — (XLSX) [file pgen.1009650.s013.xlsx]

## Sheet: Sheet1
Table S1. Strains, plasmids and primers used in this study
Strains used in this study
Strain	Genotype	Construction details/Source	Source/Reference	Abbreviation in text
N2	Wild-type		(Brenner 1974)
GC1171	naSi2 (mex-5p::mCherry::H2B::nos-2 3'UTR +unc-119(+)) II; unc-119(ed3)? III	naSi2 [pGC550 (mex-5p::mCherry::H2B::nos-2 3'UTR +unc-119(+))]	(Roy et al. 2018)	"PGC::mCherry", "WT"
GC1459	naSi2 (mex-5p::mCherry::H2B::nos-2 3'UTR +unc-119(+)) II; unc-119(ed3) III ?; daf-18(ok480) IV		this work	"PGC::mCherry; daf-18"
DUP64	glh-1(sam24[glh-1::gfp::3xFLAG]) I	Gift from Dustin Updike	(Andralojc et al. 2017)	"glh-1::GFP," "WT"
GC1527	glh-1(sam24[glh-1::gfp::3xFLAG]) I; daf-18(ok480) IV		this work	"glh-1::GFP; daf-18"
FT95	unc-119(ed3) III; xnIs23 [cdc-42P::ZF1-GFP-CDC-42, unc-119(+)]	Gift from Jeremy Nance	(Armenti et al. 2014)
GC1638	naSi2 (mex-5p::mCherry::H2B::nos-2 3'UTR +unc-119(+)) II; unc-119(ed3) III ?; otIs45 (unc-119::GFP) V	otIs45 (unc-119::GFP) is from OH441 (Altun-Gultekin et al. 2001)	this work
GC1639	naSi2 (mex-5p::mCherry::H2B::nos-2 3'UTR +unc-119(+)) II; unc-119(ed3) III ?; daf-18(ok480) IV; otIs45 (unc-119::GFP) V		this work
GC1537	vbh-1(na110[GFP::vbh-1]) I; naSi2 (mex-5p::mCherry::H2B::nos-2 3'UTR +unc-119(+)) II; unc-119(ed3)? III	na110[GFP::vbh-1]: Inserted GFP into N terminus of endogenous vbh-1 gene using CRISPR-based "hybrid" GFP donor method. Injected into GC1171 (naSi2): Cas9 (IDT) at .25ug/uL, tracrRNA (IDT) at 0.1 ug/uL, vbh-1 target crRNA at 0.056 ug/uL, dpy-10 crRNA (IDT) at 0.0056 ug/uL, dpy-10 ss oligo at 0.4 uM, sticky repair PCR (GFPo amplified from pGC689 with 120bp vbh-1 homology arms) at 200 ng/uL.	this work	GFP::vbh-1
GC1576	vbh-1(na110[GFP::vbh-1]) I; naSi2 (mex-5p::mCherry::H2B::nos-2 3'UTR +unc-119(+)) II; unc-119(ed3)? III; daf-18(ok480) IV		this work
HT1593	unc-119(ed3) III	CGC	Heidi Tissenbaum via CGC
GC1456	naSi2 (mex-5p::mCherry::H2B::nos-2 3'UTR +unc-119(+)) II; unc-119(ed3) III ?; daf-18(ok480) IV; naEx261 (daf-18P::daf-18::daf-18 3'UTR::SL2::GFP::H2B::unc-54 3’UTR)	daf-18 genomic "rescue," naEx261= Injected into GC1459 (naSi2; daf-18) : pGC688 [daf-18P::daf-18::daf-18 3'UTR::SL2::GFP::H2B::unc-54 3’UTR] at 50ng/uL, pJB134 [flp-17P::dsRed] at 50ng/uL, 1kb DNA ladder at 25ng/uL.	this work
GC1460	naSi2 (mex-5p::mCherry::H2B::nos-2 3'UTR +unc-119(+)) II; unc-119(ed3) III ?; daf-18(ok480) IV; naEx264 (rab-3P::daf-18::daf-18 3'UTR::SL2::GFP::H2B::unc-54 3’UTR)	daf-18 neuronal "rescue," naEx264= Injected into GC1459 (naSi2; daf-18) : pGC694 [rab-3P::daf-18::daf-18 3'UTR::SL2::GFP::H2B::unc-54 3’UTR] at 20 ng/uL, pJB134 [flp-17P::dsRed] at 50ng/uL, 1kb DNA ladder at 60ng/uL.	this work
GC1464	naSi2 (mex-5p::mCherry::H2B::nos-2 3'UTR +unc-119(+)) II; unc-119(ed3) III ?; daf-18(ok480) IV; naEx268 (nlp-40P::daf-18::daf-18 3'UTR::SL2::GFP::H2B::unc-54 3’UTR)	daf-18 intestinal "rescue," naEx268= Injected into GC1459 (naSi2; daf-18) : pGC695 [nlp-40P::daf-18::daf-18 3'UTR::SL2::GFP::H2B::unc-54 3’UTR] at 50 ng/uL, pJB134 [flp-17P::dsRed] at 50ng/uL, 1kb DNA ladder at 25ng/uL.	this work
GC1465	naSi2 (mex-5p::mCherry::H2B::nos-2 3'UTR +unc-119(+)) II; unc-119(ed3) III ?; daf-18(ok480) IV; naEx269 (dpy-7P::daf-18::daf-18 3'UTR::SL2::GFP::H2B::unc-54 3’UTR)	daf-18 hypodermal "rescue," naEx269= Injected into GC1459 (naSi2; daf-18) : pGC696 [dpy-7P::daf-18::daf-18 3'UTR::SL2::GFP::H2B::unc-54 3’UTR] at 10ng/uL, pJB134 [flp-17P::dsRed] at 50ng/uL, 1kb DNA ladder at 60ng/uL.	this work
GC1485	naSi2 (mex-5p::mCherry::H2B::nos-2 3'UTR +unc-119(+)) II; unc-119(ed3) III ?; daf-18(ok480) IV; naEx275 (elt-2P::daf-18::daf-18 3'UTR::SL2::GFP::H2B::unc-54 3’UTR)	daf-18 intestinal "rescue," naEx275= Injected into GC1459 (naSi2; daf-18) : pGC716 [elt-2P::daf-18::daf-18 3'UTR::SL2::GFP::H2B::unc-54 3’UTR] at 20ng/uL, pJB134 [flp-17P::dsRed] at 50ng/uL, 1kb DNA ladder at 60ng/uL.	this work
GC1484	naSi2 (mex-5p::mCherry::H2B::nos-2 3'UTR +unc-119(+)) II; unc-119(ed3) III ?; daf-18(ok480) IV; naEx274 (ehn-3P::daf-18::daf-18 3'UTR::SL2::GFP::H2B::unc-54 3’UTR)	daf-18 somatic gonad precursor (SGP) "rescue," naEx274= Injected into GC1459 (naSi2; daf-18) : pGC717 [ehn-3P::daf-18::daf-18 3'UTR::SL2::GFP::H2B::unc-54 3’UTR] at 20ng/uL, pJB134 [flp-17P::dsRed] at 50ng/uL, 1kb DNA ladder at 60ng/uL.	this work
GC1479	naSi22 (mex-5P::daf-18::nos-2 3'UTR::SL2::GFPo::PH::tbb-2 3'UTR + unc-119(+)) II; unc-119(ed3) III ?; daf-18(ok480) IV	daf-18 germline "rescue," naSi22 = Used Cas9-triggered long-range HDR, injected into strain HT1593 (unc-119(ed3) III): pGC689 [mex-5P::daf-18::nos-2 3'UTR::SL2::GFPo::PH::tbb-2 3'UTR +unc-119(+)] at 20ng/uL, pDD122 at 50ng/uL, pMA122 at 10ng/uL, pGH8 at 10 ng/uL, pCFJ90 at 2.5 ng/uL, pCFJ104 at 5 ng/uL, 1kb DNA ladder at 20ng/uL.	this work
GC1483	glh-1 (sam24[glh-1::gfp::3xFLAG]) I; naSi22 (mex-5P::daf-18::nos-2 3'UTR::SL2::GFPo::PH::tbb-2 3'UTR) II; unc-119(ed3) III ?; daf-18(ok480) IV		this work
GC1627	glh-1 (sam24[glh-1::gfp::3xFLAG]) I I; daf-18; naEx261 (daf-18P::daf-18::daf-18 3'UTR::SL2::GFP::H2B::unc-54 3’UTR	daf-18 genomic "rescue," naEx261, with "glh-1::GFP" as a PGC marker	this work
GC1621	ppw-1 (pk2505) I; naSi2 II	ppw-1 (pk2505) from NL2550	this work
GC1390	rrf-1 (pk1417) I; naSi2 II	rrf-1 (pk1417) from PD8488	this work
Plasmids used in this study
Plasmid name	Description	Reference/Details/Construction	Source/Reference
pJB134	flp-17P::dsRed (coinjection marker)		Gift from N. Ringstad (Julia Brandt)
pGC550	Source of H2B, nos-2 3'UTR, [mex-5P::FRT::mCherry::H2B::nos-2 3'UTR::FRT::GFP::H2B]		(Roy et al. 2018)
pEM1	Source of SL2::GFP::unc-54 3' UTR		(Macosko et al. 2009)
pGC658	Source of ttTi5605 left and right homology arms, C. briggsae unc-119(+), mex-5P, and SL2::GFPo::PH::tbb-2 3'UTR		this study
pBD001	Source of elt-2P		Gift from J. Nance (Brielle Dojer)
pYA12	Source of ehn-3P		Gift from J. Nance (Yusuff Abdu)
pGC688	daf-18 genomic "rescue" construct, [daf-18P::daf-18::daf-18 3'UTR::SL2::GFP::H2B::unc-54 3'UTR]	Gibson Assembly used to combine: daf-18 full promoter to the next gene start (~800bp)::daf-18 coding region with introns (4723bp)::daf-18 3’UTR (439bp) [Amplified from genome], SL2::GFP [pEM1], H2B [pGC550], unc-54 3'UTR [pEM1]. Note: pGC688 carries a single nucleotide insertion in the promoter.	this study
pGC689	daf-18 germline "rescue" construct, [mex-5P::daf-18::nos-2 3'UTR::SL2::GFPo::PH::tbb-2 3'UTR]	Gibson Assembly used to combine: ttTi5605 left homology arm::C. briggsae unc-119(+)::mex-5P (487bp) [pGC658], daf-18 coding region with introns (4723bp) [pGC688], nos-2 3'UTR (836bp) [pGC550], SL2::GFPo(codon-optimized)::PH::tbb-2 (332bp) 3'UTR::ttTi5605 right homology arm [pGC658]	this study
pGC694	daf-18 neuronal "rescue" construct, [rab-3P::daf-18::daf-18 3'UTR::SL2::GFP::H2B::unc-54 3'UTR]	Gibson Assembly used to combine: rab-3P (1208 bp) [amplified from genome], daf-18 coding region with introns (4723bp)::daf-18 3’UTR (439bp)::SL2::GFP::H2B::unc-54 3'UTR [pGC688]. rab-3 promoter as used in {Wang, 2017 #186}.	this study
pGC695	daf-18 intestinal "rescue" construct 1, [nlp-40P::daf-18::daf-18 3'UTR::SL2::GFP::H2B::unc-54 3'UTR]	Gibson Assembly used to combine: nlp-40P (3511 bp) [amplified from genome], daf-18 coding region with introns (4723bp)::daf-18 3’UTR (439bp)::SL2::GFP::H2B::unc-54 3'UTR [pGC688]. nlp-40 promoter as used in {Wang, 2017 #186}.	this study
pGC696	daf-18 hypodermal "rescue" construct, [dpy-7P::::daf-18::daf-18 3'UTR::SL2::GFP::H2B::unc-54 3'UTR]	Gibson Assembly used to combine: dpy-7P (339 bp) [amplified from genome], daf-18 coding region with introns (4723bp)::daf-18 3’UTR (439bp)::SL2::GFP::H2B::unc-54 3'UTR [pGC688]. dpy-7 promoter as used in {Wang, 2017 #186}.	this study
pGC716	daf-18 intestinal "rescue" construct 2, [elt-2P::daf-18::daf-18 3'UTR::SL2::GFP::H2B::unc-54 3'UTR]	Gibson Assembly used to combine: elt-2P (3917 bp) [pBD001], daf-18 coding region with introns (4723bp)::daf-18 3’UTR (439bp)::SL2::GFP::H2B::unc-54 3'UTR [pGC688].	this study
pGC717	daf-18 somatic gonad precursor (SGP) "rescue" construct , [ehn-3::daf-18::daf-18 3'UTR::SL2::GFP::H2B::unc-54 3'UTR]	Gibson Assembly used to combine: ehn-3P (2792 bp) [pYA12], daf-18 coding region with introns (4723bp)::daf-18 3’UTR (439bp)::SL2::GFP::H2B::unc-54 3'UTR [pGC688].	this study
pDD122	Cas9 + sgRNA	Peft-3::Cas9 + ttTi5605 sgRNA. Plasmid that is targeted to a genomic site near the ttTi5605 Mos1 insertion allele .	(Dickinson et al. 2013)
pMA122	Phsp::peel-1	Negative selection marker	(Frokjaer-Jensen et al. 2012)
pGH8	Prab-3::mCherry (Pan-neuronal)		(Kihira et al. 2012)
pCFJ90	Pmyo-2::mCherry (pharynx muscle)		(Frokjaer-Jensen et al. 2008)
pCFJ104	Pmyo-3::mCherry (body wall muscle)		(Frokjaer-Jensen et al. 2008)
Primers used in this study
Primer name	Description	Sequence	Reference
rab-3P into pGC688 FWD	Gibson Assembly Primer. Capital letter nucleotides are corresponds to pGC688, lowercase corresponds to rab-3P	TTTGCTGGCCTTTTGCTCACgatcttcagatgggagcagt	(Wang et al. 2017)
rab-3P into pGC688 REV	Gibson Assembly Primer. Capital letter nucleotides are corresponds to pGC688, lowercase corresponds to rab-3P	TCTGGAGGAGGAGTAACCATctgaaaatagggctactgtaga	(Wang et al. 2017)
nlp-40P into pGC688 FWD	Gibson Assembly Primer. Capital letter nucleotides are corresponds to pGC688, lowercase corresponds to nlp-40P	TTTGCTGGCCTTTTGCTCACgtgagaagatatcgtacgagg	(Wang et al. 2017)
nlp-40P into pGC688 REV	Gibson Assembly Primer. Capital letter nucleotides are corresponds to pGC688, lowercase corresponds to nlp-40P	TCTGGAGGAGGAGTAACCATgttgattgtgtatgtttggct	(Wang et al. 2017)
dpy-7P into pGC688 FWD	Gibson Assembly Primer. Capital letter nucleotides are corresponds to pGC688, lowercase corresponds to dpy-7P	TTTGCTGGCCTTTTGCTCACtcattccacgatttctcgca	(Wang et al. 2017)
dpy-7P into pGC688 REV	Gibson Assembly Primer. Capital letter nucleotides are corresponds to pGC688, lowercase corresponds to dpy-7P	TCTGGAGGAGGAGTAACCATtctggaacaaaatgtaagaatattct	(Wang et al. 2017)
elt-2P into pGC688 FWD	Gibson Assembly Primer. Capital letter nucleotides are corresponds to pGC688, lowercase corresponds to elt-2P	TTTGCTGGCCTTTTGCTCACgatcttctccttcccatgtgctg	this work
elt-2P into pGC688 REV	Gibson Assembly Primer. Capital letter nucleotides are corresponds to pGC688, lowercase corresponds to elt-2P	TCTGGAGGAGGAGTAACCATtctataatctattttctagtttctattttattagaatgcc	this work
ehn-3P into pGC688 FWD	Gibson Assembly Primer. Capital letter nucleotides are corresponds to pGC688, lowercase corresponds to ehn-3P	TTTGCTGGCCTTTTGCTCACGaattttaaatgggtattcggatgtaaaatgatgagaaag	this work
ehn-3P into pGC688 REV	Gibson Assembly Primer. Capital letter nucleotides are corresponds to pGC688, lowercase corresponds to ehn-3P	TCTGGAGGAGGAGTAACCATtttgtaatttggaagctgggag	this work
GCo1207	daf-18(ok480) detection FWD	gagtcggtggtccatttgagatacc	this work
GCo1208	daf-18(ok480) detection REV. GCo1207 + 1208 = 1166 bp in WT, 211 bp in daf-18 (ok480)	actggcaacgaatgaatacgcaggt	this work
GCo2250	daf-18(ok480) detection REV in deletion. GCo1207+GCo2250 = 775 bp in WT, no band in daf-18(ok480)	GCAGGAGGAAGTTCGTCTTCAG	this work
vbh-1 crRNA		CATtgtaagactatatcaaa	this work
vbh-1/GFPo sticky repair template PCR FWD	to insert GFPo (codon-optimized) into vbh-1 N terminus. Lower case is vbh-1 locus homology, upper case is GFPo	taaaatgaatttcagatacatattctgtaatctcgacgtcaattgggtacaaaatcggtttagattcgccgatttttctttttcgaattccgggtttccgtttgatatagtcttacaATGAGTAAAGGAGAAGAATTGTT	this work
vbh-1/GFPo sticky repair template PCR FWD	to insert GFPo (codon-optimized) into vbh-1 N terminus. Lower case is vbh-1 locus homology, upper case is GFPo	gatgaccagctgaaaaaatgaggttgaaatcttgaaatccgtttcgaaatcatacccttgtccctgttgttgttgtggcggctgttgttgaccgttgtgattcgcataatattgtgtgttCTTGTAGAGCTCGTCCATTC	this work
dpy-10 ssDNA oligo	for dpy-10 co-CRISPR	CACTTGAACTTCAATACGGCAAGATGAGAATGACTGGAAACCGTACCGCATGCGGTGCCTATGGTAGCGGAGCTTCACATGGCTTCAGACCAACAGCCTAT	(Paix et al. 2014)
dpy-10 crRNA	for dpy-10 co-CRISPR	GCUACCAUAGGCACCACGAG	(Paix et al. 2014)
GCo2332	fragment 1 FWD for daf-18 genomic array. Capital letter nucleotides correspond to the vector and lowercase correspond to daf-18 locus	TTTGCTGGCCTTTTGCTCACatttcatcgcactatacaaactttagactctaaataca	this work
GCo2334	fragment 1 REV for daf-18 genomic array.	ttgaattcaaaaagaaaaataaattggagccaacga	this work
GCo2335	fragment 2 FWD for daf-18 genomic array.	cacttcgttggctccaatttatttttctttttga	this work
GCo2336	fragment 2 REV for daf-18 genomic array. Capital letter nucleotides correspond to the vector and lowercase correspond to daf-18 locus	TGAAAGTAGGATGAGACAGCcgaatgcgcctagattctatgtatcg	this work
