# Supplementary material for: DAF-18/PTEN inhibits germline zygotic gene activation during primordial germ cell quiescence
Source: PLoS Genet. 2021 Jul 21;17(7):e1009650. doi: 10.1371/journal.pgen.1009650 (PMC8294487; doi:10.1371/journal.pgen.1009650)
Supplement: S1 Data — (XLSX) [file pgen.1009650.s014.xlsx]

## Sheet: README
Mapping efficiency
sample	total_mapped	total_unmapped	efficiency
GC1171-1_S1_L001.sorted.bam	30855382	17613376	0.636604
GC1171-2_S3_L001.sorted.bam	28743768	21293108	0.574452
GC1171-3_S5_L001.sorted.bam	26012064	15823390	0.621771
GC1171-4_S7_L001.sorted.bam	28340820	16816494	0.627602
GC1171-5_S9_L001.sorted.bam	35846272	20821264	0.632572
GC1459-1_S2_L001.sorted.bam	28335102	16406830	0.633301
GC1459-2_S4_L001.sorted.bam	29175676	16822216	0.634283
GC1459-3_S6_L001.sorted.bam	33938540	19505310	0.635032
GC1459-4_S8_L001.sorted.bam	32413980	19944490	0.619078
GC1459-5_S10_L001.sorted.bam	24706090	16168394	0.604438
Analysis pipeline
Version WS273 of the genome was used for mapping (c_elegans.PRJNA13758.WS273.genomic.fa).
Bowtie version 1.2.2 was used to map paired-end reads with the following settings: bowtie -I 0 -X 500 -k 1 -m 2 -S -p 2
HTSeq version 0.11.2 was used to count reads mapping to the WS273 canonical geneset (c_elegans.PRJNA13758.WS273.canonical_geneset.gtf).
edgeR version 3.24.3 was used for differential expression analysis. Count data was restricted to include only protein-coding genes (20,127). Prior to differential expression analysis, this list was further restricted to include only genes with CPM>1 in at least 4 libraries (12,592 genes).
PCA was performed on log2 mean normalized CPM values for the genes included in differential expression analysis. One outlier replicate was removed prior to differential expression analysis, leaving four biological replicates for each strain. PCA was then repeated for the four replicates used in the final analysis. In both cases, PC1 separates libraries based on strain.
In edgeR, the exact test was used to compare 4 biological replicates of GC1171 and GC1459. Genes with positive log2FCs are up in GC1459, genes with negative log2FCs are down in GC1459. FDR<0.05 are considered differentially expressed. This includes 3,335 genes.
The correlation matrix includes the Pearson correlation coefficient for each pairwise comparison of libraries. Log2-normalized CPM values for the genes included in differential expression analysis were used in the calculation.
Analysis of gene groups of interest
For gene groups of interest, we checked to see if the distribution of log2 fold changes for the group of genes of interest in the GC1459/GC1171 data differ from the log2 fold changes of all genes in the GC1459/GC1171 data by plotting the cumulative distribution of the data.
P-values for cumulative distributions were determined by using the Kolmogorov-Smirnov test.
The overlap between each gene group of interest and differentially expressed genes that were up- or down-regulated in the GC1459 / GC1171 comparison (FDR < 0.05) was assessed, and the hypergeometric test was used to determine significant overlap.

## Sheet: GC1171vsGC1459
sequence	WB_id	symbol	type	logFC	logCPM	PValue	FDR	LeeLuSeydoux2017	Spencer2011	Packer2019	PackerLeeOverlap	PackerSpencerOverlap	LeeModENCODESpencer	X4wayGermline	Pgranule	CytoplasmicStressGranule	ResponseToStress	GeneSilencingRNA	CellCycle	ReproductiveProcess	GermCellDevelopment	Translation	DNAdamage	Translation_reproductiveProcess	modENCODE_germline	modENCODE_intestine	modENCODE_ciliatedNeurons	modENCODE_TouchReceptor	modENCODE_nonseamHypodermis	modENCODE_seamCells	modENCODE_BodyWallMuscle	modENCODE_pharyngealGland
F53B6.8	WBGene00009963	fipr-26	protein_coding_gene	-6.20831	3.70048	2.11e-149	2.66e-145	FALSE	FALSE	FALSE	FALSE	FALSE	FALSE	FALSE	FALSE	FALSE	FALSE	FALSE	FALSE	FALSE	FALSE	FALSE	FALSE	FALSE	FALSE	FALSE	FALSE	FALSE	FALSE	FALSE	FALSE	FALSE
R09B5.13	WBGene00044900	cnc-11	protein_coding_gene	-6.14408	3.47645	6.64e-128	4.18e-124	FALSE	WBGene00044900	FALSE	FALSE	FALSE	FALSE	FALSE	FALSE	FALSE	WBGene00044900	FALSE	FALSE	FALSE	FALSE	FALSE	FALSE	FALSE	FALSE	FALSE	FALSE	FALSE	FALSE	FALSE	FALSE	FALSE
C37A5.8	WBGene00007992	fipr-24	protein_coding_gene	-4.53736	3.87898	5.2e-111	2.18e-107	FALSE	FALSE	FALSE	FALSE	FALSE	FALSE	FALSE	FALSE	FALSE	WBGene00007992	FALSE	FALSE	FALSE	FALSE	FALSE	FALSE	FALSE	FALSE	FALSE	FALSE	FALSE	FALSE	FALSE	FALSE	FALSE
C08A9.1	WBGene00004932	sod-3	protein_coding_gene	-6.1582	3.57256	7.2e-106	2.27e-102	FALSE	FALSE	FALSE	FALSE	FALSE	FALSE	FALSE	FALSE	FALSE	WBGene00004932	FALSE	FALSE	FALSE	FALSE	FALSE	FALSE	FALSE	FALSE	FALSE	FALSE	FALSE	FALSE	FALSE	FALSE	FALSE
C37A5.2	WBGene00007989	fipr-22	protein_coding_gene	-3.57959	5.67412	1.68e-105	4.23e-102	FALSE	FALSE	FALSE	FALSE	FALSE	FALSE	FALSE	FALSE	FALSE	WBGene00007989	FALSE	FALSE	FALSE	FALSE	FALSE	FALSE	FALSE	FALSE	FALSE	FALSE	FALSE	WBGene00007989	FALSE	FALSE	FALSE
K11G9.6	WBGene00003473	mtl-1	protein_coding_gene	-4.40127	5.27216	6.85e-102	1.44e-98	FALSE	FALSE	FALSE	FALSE	FALSE	FALSE	FALSE	FALSE	FALSE	WBGene00003473	FALSE	FALSE	FALSE	FALSE	FALSE	FALSE	FALSE	FALSE	FALSE	FALSE	FALSE	FALSE	FALSE	FALSE	FALSE
C37A5.4	WBGene00007990	fipr-23	protein_coding_gene	-3.83387	5.07487	6.33e-91	1.14e-87	FALSE	FALSE	FALSE	FALSE	FALSE	FALSE	FALSE	FALSE	FALSE	WBGene00007990	FALSE	FALSE	FALSE	FALSE	FALSE	FALSE	FALSE	FALSE	FALSE	FALSE	FALSE	FALSE	FALSE	FALSE	FALSE
F15B9.1	WBGene00001387	far-3	protein_coding_gene	-7.07992	4.31984	7.97e-79	1.25e-75	FALSE	FALSE	FALSE	FALSE	FALSE	FALSE	FALSE	FALSE	FALSE	FALSE	FALSE	FALSE	FALSE	FALSE	FALSE	FALSE	FALSE	FALSE	FALSE	FALSE	FALSE	FALSE	FALSE	FALSE	FALSE
F38E11.1	WBGene00002012	hsp-12.3	protein_coding_gene	-3.33627	4.93792	5.07e-77	7.09e-74	FALSE	FALSE	FALSE	FALSE	FALSE	FALSE	FALSE	FALSE	FALSE	FALSE	FALSE	FALSE	FALSE	FALSE	FALSE	FALSE	FALSE	FALSE	FALSE	FALSE	FALSE	FALSE	FALSE	FALSE	FALSE
Y41D4A.2	WBGene00000682	col-108	protein_coding_gene	-5.51999	4.01493	1.68e-76	2.11e-73	FALSE	FALSE	FALSE	FALSE	FALSE	FALSE	FALSE	FALSE	FALSE	FALSE	FALSE	FALSE	FALSE	FALSE	FALSE	FALSE	FALSE	FALSE	FALSE	FALSE	FALSE	FALSE	FALSE	FALSE	FALSE
Y6G8.2	WBGene00012404		protein_coding_gene	-4.08151	6.00031	7.77e-75	8.89e-72	FALSE	FALSE	FALSE	FALSE	FALSE	FALSE	FALSE	FALSE	FALSE	FALSE	FALSE	FALSE	FALSE	FALSE	FALSE	FALSE	FALSE	FALSE	WBGene00012404	FALSE	FALSE	FALSE	FALSE	FALSE	FALSE
D1086.9	WBGene00008396		protein_coding_gene	-7.93102	4.27427	2.44e-73	2.56e-70	FALSE	FALSE	FALSE	FALSE	FALSE	FALSE	FALSE	FALSE	FALSE	FALSE	FALSE	FALSE	FALSE	FALSE	FALSE	FALSE	FALSE	FALSE	FALSE	FALSE	FALSE	FALSE	FALSE	FALSE	FALSE
F21H7.2	WBGene00009028		protein_coding_gene	-4.59536	4.9582	6.53e-71	6.33e-68	FALSE	FALSE	FALSE	FALSE	FALSE	FALSE	FALSE	FALSE	FALSE	FALSE	FALSE	FALSE	FALSE	FALSE	FALSE	FALSE	FALSE	FALSE	FALSE	FALSE	FALSE	FALSE	FALSE	FALSE	FALSE
T14B1.1	WBGene00011763		protein_coding_gene	-1.99657	8.7784	2.11e-69	1.9e-66	FALSE	FALSE	FALSE	FALSE	FALSE	FALSE	FALSE	FALSE	FALSE	FALSE	FALSE	FALSE	FALSE	FALSE	FALSE	FALSE	FALSE	FALSE	FALSE	FALSE	FALSE	FALSE	FALSE	FALSE	FALSE
T01B6.3	WBGene00020135	aakg-4	protein_coding_gene	-2.35126	6.10458	2.25e-63	1.88e-60	FALSE	FALSE	FALSE	FALSE	FALSE	FALSE	FALSE	FALSE	FALSE	FALSE	FALSE	FALSE	FALSE	FALSE	FALSE	FALSE	FALSE	FALSE	FALSE	FALSE	FALSE	FALSE	FALSE	FALSE	FALSE
ZC410.5	WBGene00013882	msa-1	protein_coding_gene	-2.469	7.51153	1.05e-62	8.27e-60	FALSE	FALSE	FALSE	FALSE	FALSE	FALSE	FALSE	FALSE	FALSE	FALSE	FALSE	FALSE	FALSE	FALSE	FALSE	FALSE	FALSE	FALSE	FALSE	FALSE	FALSE	FALSE	FALSE	FALSE	FALSE
Y32H12A.3	WBGene00000973	dhs-9	protein_coding_gene	-2.18524	6.33997	1.2e-58	8.92e-56	FALSE	FALSE	FALSE	FALSE	FALSE	FALSE	FALSE	FALSE	FALSE	FALSE	FALSE	FALSE	FALSE	FALSE	FALSE	FALSE	FALSE	FALSE	FALSE	FALSE	FALSE	FALSE	FALSE	FALSE	FALSE
F54B8.3	WBGene00010018	fbxa-69	protein_coding_gene	-2.03336	5.82196	5.8e-57	4.06e-54	FALSE	FALSE	FALSE	FALSE	FALSE	FALSE	FALSE	FALSE	FALSE	FALSE	FALSE	FALSE	FALSE	FALSE	FALSE	FALSE	FALSE	FALSE	FALSE	FALSE	FALSE	FALSE	FALSE	FALSE	FALSE
C02A12.4	WBGene00003096	lys-7	protein_coding_gene	-2.52866	3.97075	3.88e-56	2.57e-53	FALSE	FALSE	FALSE	FALSE	FALSE	FALSE	FALSE	FALSE	FALSE	WBGene00003096	FALSE	FALSE	FALSE	FALSE	FALSE	FALSE	FALSE	FALSE	WBGene00003096	FALSE	FALSE	FALSE	FALSE	FALSE	FALSE
F11A5.13	WBGene00008679		protein_coding_gene	-5.32363	2.85525	3.6e-53	2.27e-50	FALSE	FALSE	FALSE	FALSE	FALSE	FALSE	FALSE	FALSE	FALSE	FALSE	FALSE	FALSE	FALSE	FALSE	FALSE	FALSE	FALSE	FALSE	FALSE	FALSE	FALSE	FALSE	FALSE	FALSE	FALSE
F38B6.4	WBGene00018174		protein_coding_gene	-3.76568	3.72622	8.11e-53	4.86e-50	FALSE	FALSE	FALSE	FALSE	FALSE	FALSE	FALSE	FALSE	FALSE	FALSE	FALSE	FALSE	FALSE	FALSE	FALSE	FALSE	FALSE	FALSE	WBGene00018174	FALSE	FALSE	FALSE	FALSE	FALSE	FALSE
F26B1.3	WBGene00002073	ima-2	protein_coding_gene	1.98745	4.41268	1.92e-52	1.1e-49	WBGene00002073	WBGene00002073	WBGene00002073	WBGene00002073	WBGene00002073	FALSE	FALSE	FALSE	FALSE	FALSE	FALSE	WBGene00002073	FALSE	FALSE	FALSE	FALSE	FALSE	FALSE	FALSE	FALSE	FALSE	FALSE	FALSE	FALSE	FALSE
F15E6.10	WBGene00044479		protein_coding_gene	-4.65036	2.86981	3.9e-52	2.14e-49	FALSE	WBGene00044479	FALSE	FALSE	FALSE	FALSE	FALSE	FALSE	FALSE	FALSE	FALSE	FALSE	FALSE	FALSE	FALSE	FALSE	FALSE	FALSE	FALSE	FALSE	FALSE	FALSE	FALSE	FALSE	FALSE
F13H8.11	WBGene00017443		protein_coding_gene	-3.55531	2.87054	4.26e-52	2.23e-49	FALSE	FALSE	FALSE	FALSE	FALSE	FALSE	FALSE	FALSE	FALSE	FALSE	FALSE	FALSE	FALSE	FALSE	FALSE	FALSE	FALSE	FALSE	FALSE	FALSE	FALSE	FALSE	FALSE	FALSE	FALSE
C15H9.1	WBGene00003778	nnt-1	protein_coding_gene	-3.36377	5.31248	2.25e-50	1.13e-47	FALSE	FALSE	FALSE	FALSE	FALSE	FALSE	FALSE	FALSE	FALSE	FALSE	FALSE	FALSE	FALSE	FALSE	FALSE	FALSE	FALSE	FALSE	FALSE	FALSE	FALSE	FALSE	FALSE	FALSE	FALSE
T05G5.12	WBGene00000932	dao-6	protein_coding_gene	-5.93428	2.62017	4.54e-49	2.2e-46	FALSE	FALSE	FALSE	FALSE	FALSE	FALSE	FALSE	FALSE	FALSE	FALSE	FALSE	FALSE	FALSE	FALSE	FALSE	FALSE	FALSE	FALSE	FALSE	FALSE	FALSE	FALSE	FALSE	FALSE	FALSE
Y46B2A.1	WBGene00021576	fbxc-51	protein_coding_gene	-2.39635	3.68083	4.14e-47	1.93e-44	FALSE	FALSE	FALSE	FALSE	FALSE	FALSE	FALSE	FALSE	FALSE	FALSE	FALSE	FALSE	FALSE	FALSE	FALSE	FALSE	FALSE	FALSE	FALSE	FALSE	FALSE	FALSE	FALSE	FALSE	FALSE
F32D1.10	WBGene00003159	mcm-7	protein_coding_gene	1.93424	5.02766	8.49e-46	3.82e-43	FALSE	FALSE	WBGene00003159	FALSE	FALSE	FALSE	FALSE	FALSE	FALSE	WBGene00003159	FALSE	WBGene00003159	FALSE	FALSE	FALSE	WBGene00003159	FALSE	FALSE	FALSE	FALSE	FALSE	FALSE	FALSE	FALSE	FALSE
F21H7.12	WBGene00009033		protein_coding_gene	-4.16226	3.13363	3.22e-45	1.4e-42	FALSE	FALSE	FALSE	FALSE	FALSE	FALSE	FALSE	FALSE	FALSE	FALSE	FALSE	FALSE	FALSE	FALSE	FALSE	FALSE	FALSE	FALSE	FALSE	FALSE	FALSE	FALSE	FALSE	FALSE	FALSE
W02D7.11	WBGene00020946		protein_coding_gene	-8.02727	3.10546	1.17e-44	4.91e-42	FALSE	FALSE	FALSE	FALSE	FALSE	FALSE	FALSE	FALSE	FALSE	FALSE	FALSE	FALSE	FALSE	FALSE	FALSE	FALSE	FALSE	FALSE	FALSE	FALSE	FALSE	FALSE	FALSE	FALSE	FALSE
C08E8.4	WBGene00007440		protein_coding_gene	-3.54584	3.77739	4.61e-44	1.87e-41	FALSE	FALSE	FALSE	FALSE	FALSE	FALSE	FALSE	FALSE	FALSE	WBGene00007440	FALSE	FALSE	FALSE	FALSE	FALSE	FALSE	FALSE	FALSE	FALSE	FALSE	FALSE	FALSE	FALSE	FALSE	FALSE
F39E9.2	WBGene00018195	btb-16	protein_coding_gene	-2.12675	4.145	1.31e-43	5.14e-41	FALSE	FALSE	FALSE	FALSE	FALSE	FALSE	FALSE	FALSE	FALSE	FALSE	FALSE	FALSE	FALSE	FALSE	FALSE	FALSE	FALSE	FALSE	FALSE	FALSE	FALSE	FALSE	FALSE	FALSE	FALSE
T28F4.5	WBGene00012140		protein_coding_gene	-1.91152	9.24924	4.14e-43	1.58e-40	FALSE	FALSE	FALSE	FALSE	FALSE	FALSE	FALSE	FALSE	FALSE	WBGene00012140	FALSE	FALSE	FALSE	FALSE	FALSE	FALSE	FALSE	FALSE	FALSE	FALSE	FALSE	FALSE	FALSE	FALSE	FALSE
C44B7.6	WBGene00016628	slc-36.5	protein_coding_gene	-2.15355	5.61207	5.01e-43	1.85e-40	FALSE	WBGene00016628	FALSE	FALSE	FALSE	FALSE	FALSE	FALSE	FALSE	FALSE	FALSE	FALSE	FALSE	FALSE	FALSE	FALSE	FALSE	FALSE	FALSE	FALSE	FALSE	WBGene00016628	FALSE	FALSE	FALSE
C30G7.1	WBGene00001852	hil-1	protein_coding_gene	-3.73688	5.25409	2.86e-42	1.03e-39	FALSE	FALSE	FALSE	FALSE	FALSE	FALSE	FALSE	FALSE	FALSE	FALSE	FALSE	FALSE	WBGene00001852	FALSE	FALSE	FALSE	FALSE	FALSE	FALSE	FALSE	FALSE	FALSE	FALSE	FALSE	FALSE
R03H10.1	WBGene00019854		protein_coding_gene	-2.30088	4.47198	6.06e-42	2.12e-39	FALSE	FALSE	FALSE	FALSE	FALSE	FALSE	FALSE	FALSE	FALSE	FALSE	FALSE	FALSE	FALSE	FALSE	FALSE	FALSE	FALSE	FALSE	FALSE	FALSE	FALSE	FALSE	FALSE	FALSE	FALSE
C24B9.9	WBGene00016052	dod-3	protein_coding_gene	-1.79816	7.18597	6.64e-42	2.26e-39	FALSE	FALSE	FALSE	FALSE	FALSE	FALSE	FALSE	FALSE	FALSE	FALSE	FALSE	FALSE	FALSE	FALSE	FALSE	FALSE	FALSE	FALSE	FALSE	FALSE	FALSE	FALSE	FALSE	FALSE	FALSE
F17B5.1	WBGene00008905		protein_coding_gene	-6.01399	2.23922	7.08e-42	2.35e-39	FALSE	FALSE	FALSE	FALSE	FALSE	FALSE	FALSE	FALSE	FALSE	FALSE	FALSE	FALSE	FALSE	FALSE	FALSE	FALSE	FALSE	FALSE	WBGene00008905	FALSE	FALSE	FALSE	FALSE	FALSE	FALSE
K07C10.1	WBGene00004227	ptr-13	protein_coding_gene	-2.27497	6.31398	1.49e-39	4.81e-37	FALSE	FALSE	FALSE	FALSE	FALSE	FALSE	FALSE	FALSE	FALSE	FALSE	FALSE	FALSE	FALSE	FALSE	FALSE	FALSE	FALSE	FALSE	FALSE	FALSE	FALSE	FALSE	FALSE	FALSE	FALSE
C37A5.5	WBGene00014699		protein_coding_gene	-4.58009	1.81094	2.86e-39	8.79e-37	FALSE	FALSE	FALSE	FALSE	FALSE	FALSE	FALSE	FALSE	FALSE	WBGene00014699	FALSE	FALSE	FALSE	FALSE	FALSE	FALSE	FALSE	FALSE	FALSE	FALSE	FALSE	FALSE	FALSE	FALSE	FALSE
Y39H10A.1	WBGene00021478		protein_coding_gene	-2.61531	4.77632	2.84e-39	8.79e-37	FALSE	FALSE	FALSE	FALSE	FALSE	FALSE	FALSE	FALSE	FALSE	FALSE	FALSE	FALSE	FALSE	FALSE	FALSE	FALSE	FALSE	FALSE	FALSE	FALSE	FALSE	FALSE	FALSE	FALSE	FALSE
R07C12.1	WBGene00019931		protein_coding_gene	2.93361	2.45866	4.27e-39	1.28e-36	FALSE	FALSE	FALSE	FALSE	FALSE	FALSE	FALSE	FALSE	FALSE	FALSE	FALSE	FALSE	FALSE	FALSE	FALSE	FALSE	FALSE	FALSE	FALSE	FALSE	FALSE	FALSE	FALSE	FALSE	FALSE
ZC196.2	WBGene00022546		protein_coding_gene	-4.7699	1.77204	1.54e-38	4.5e-36	FALSE	FALSE	FALSE	FALSE	FALSE	FALSE	FALSE	FALSE	FALSE	FALSE	FALSE	FALSE	FALSE	FALSE	FALSE	FALSE	FALSE	FALSE	FALSE	FALSE	FALSE	FALSE	FALSE	FALSE	FALSE
C45H4.2	WBGene00016686	cyp-33C1	protein_coding_gene	-6.09085	3.81607	2.76e-37	7.91e-35	FALSE	FALSE	FALSE	FALSE	FALSE	FALSE	FALSE	FALSE	FALSE	FALSE	FALSE	FALSE	FALSE	FALSE	FALSE	FALSE	FALSE	FALSE	FALSE	FALSE	FALSE	FALSE	FALSE	FALSE	FALSE
C40H1.5	WBGene00008040	ttr-5	protein_coding_gene	-1.79467	5.50343	5.24e-37	1.47e-34	FALSE	FALSE	FALSE	FALSE	FALSE	FALSE	FALSE	FALSE	FALSE	FALSE	FALSE	FALSE	FALSE	FALSE	FALSE	FALSE	FALSE	FALSE	FALSE	FALSE	FALSE	FALSE	FALSE	FALSE	FALSE
R09D1.2	WBGene00011158	chil-16	protein_coding_gene	-4.04269	2.32134	6.84e-37	1.87e-34	FALSE	FALSE	FALSE	FALSE	FALSE	FALSE	FALSE	FALSE	FALSE	FALSE	FALSE	FALSE	FALSE	FALSE	FALSE	FALSE	FALSE	FALSE	FALSE	FALSE	FALSE	FALSE	FALSE	FALSE	FALSE
T12D8.5	WBGene00011733		protein_coding_gene	-2.65488	6.02429	2.35e-36	6.29e-34	FALSE	FALSE	FALSE	FALSE	FALSE	FALSE	FALSE	FALSE	FALSE	FALSE	FALSE	FALSE	FALSE	FALSE	FALSE	FALSE	FALSE	FALSE	FALSE	FALSE	FALSE	FALSE	FALSE	FALSE	FALSE
C01B12.3	WBGene00015286	best-3	protein_coding_gene	-1.73446	4.48387	4.01e-36	1.05e-33	FALSE	FALSE	FALSE	FALSE	FALSE	FALSE	FALSE	FALSE	FALSE	FALSE	FALSE	FALSE	FALSE	FALSE	FALSE	FALSE	FALSE	FALSE	FALSE	FALSE	FALSE	FALSE	FALSE	FALSE	FALSE
T26H5.8	WBGene00012070		protein_coding_gene	-2.35937	3.30899	2.12e-35	5.46e-33	FALSE	FALSE	FALSE	FALSE	FALSE	FALSE	FALSE	FALSE	FALSE	FALSE	FALSE	FALSE	FALSE	FALSE	FALSE	FALSE	FALSE	FALSE	FALSE	FALSE	WBGene00012070	FALSE	FALSE	FALSE	FALSE
C55A6.4	WBGene00008333		protein_coding_gene	-1.65203	4.00759	3.26e-35	8.22e-33	FALSE	FALSE	FALSE	FALSE	FALSE	FALSE	FALSE	FALSE	FALSE	FALSE	FALSE	FALSE	FALSE	FALSE	FALSE	FALSE	FALSE	FALSE	FALSE	FALSE	FALSE	FALSE	FALSE	FALSE	FALSE
F37B1.4	WBGene00001763	gst-15	protein_coding_gene	-2.14184	3.80495	5.86e-35	1.45e-32	FALSE	FALSE	FALSE	FALSE	FALSE	FALSE	FALSE	FALSE	FALSE	FALSE	FALSE	FALSE	FALSE	FALSE	FALSE	FALSE	FALSE	FALSE	FALSE	FALSE	FALSE	FALSE	FALSE	FALSE	FALSE
ZC395.5	WBGene00022597		protein_coding_gene	-2.66674	4.10971	7.25e-35	1.76e-32	FALSE	FALSE	FALSE	FALSE	FALSE	FALSE	FALSE	FALSE	FALSE	FALSE	FALSE	FALSE	FALSE	FALSE	FALSE	FALSE	FALSE	FALSE	FALSE	FALSE	FALSE	FALSE	FALSE	FALSE	FALSE
R06B9.1	WBGene00011052	arrd-11	protein_coding_gene	-6.71945	2.22133	2.82e-34	6.71e-32	FALSE	FALSE	FALSE	FALSE	FALSE	FALSE	FALSE	FALSE	FALSE	FALSE	FALSE	FALSE	FALSE	FALSE	FALSE	FALSE	FALSE	FALSE	FALSE	FALSE	FALSE	FALSE	FALSE	FALSE	FALSE
K10H10.5	WBGene00010761		protein_coding_gene	-3.43877	1.87614	4.15e-34	9.69e-32	FALSE	FALSE	FALSE	FALSE	FALSE	FALSE	FALSE	FALSE	FALSE	FALSE	FALSE	FALSE	FALSE	FALSE	FALSE	FALSE	FALSE	FALSE	FALSE	FALSE	FALSE	FALSE	FALSE	FALSE	FALSE
Y4C6B.2	WBGene00021156		protein_coding_gene	-1.60162	4.80822	4.65e-34	1.06e-31	FALSE	FALSE	FALSE	FALSE	FALSE	FALSE	FALSE	FALSE	FALSE	FALSE	FALSE	FALSE	FALSE	FALSE	FALSE	FALSE	FALSE	FALSE	FALSE	FALSE	FALSE	FALSE	FALSE	FALSE	FALSE
T07H3.6	WBGene00020329	bath-26	protein_coding_gene	-1.93845	4.66171	6.21e-34	1.4e-31	FALSE	FALSE	FALSE	FALSE	FALSE	FALSE	FALSE	FALSE	FALSE	FALSE	FALSE	FALSE	FALSE	FALSE	FALSE	FALSE	FALSE	FALSE	FALSE	FALSE	FALSE	FALSE	FALSE	FALSE	FALSE
Y39A1A.12	WBGene00012650	orc-1	protein_coding_gene	1.84889	3.42337	1.18e-33	2.6e-31	FALSE	FALSE	WBGene00012650	FALSE	FALSE	FALSE	FALSE	FALSE	FALSE	FALSE	FALSE	WBGene00012650	FALSE	FALSE	FALSE	FALSE	FALSE	FALSE	FALSE	FALSE	FALSE	FALSE	FALSE	FALSE	FALSE
H19N07.4	WBGene00010408	mboa-2	protein_coding_gene	-1.48461	7.22873	1.24e-33	2.64e-31	FALSE	FALSE	WBGene00010408	FALSE	FALSE	FALSE	FALSE	FALSE	FALSE	FALSE	FALSE	FALSE	FALSE	FALSE	FALSE	FALSE	FALSE	FALSE	FALSE	FALSE	FALSE	FALSE	FALSE	FALSE	FALSE
R05A10.1	WBGene00011018		protein_coding_gene	-1.45136	6.84615	1.23e-33	2.64e-31	FALSE	FALSE	FALSE	FALSE	FALSE	FALSE	FALSE	FALSE	FALSE	FALSE	FALSE	FALSE	FALSE	FALSE	FALSE	FALSE	FALSE	FALSE	FALSE	FALSE	FALSE	FALSE	FALSE	FALSE	FALSE
C01A2.2	WBGene00007214		protein_coding_gene	-2.56606	3.05445	2.77e-33	5.81e-31	FALSE	WBGene00007214	FALSE	FALSE	FALSE	FALSE	FALSE	FALSE	FALSE	FALSE	FALSE	FALSE	FALSE	FALSE	FALSE	FALSE	FALSE	FALSE	FALSE	FALSE	FALSE	FALSE	FALSE	FALSE	FALSE
F14F7.1	WBGene00000673	col-98	protein_coding_gene	-2.21782	11.0727	2.96e-33	6.11e-31	FALSE	FALSE	FALSE	FALSE	FALSE	FALSE	FALSE	FALSE	FALSE	FALSE	FALSE	FALSE	FALSE	FALSE	FALSE	FALSE	FALSE	FALSE	FALSE	FALSE	FALSE	FALSE	FALSE	FALSE	FALSE
Y20C6A.1	WBGene00012491		protein_coding_gene	-2.3149	3.45556	7.54e-33	1.53e-30	FALSE	FALSE	FALSE	FALSE	FALSE	FALSE	FALSE	FALSE	FALSE	FALSE	FALSE	FALSE	FALSE	FALSE	FALSE	FALSE	FALSE	FALSE	WBGene00012491	FALSE	FALSE	FALSE	FALSE	FALSE	FALSE
F10G7.11	WBGene00017374	ttr-41	protein_coding_gene	-1.33126	7.26275	8.23e-33	1.64e-30	FALSE	FALSE	FALSE	FALSE	FALSE	FALSE	FALSE	FALSE	FALSE	FALSE	FALSE	FALSE	FALSE	FALSE	FALSE	FALSE	FALSE	FALSE	FALSE	FALSE	FALSE	FALSE	FALSE	WBGene00017374	FALSE
F56D6.9	WBGene00044471		protein_coding_gene	-6.45148	2.23613	8.46e-33	1.66e-30	FALSE	FALSE	FALSE	FALSE	FALSE	FALSE	FALSE	FALSE	FALSE	FALSE	FALSE	FALSE	FALSE	FALSE	FALSE	FALSE	FALSE	FALSE	FALSE	FALSE	FALSE	FALSE	FALSE	FALSE	FALSE
E04F6.9	WBGene00017128		protein_coding_gene	-2.27586	4.29522	8.83e-33	1.71e-30	FALSE	FALSE	FALSE	FALSE	FALSE	FALSE	FALSE	FALSE	FALSE	FALSE	FALSE	FALSE	FALSE	FALSE	FALSE	FALSE	FALSE	FALSE	FALSE	FALSE	FALSE	FALSE	FALSE	FALSE	FALSE
K08F4.11	WBGene00001751	gst-3	protein_coding_gene	-1.9177	4.46994	3.46e-32	6.61e-30	FALSE	FALSE	FALSE	FALSE	FALSE	FALSE	FALSE	FALSE	FALSE	FALSE	FALSE	FALSE	FALSE	FALSE	FALSE	FALSE	FALSE	FALSE	FALSE	FALSE	FALSE	FALSE	FALSE	FALSE	FALSE
F08A8.4	WBGene00008567	acox-1.4	protein_coding_gene	-1.79063	4.36829	4.23e-32	7.95e-30	FALSE	FALSE	FALSE	FALSE	FALSE	FALSE	FALSE	FALSE	FALSE	FALSE	FALSE	FALSE	FALSE	FALSE	FALSE	FALSE	FALSE	FALSE	WBGene00008567	FALSE	FALSE	FALSE	FALSE	FALSE	FALSE
Y9C9A.16	WBGene00021183		protein_coding_gene	-3.55495	1.84043	4.44e-32	8.22e-30	FALSE	FALSE	FALSE	FALSE	FALSE	FALSE	FALSE	FALSE	FALSE	FALSE	FALSE	FALSE	FALSE	FALSE	FALSE	FALSE	FALSE	FALSE	FALSE	FALSE	FALSE	FALSE	FALSE	FALSE	FALSE
Y49E10.19	WBGene00013038	ani-1	protein_coding_gene	1.38177	6.17306	5.16e-32	9.41e-30	FALSE	FALSE	WBGene00013038	FALSE	FALSE	FALSE	FALSE	FALSE	FALSE	FALSE	FALSE	WBGene00013038	WBGene00013038	FALSE	FALSE	FALSE	FALSE	FALSE	FALSE	FALSE	FALSE	FALSE	FALSE	FALSE	FALSE
F49C5.3	WBGene00009866		protein_coding_gene	-2.38158	2.7284	5.94e-32	1.07e-29	FALSE	FALSE	FALSE	FALSE	FALSE	FALSE	FALSE	FALSE	FALSE	FALSE	FALSE	FALSE	FALSE	FALSE	FALSE	FALSE	FALSE	FALSE	FALSE	FALSE	FALSE	FALSE	FALSE	FALSE	FALSE
F47B8.2	WBGene00009803		protein_coding_gene	-1.53992	5.67614	9.49e-32	1.68e-29	FALSE	FALSE	FALSE	FALSE	FALSE	FALSE	FALSE	FALSE	FALSE	FALSE	FALSE	FALSE	FALSE	FALSE	FALSE	FALSE	FALSE	FALSE	FALSE	FALSE	FALSE	FALSE	FALSE	FALSE	FALSE
K08F4.9	WBGene00000975	dhs-12	protein_coding_gene	-1.43562	5.43351	1.21e-31	2.11e-29	WBGene00000975	WBGene00000975	WBGene00000975	WBGene00000975	WBGene00000975	FALSE	FALSE	FALSE	FALSE	FALSE	FALSE	FALSE	FALSE	FALSE	FALSE	FALSE	FALSE	FALSE	FALSE	FALSE	FALSE	FALSE	FALSE	FALSE	FALSE
Y45G12C.2	WBGene00001758	gst-10	protein_coding_gene	-1.48828	6.10189	1.41e-31	2.4e-29	FALSE	FALSE	FALSE	FALSE	FALSE	FALSE	FALSE	FALSE	FALSE	WBGene00001758	FALSE	FALSE	FALSE	FALSE	FALSE	FALSE	FALSE	FALSE	FALSE	FALSE	FALSE	FALSE	FALSE	FALSE	FALSE
C09H5.2	WBGene00015660	catp-3	protein_coding_gene	-2.66635	6.77137	1.4e-31	2.4e-29	FALSE	FALSE	FALSE	FALSE	FALSE	FALSE	FALSE	FALSE	FALSE	WBGene00015660	FALSE	FALSE	FALSE	FALSE	FALSE	FALSE	FALSE	FALSE	FALSE	FALSE	FALSE	FALSE	FALSE	FALSE	FALSE
F16B4.4	WBGene00017506		protein_coding_gene	-1.6212	6.48347	1.48e-31	2.49e-29	FALSE	WBGene00017506	FALSE	FALSE	FALSE	FALSE	FALSE	FALSE	FALSE	FALSE	FALSE	FALSE	FALSE	FALSE	FALSE	FALSE	FALSE	FALSE	FALSE	FALSE	FALSE	FALSE	FALSE	FALSE	FALSE
C50B6.2	WBGene00008218	nasp-2	protein_coding_gene	1.48218	4.91474	1.71e-31	2.83e-29	FALSE	FALSE	WBGene00008218	FALSE	FALSE	FALSE	FALSE	FALSE	FALSE	FALSE	FALSE	FALSE	FALSE	FALSE	FALSE	FALSE	FALSE	FALSE	FALSE	FALSE	FALSE	FALSE	FALSE	FALSE	FALSE
ZK666.7	WBGene00014047	clec-61	protein_coding_gene	-4.78523	1.41672	2e-31	3.28e-29	FALSE	FALSE	FALSE	FALSE	FALSE	FALSE	FALSE	FALSE	FALSE	WBGene00014047	FALSE	FALSE	FALSE	FALSE	FALSE	FALSE	FALSE	FALSE	FALSE	FALSE	FALSE	FALSE	FALSE	FALSE	FALSE
C37A5.6	WBGene00014700		protein_coding_gene	-3.42248	2.23214	2.27e-31	3.66e-29	FALSE	FALSE	FALSE	FALSE	FALSE	FALSE	FALSE	FALSE	FALSE	WBGene00014700	FALSE	FALSE	FALSE	FALSE	FALSE	FALSE	FALSE	FALSE	FALSE	FALSE	FALSE	FALSE	FALSE	FALSE	FALSE
F47D12.9	WBGene00018564		protein_coding_gene	-1.38632	7.66787	2.31e-31	3.68e-29	FALSE	FALSE	WBGene00018564	FALSE	FALSE	FALSE	FALSE	FALSE	FALSE	FALSE	FALSE	FALSE	FALSE	FALSE	FALSE	FALSE	FALSE	FALSE	FALSE	FALSE	FALSE	FALSE	FALSE	FALSE	FALSE
H42K12.1	WBGene00003965	pdk-1	protein_coding_gene	-1.92429	5.40532	2.53e-31	3.98e-29	WBGene00003965	FALSE	WBGene00003965	WBGene00003965	FALSE	FALSE	FALSE	FALSE	FALSE	FALSE	FALSE	FALSE	FALSE	FALSE	FALSE	FALSE	FALSE	FALSE	FALSE	FALSE	FALSE	FALSE	FALSE	FALSE	FALSE
C05B5.8	WBGene00007324		protein_coding_gene	-1.85191	4.32482	3.11e-31	4.84e-29	FALSE	FALSE	FALSE	FALSE	FALSE	FALSE	FALSE	FALSE	FALSE	FALSE	FALSE	FALSE	FALSE	FALSE	FALSE	FALSE	FALSE	FALSE	FALSE	FALSE	FALSE	FALSE	FALSE	FALSE	FALSE
R05H10.1	WBGene00011042		protein_coding_gene	-1.53541	5.69094	4.09e-31	6.28e-29	FALSE	FALSE	FALSE	FALSE	FALSE	FALSE	FALSE	FALSE	FALSE	FALSE	FALSE	FALSE	FALSE	FALSE	FALSE	FALSE	FALSE	FALSE	FALSE	FALSE	FALSE	FALSE	FALSE	FALSE	FALSE
F41C3.7	WBGene00018273		protein_coding_gene	-3.57307	2.27503	7.6e-31	1.15e-28	FALSE	FALSE	FALSE	FALSE	FALSE	FALSE	FALSE	FALSE	FALSE	FALSE	FALSE	FALSE	FALSE	FALSE	FALSE	FALSE	FALSE	FALSE	FALSE	FALSE	FALSE	FALSE	FALSE	FALSE	FALSE
F28H6.1	WBGene00000103	akt-2	protein_coding_gene	-1.64109	7.1562	8.23e-31	1.23e-28	FALSE	WBGene00000103	FALSE	FALSE	FALSE	FALSE	FALSE	FALSE	FALSE	WBGene00000103	FALSE	FALSE	FALSE	FALSE	FALSE	FALSE	FALSE	FALSE	FALSE	FALSE	FALSE	FALSE	FALSE	FALSE	FALSE
W05H9.1	WBGene00021048		protein_coding_gene	-1.53758	7.41064	1.06e-30	1.57e-28	FALSE	FALSE	FALSE	FALSE	FALSE	FALSE	FALSE	FALSE	FALSE	FALSE	FALSE	FALSE	FALSE	FALSE	FALSE	FALSE	FALSE	FALSE	WBGene00021048	FALSE	FALSE	FALSE	FALSE	FALSE	FALSE
F31F4.15	WBGene00017962	fbxa-72	protein_coding_gene	3.52791	1.74551	5.23e-30	7.65e-28	FALSE	FALSE	FALSE	FALSE	FALSE	FALSE	FALSE	FALSE	FALSE	FALSE	FALSE	FALSE	FALSE	FALSE	FALSE	FALSE	FALSE	FALSE	FALSE	FALSE	FALSE	FALSE	FALSE	FALSE	FALSE
C12D8.10	WBGene00000102	akt-1	protein_coding_gene	-1.78928	7.48654	7.17e-30	1.04e-27	FALSE	FALSE	WBGene00000102	FALSE	FALSE	FALSE	FALSE	FALSE	FALSE	WBGene00000102	FALSE	FALSE	FALSE	FALSE	FALSE	WBGene00000102	FALSE	FALSE	FALSE	FALSE	FALSE	FALSE	FALSE	FALSE	FALSE
R07B5.3	WBGene00005703	sru-40	protein_coding_gene	-2.43352	2.66083	7.36e-30	1.05e-27	FALSE	FALSE	FALSE	FALSE	FALSE	FALSE	FALSE	FALSE	FALSE	FALSE	FALSE	FALSE	FALSE	FALSE	FALSE	FALSE	FALSE	FALSE	FALSE	FALSE	FALSE	FALSE	FALSE	FALSE	FALSE
Y39G10AR.14	WBGene00003156	mcm-4	protein_coding_gene	1.50211	6.00916	2.78e-29	3.93e-27	FALSE	FALSE	WBGene00003156	FALSE	FALSE	FALSE	FALSE	FALSE	FALSE	WBGene00003156	FALSE	WBGene00003156	WBGene00003156	FALSE	FALSE	WBGene00003156	FALSE	FALSE	FALSE	FALSE	FALSE	FALSE	FALSE	FALSE	FALSE
R06C7.8	WBGene00000275	bub-1	protein_coding_gene	1.34636	5.72532	4.78e-29	6.69e-27	FALSE	FALSE	WBGene00000275	FALSE	FALSE	FALSE	FALSE	FALSE	FALSE	FALSE	FALSE	WBGene00000275	WBGene00000275	FALSE	FALSE	FALSE	FALSE	FALSE	FALSE	FALSE	FALSE	FALSE	FALSE	FALSE	FALSE
H12D21.14	WBGene00044273	nspa-6	protein_coding_gene	-3.74038	1.2188	6.93e-29	9.58e-27	FALSE	FALSE	FALSE	FALSE	FALSE	FALSE	FALSE	FALSE	FALSE	FALSE	FALSE	FALSE	FALSE	FALSE	FALSE	FALSE	FALSE	FALSE	FALSE	FALSE	FALSE	FALSE	FALSE	FALSE	FALSE
Y54G11A.7	WBGene00013216		protein_coding_gene	-1.73314	5.40171	8.25e-29	1.13e-26	FALSE	FALSE	FALSE	FALSE	FALSE	FALSE	FALSE	FALSE	FALSE	FALSE	FALSE	FALSE	FALSE	FALSE	FALSE	FALSE	FALSE	FALSE	FALSE	FALSE	FALSE	FALSE	FALSE	FALSE	FALSE
Y69H2.14	WBGene00013489	col-42	protein_coding_gene	-1.73715	11.6578	1.33e-28	1.8e-26	FALSE	FALSE	FALSE	FALSE	FALSE	FALSE	FALSE	FALSE	FALSE	FALSE	FALSE	FALSE	FALSE	FALSE	FALSE	FALSE	FALSE	FALSE	FALSE	FALSE	FALSE	FALSE	FALSE	FALSE	FALSE
W03D8.8	WBGene00020989		protein_coding_gene	1.90581	3.24246	1.43e-28	1.91e-26	FALSE	FALSE	FALSE	FALSE	FALSE	FALSE	FALSE	FALSE	FALSE	FALSE	FALSE	FALSE	FALSE	FALSE	FALSE	FALSE	FALSE	FALSE	FALSE	FALSE	FALSE	FALSE	FALSE	FALSE	FALSE
C04F12.16	WBGene00219286		protein_coding_gene	-3.78504	2.65311	3.49e-28	4.63e-26	FALSE	FALSE	FALSE	FALSE	FALSE	FALSE	FALSE	FALSE	FALSE	FALSE	FALSE	FALSE	FALSE	FALSE	FALSE	FALSE	FALSE	FALSE	FALSE	FALSE	FALSE	FALSE	FALSE	FALSE	FALSE
T24H7.5	WBGene00020784	tat-4	protein_coding_gene	-1.37303	7.50245	3.75e-28	4.92e-26	FALSE	FALSE	FALSE	FALSE	FALSE	FALSE	FALSE	FALSE	FALSE	FALSE	FALSE	FALSE	FALSE	FALSE	FALSE	FALSE	FALSE	FALSE	FALSE	FALSE	FALSE	FALSE	FALSE	FALSE	FALSE
H39E23.3	WBGene00044201		protein_coding_gene	-6.91412	2.40387	6.75e-28	8.77e-26	FALSE	FALSE	FALSE	FALSE	FALSE	FALSE	FALSE	FALSE	FALSE	FALSE	FALSE	FALSE	FALSE	FALSE	FALSE	FALSE	FALSE	FALSE	FALSE	FALSE	FALSE	FALSE	FALSE	FALSE	FALSE
C08F11.3	WBGene00007452		protein_coding_gene	-3.77402	1.67317	9.57e-28	1.23e-25	FALSE	FALSE	FALSE	FALSE	FALSE	FALSE	FALSE	FALSE	FALSE	FALSE	FALSE	FALSE	FALSE	FALSE	FALSE	FALSE	FALSE	FALSE	FALSE	FALSE	FALSE	FALSE	FALSE	FALSE	FALSE
T10C6.15	WBGene00050899		protein_coding_gene	-1.8904	4.43927	1e-27	1.28e-25	FALSE	FALSE	FALSE	FALSE	FALSE	FALSE	FALSE	FALSE	FALSE	FALSE	FALSE	FALSE	FALSE	FALSE	FALSE	FALSE	FALSE	FALSE	WBGene00050899	FALSE	FALSE	FALSE	FALSE	FALSE	FALSE
T08E11.8	WBGene00020364		protein_coding_gene	-2.73665	2.17924	1.47e-27	1.85e-25	FALSE	FALSE	FALSE	FALSE	FALSE	FALSE	FALSE	FALSE	FALSE	FALSE	FALSE	FALSE	FALSE	FALSE	FALSE	FALSE	FALSE	FALSE	FALSE	FALSE	FALSE	FALSE	FALSE	FALSE	FALSE
Y53F4B.32	WBGene00001777	gst-29	protein_coding_gene	-4.32991	1.66226	2.43e-27	3.03e-25	FALSE	FALSE	FALSE	FALSE	FALSE	FALSE	FALSE	FALSE	FALSE	FALSE	FALSE	FALSE	FALSE	FALSE	FALSE	FALSE	FALSE	FALSE	FALSE	FALSE	FALSE	FALSE	FALSE	FALSE	FALSE
T06D10.2	WBGene00011532	chaf-1	protein_coding_gene	1.37153	4.91069	2.54e-27	3.14e-25	FALSE	FALSE	WBGene00011532	FALSE	FALSE	FALSE	FALSE	FALSE	FALSE	FALSE	FALSE	FALSE	FALSE	FALSE	FALSE	FALSE	FALSE	FALSE	FALSE	FALSE	FALSE	FALSE	FALSE	FALSE	FALSE
H12D21.1	WBGene00010377	nspa-1	protein_coding_gene	-3.89394	1.18758	3.97e-27	4.86e-25	FALSE	FALSE	FALSE	FALSE	FALSE	FALSE	FALSE	FALSE	FALSE	FALSE	FALSE	FALSE	FALSE	FALSE	FALSE	FALSE	FALSE	FALSE	FALSE	FALSE	FALSE	FALSE	FALSE	FALSE	FALSE
T04B2.6	WBGene00011424	dhs-31	protein_coding_gene	-2.24391	4.9969	4.01e-27	4.86e-25	FALSE	FALSE	FALSE	FALSE	FALSE	FALSE	FALSE	FALSE	FALSE	FALSE	FALSE	FALSE	FALSE	FALSE	FALSE	FALSE	FALSE	FALSE	FALSE	FALSE	FALSE	FALSE	FALSE	FALSE	FALSE
Y105C5A.8	WBGene00013633		protein_coding_gene	-1.40598	4.10396	5.26e-27	6.31e-25	FALSE	FALSE	FALSE	FALSE	FALSE	FALSE	FALSE	FALSE	FALSE	FALSE	FALSE	FALSE	FALSE	FALSE	FALSE	FALSE	FALSE	FALSE	FALSE	FALSE	FALSE	FALSE	FALSE	FALSE	FALSE
H14N18.3	WBGene00019203	ttr-47	protein_coding_gene	-1.35919	5.16317	7.03e-27	8.35e-25	FALSE	WBGene00019203	FALSE	FALSE	FALSE	FALSE	FALSE	FALSE	FALSE	FALSE	FALSE	FALSE	FALSE	FALSE	FALSE	FALSE	FALSE	FALSE	FALSE	FALSE	FALSE	FALSE	FALSE	FALSE	FALSE
F26D12.1	WBGene00001439	fkh-7	protein_coding_gene	-1.73554	7.62863	1.06e-26	1.24e-24	FALSE	FALSE	FALSE	FALSE	FALSE	FALSE	FALSE	FALSE	FALSE	FALSE	FALSE	FALSE	FALSE	FALSE	FALSE	FALSE	FALSE	FALSE	FALSE	FALSE	FALSE	FALSE	FALSE	FALSE	FALSE
C24A11.8	WBGene00001491	frm-4	protein_coding_gene	-1.37971	6.95957	1.24e-26	1.45e-24	WBGene00001491	FALSE	WBGene00001491	WBGene00001491	FALSE	FALSE	FALSE	FALSE	FALSE	FALSE	FALSE	FALSE	FALSE	FALSE	FALSE	FALSE	FALSE	FALSE	FALSE	FALSE	FALSE	FALSE	FALSE	FALSE	FALSE
W05E7.1	WBGene00001692	grd-3	protein_coding_gene	-1.67294	6.61214	1.48e-26	1.71e-24	FALSE	FALSE	FALSE	FALSE	FALSE	FALSE	FALSE	FALSE	FALSE	WBGene00001692	FALSE	FALSE	FALSE	FALSE	FALSE	FALSE	FALSE	FALSE	FALSE	FALSE	FALSE	FALSE	WBGene00001692	FALSE	FALSE
C45H4.17	WBGene00016697	cyp-33C2	protein_coding_gene	-4.08733	2.5304	1.63e-26	1.87e-24	FALSE	FALSE	FALSE	FALSE	FALSE	FALSE	FALSE	FALSE	FALSE	FALSE	FALSE	FALSE	FALSE	FALSE	FALSE	FALSE	FALSE	FALSE	FALSE	FALSE	FALSE	FALSE	FALSE	FALSE	FALSE
K07A1.2	WBGene00010609	dut-1	protein_coding_gene	1.40754	4.1796	1.84e-26	2.08e-24	WBGene00010609	WBGene00010609	WBGene00010609	WBGene00010609	WBGene00010609	FALSE	FALSE	FALSE	FALSE	FALSE	FALSE	FALSE	FALSE	FALSE	FALSE	FALSE	FALSE	FALSE	FALSE	FALSE	FALSE	FALSE	FALSE	FALSE	FALSE
M60.4	WBGene00019780		protein_coding_gene	-1.31223	10.3965	2.02e-26	2.27e-24	FALSE	FALSE	FALSE	FALSE	FALSE	FALSE	FALSE	FALSE	FALSE	FALSE	FALSE	FALSE	FALSE	FALSE	FALSE	FALSE	FALSE	FALSE	FALSE	FALSE	FALSE	FALSE	FALSE	FALSE	FALSE
C45H4.11	WBGene00016693	srbc-20	protein_coding_gene	-5.17904	1.64445	2.21e-26	2.46e-24	FALSE	FALSE	FALSE	FALSE	FALSE	FALSE	FALSE	FALSE	FALSE	FALSE	FALSE	FALSE	FALSE	FALSE	FALSE	FALSE	FALSE	FALSE	FALSE	FALSE	FALSE	FALSE	FALSE	FALSE	FALSE
F35E12.5	WBGene00009429	irg-5	protein_coding_gene	3.44014	3.75256	2.56e-26	2.83e-24	FALSE	FALSE	FALSE	FALSE	FALSE	FALSE	FALSE	FALSE	FALSE	WBGene00009429	FALSE	FALSE	FALSE	FALSE	FALSE	FALSE	FALSE	FALSE	FALSE	FALSE	FALSE	FALSE	FALSE	FALSE	FALSE
R09E10.13	WBGene00194658		protein_coding_gene	-4.54587	2.36736	4.41e-26	4.83e-24	FALSE	FALSE	FALSE	FALSE	FALSE	FALSE	FALSE	FALSE	FALSE	FALSE	FALSE	FALSE	FALSE	FALSE	FALSE	FALSE	FALSE	FALSE	FALSE	FALSE	FALSE	FALSE	FALSE	FALSE	FALSE
cTel54X.1	WBGene00008352	fbxa-6	protein_coding_gene	-1.48159	4.2312	4.62e-26	5.02e-24	FALSE	FALSE	FALSE	FALSE	FALSE	FALSE	FALSE	FALSE	FALSE	FALSE	FALSE	FALSE	FALSE	FALSE	FALSE	FALSE	FALSE	FALSE	FALSE	FALSE	FALSE	FALSE	FALSE	FALSE	FALSE
T05G5.3	WBGene00000405	cdk-1	protein_coding_gene	1.55196	3.90714	6.14e-26	6.61e-24	FALSE	FALSE	WBGene00000405	FALSE	FALSE	FALSE	FALSE	FALSE	FALSE	FALSE	FALSE	WBGene00000405	WBGene00000405	WBGene00000405	FALSE	FALSE	FALSE	FALSE	FALSE	FALSE	FALSE	FALSE	FALSE	FALSE	FALSE
ZC455.4	WBGene00013904	ugt-6	protein_coding_gene	-2.85091	2.9565	6.85e-26	7.25e-24	FALSE	FALSE	FALSE	FALSE	FALSE	FALSE	FALSE	FALSE	FALSE	FALSE	FALSE	FALSE	FALSE	FALSE	FALSE	FALSE	FALSE	FALSE	WBGene00013904	FALSE	FALSE	FALSE	FALSE	FALSE	FALSE
C32B5.9	WBGene00016302	fbxc-7	protein_coding_gene	-3.7697	1.89817	6.8e-26	7.25e-24	FALSE	FALSE	FALSE	FALSE	FALSE	FALSE	FALSE	FALSE	FALSE	FALSE	FALSE	FALSE	FALSE	FALSE	FALSE	FALSE	FALSE	FALSE	FALSE	FALSE	FALSE	FALSE	FALSE	FALSE	FALSE
M176.8	WBGene00010945	chil-13	protein_coding_gene	-1.15498	5.87489	8.99e-26	9.43e-24	FALSE	FALSE	FALSE	FALSE	FALSE	FALSE	FALSE	FALSE	FALSE	FALSE	FALSE	FALSE	FALSE	FALSE	FALSE	FALSE	FALSE	FALSE	FALSE	FALSE	FALSE	FALSE	FALSE	FALSE	FALSE
F18E3.13	WBGene00045276		protein_coding_gene	1.85678	5.92015	1.13e-25	1.17e-23	FALSE	WBGene00045276	FALSE	FALSE	FALSE	FALSE	FALSE	FALSE	FALSE	FALSE	FALSE	FALSE	FALSE	FALSE	FALSE	FALSE	FALSE	FALSE	FALSE	FALSE	FALSE	FALSE	FALSE	FALSE	FALSE
F42C5.4	WBGene00018346		protein_coding_gene	-1.22217	5.69163	1.25e-25	1.29e-23	FALSE	FALSE	FALSE	FALSE	FALSE	FALSE	FALSE	FALSE	FALSE	FALSE	FALSE	FALSE	FALSE	FALSE	FALSE	FALSE	FALSE	FALSE	FALSE	FALSE	FALSE	FALSE	FALSE	FALSE	FALSE
K08F4.7	WBGene00001752	gst-4	protein_coding_gene	-1.6993	5.36874	1.99e-25	2.04e-23	FALSE	WBGene00001752	FALSE	FALSE	FALSE	FALSE	FALSE	FALSE	FALSE	FALSE	FALSE	FALSE	FALSE	FALSE	FALSE	FALSE	FALSE	FALSE	FALSE	FALSE	FALSE	FALSE	FALSE	FALSE	FALSE
VZC374L.1	WBGene00012162	sek-6	protein_coding_gene	-1.69907	3.50871	2.25e-25	2.29e-23	FALSE	FALSE	FALSE	FALSE	FALSE	FALSE	FALSE	FALSE	FALSE	WBGene00012162	FALSE	FALSE	FALSE	FALSE	FALSE	FALSE	FALSE	FALSE	FALSE	FALSE	FALSE	FALSE	FALSE	FALSE	FALSE
R134.1	WBGene00001530	gcy-3	protein_coding_gene	-3.49702	1.08417	2.58e-25	2.59e-23	FALSE	FALSE	FALSE	FALSE	FALSE	FALSE	FALSE	FALSE	FALSE	FALSE	FALSE	FALSE	FALSE	FALSE	FALSE	FALSE	FALSE	FALSE	FALSE	WBGene00001530	FALSE	FALSE	FALSE	FALSE	FALSE
F43D9.4	WBGene00004798	sip-1	protein_coding_gene	-3.20078	2.48611	2.9e-25	2.9e-23	WBGene00004798	WBGene00004798	WBGene00004798	WBGene00004798	WBGene00004798	WBGene00004798	WBGene00004798	FALSE	FALSE	WBGene00004798	FALSE	FALSE	FALSE	FALSE	FALSE	FALSE	FALSE	WBGene00004798	FALSE	FALSE	FALSE	FALSE	FALSE	FALSE	FALSE
C52A10.1	WBGene00016862	cest-32	protein_coding_gene	-1.4393	5.10085	3.92e-25	3.88e-23	FALSE	FALSE	FALSE	FALSE	FALSE	FALSE	FALSE	FALSE	FALSE	FALSE	FALSE	FALSE	FALSE	FALSE	FALSE	FALSE	FALSE	FALSE	FALSE	FALSE	FALSE	FALSE	FALSE	FALSE	FALSE
C25D7.6	WBGene00003155	mcm-3	protein_coding_gene	1.34617	6.03069	6.02e-25	5.92e-23	FALSE	FALSE	WBGene00003155	FALSE	FALSE	FALSE	FALSE	FALSE	FALSE	WBGene00003155	FALSE	WBGene00003155	FALSE	FALSE	FALSE	WBGene00003155	FALSE	FALSE	FALSE	FALSE	FALSE	FALSE	FALSE	FALSE	FALSE
F44E7.2	WBGene00018424	pgph-2	protein_coding_gene	2.73052	4.43162	8.48e-25	8.28e-23	FALSE	WBGene00018424	FALSE	FALSE	FALSE	FALSE	FALSE	FALSE	FALSE	FALSE	FALSE	FALSE	FALSE	FALSE	FALSE	FALSE	FALSE	FALSE	FALSE	FALSE	FALSE	FALSE	FALSE	FALSE	FALSE
C01C10.2	WBGene00015294		protein_coding_gene	-1.37571	4.47407	1.15e-24	1.12e-22	FALSE	FALSE	FALSE	FALSE	FALSE	FALSE	FALSE	FALSE	FALSE	FALSE	FALSE	FALSE	FALSE	FALSE	FALSE	FALSE	FALSE	FALSE	FALSE	FALSE	FALSE	FALSE	FALSE	FALSE	FALSE
Y48A6B.8	WBGene00012969		protein_coding_gene	-2.40982	2.83808	1.25e-24	1.2e-22	FALSE	FALSE	FALSE	FALSE	FALSE	FALSE	FALSE	FALSE	FALSE	FALSE	FALSE	FALSE	FALSE	FALSE	FALSE	FALSE	FALSE	FALSE	FALSE	FALSE	FALSE	FALSE	FALSE	FALSE	FALSE
F35G12.1	WBGene00009439	mlcd-1	protein_coding_gene	-1.97623	5.00789	1.69e-24	1.61e-22	FALSE	FALSE	WBGene00009439	FALSE	FALSE	FALSE	FALSE	FALSE	FALSE	FALSE	FALSE	FALSE	FALSE	FALSE	FALSE	FALSE	FALSE	FALSE	FALSE	FALSE	FALSE	FALSE	FALSE	FALSE	FALSE
F56B3.1	WBGene00000677	col-103	protein_coding_gene	-1.84332	10.9584	1.75e-24	1.66e-22	FALSE	FALSE	FALSE	FALSE	FALSE	FALSE	FALSE	FALSE	FALSE	FALSE	FALSE	FALSE	FALSE	FALSE	FALSE	FALSE	FALSE	FALSE	FALSE	FALSE	FALSE	FALSE	FALSE	FALSE	FALSE
C14B9.4	WBGene00004042	plk-1	protein_coding_gene	1.46571	5.40391	1.8e-24	1.69e-22	FALSE	FALSE	WBGene00004042	FALSE	FALSE	FALSE	FALSE	FALSE	FALSE	FALSE	FALSE	WBGene00004042	WBGene00004042	FALSE	FALSE	FALSE	FALSE	FALSE	FALSE	FALSE	FALSE	FALSE	FALSE	FALSE	FALSE
R53.5	WBGene00011274		protein_coding_gene	-1.47468	4.07635	2.08e-24	1.94e-22	WBGene00011274	WBGene00011274	WBGene00011274	WBGene00011274	WBGene00011274	FALSE	FALSE	FALSE	FALSE	FALSE	FALSE	FALSE	FALSE	FALSE	FALSE	FALSE	FALSE	FALSE	FALSE	FALSE	FALSE	FALSE	FALSE	FALSE	FALSE
F54F7.4	WBGene00006965	xtr-1	protein_coding_gene	-1.43343	4.88269	2.47e-24	2.29e-22	FALSE	FALSE	FALSE	FALSE	FALSE	FALSE	FALSE	FALSE	FALSE	FALSE	FALSE	FALSE	WBGene00006965	FALSE	FALSE	FALSE	FALSE	FALSE	FALSE	FALSE	FALSE	FALSE	FALSE	FALSE	FALSE
ZC455.6	WBGene00013906	ugt-5	protein_coding_gene	-1.64853	3.88419	2.9e-24	2.66e-22	FALSE	FALSE	FALSE	FALSE	FALSE	FALSE	FALSE	FALSE	FALSE	FALSE	FALSE	FALSE	FALSE	FALSE	FALSE	FALSE	FALSE	FALSE	WBGene00013906	FALSE	FALSE	FALSE	FALSE	FALSE	FALSE
C37H5.9	WBGene00003528	nas-9	protein_coding_gene	-1.48244	5.82403	3.31e-24	2.99e-22	FALSE	FALSE	FALSE	FALSE	FALSE	FALSE	FALSE	FALSE	FALSE	FALSE	FALSE	FALSE	FALSE	FALSE	FALSE	FALSE	FALSE	FALSE	FALSE	FALSE	FALSE	WBGene00003528	FALSE	FALSE	FALSE
D1086.2	WBGene00008389		protein_coding_gene	-1.97898	3.14092	3.31e-24	2.99e-22	FALSE	FALSE	FALSE	FALSE	FALSE	FALSE	FALSE	FALSE	FALSE	FALSE	FALSE	FALSE	FALSE	FALSE	FALSE	FALSE	FALSE	FALSE	FALSE	FALSE	FALSE	FALSE	FALSE	WBGene00008389	FALSE
B0238.1	WBGene00015067	cest-35.1	protein_coding_gene	-1.49865	5.2765	3.32e-24	2.99e-22	FALSE	FALSE	FALSE	FALSE	FALSE	FALSE	FALSE	FALSE	FALSE	FALSE	FALSE	FALSE	FALSE	FALSE	FALSE	FALSE	FALSE	FALSE	FALSE	FALSE	FALSE	FALSE	FALSE	FALSE	FALSE
F38E11.2	WBGene00002013	hsp-12.6	protein_coding_gene	-4.443	2.07813	3.43e-24	3.06e-22	FALSE	FALSE	FALSE	FALSE	FALSE	FALSE	FALSE	FALSE	FALSE	FALSE	FALSE	FALSE	FALSE	FALSE	FALSE	FALSE	FALSE	FALSE	FALSE	FALSE	FALSE	FALSE	FALSE	FALSE	FALSE
W08A12.2	WBGene00021079		protein_coding_gene	-1.29456	4.63226	6.06e-24	5.37e-22	FALSE	FALSE	FALSE	FALSE	FALSE	FALSE	FALSE	FALSE	FALSE	FALSE	FALSE	FALSE	FALSE	FALSE	FALSE	FALSE	FALSE	FALSE	FALSE	FALSE	FALSE	FALSE	FALSE	FALSE	FALSE
C09G5.5	WBGene00000656	col-80	protein_coding_gene	-1.42635	8.07898	7.26e-24	6.39e-22	FALSE	FALSE	FALSE	FALSE	FALSE	FALSE	FALSE	FALSE	FALSE	FALSE	FALSE	FALSE	FALSE	FALSE	FALSE	FALSE	FALSE	FALSE	FALSE	FALSE	FALSE	FALSE	FALSE	FALSE	FALSE
T04H1.9	WBGene00006539	tbb-6	protein_coding_gene	-2.68226	3.36245	8.01e-24	7.01e-22	FALSE	FALSE	FALSE	FALSE	FALSE	FALSE	FALSE	FALSE	FALSE	WBGene00006539	FALSE	WBGene00006539	FALSE	FALSE	FALSE	FALSE	FALSE	FALSE	FALSE	FALSE	FALSE	FALSE	FALSE	FALSE	FALSE
R10E4.4	WBGene00003157	mcm-5	protein_coding_gene	1.25497	5.62909	8.83e-24	7.67e-22	FALSE	FALSE	WBGene00003157	FALSE	FALSE	FALSE	FALSE	FALSE	FALSE	WBGene00003157	FALSE	WBGene00003157	FALSE	FALSE	FALSE	WBGene00003157	FALSE	FALSE	FALSE	FALSE	FALSE	FALSE	FALSE	FALSE	FALSE
C45H4.1	WBGene00016685	srbc-16	protein_coding_gene	-6.54698	1.70111	1.43e-23	1.23e-21	FALSE	FALSE	FALSE	FALSE	FALSE	FALSE	FALSE	FALSE	FALSE	FALSE	FALSE	FALSE	FALSE	FALSE	FALSE	FALSE	FALSE	FALSE	FALSE	FALSE	FALSE	FALSE	FALSE	FALSE	FALSE
B0286.3	WBGene00015116	paic-1	protein_coding_gene	-1.33604	4.84398	1.59e-23	1.36e-21	FALSE	FALSE	FALSE	FALSE	FALSE	FALSE	FALSE	FALSE	FALSE	FALSE	FALSE	FALSE	FALSE	FALSE	FALSE	FALSE	FALSE	FALSE	FALSE	FALSE	FALSE	FALSE	FALSE	FALSE	FALSE
T07C4.5	WBGene00011561	ttr-15	protein_coding_gene	-1.15568	8.91741	1.78e-23	1.52e-21	FALSE	WBGene00011561	FALSE	FALSE	FALSE	FALSE	FALSE	FALSE	FALSE	FALSE	FALSE	FALSE	FALSE	FALSE	FALSE	FALSE	FALSE	FALSE	FALSE	FALSE	FALSE	FALSE	FALSE	FALSE	FALSE
T02B5.1	WBGene00011362	cest-1.1	protein_coding_gene	-4.55373	1.05729	2.36e-23	1.99e-21	FALSE	FALSE	FALSE	FALSE	FALSE	FALSE	FALSE	FALSE	FALSE	FALSE	FALSE	FALSE	FALSE	FALSE	FALSE	FALSE	FALSE	FALSE	WBGene00011362	FALSE	FALSE	FALSE	FALSE	FALSE	FALSE
W03D2.4	WBGene00003955	pcn-1	protein_coding_gene	1.49074	6.12194	4.05e-23	3.4e-21	FALSE	FALSE	WBGene00003955	FALSE	FALSE	FALSE	FALSE	FALSE	FALSE	WBGene00003955	FALSE	FALSE	FALSE	FALSE	FALSE	WBGene00003955	FALSE	FALSE	FALSE	FALSE	FALSE	FALSE	FALSE	FALSE	FALSE
ZK1055.1	WBGene00001829	hcp-1	protein_coding_gene	1.41407	4.87153	4.68e-23	3.9e-21	FALSE	FALSE	WBGene00001829	FALSE	FALSE	FALSE	FALSE	FALSE	FALSE	FALSE	FALSE	WBGene00001829	WBGene00001829	FALSE	FALSE	FALSE	FALSE	FALSE	FALSE	FALSE	FALSE	FALSE	FALSE	FALSE	FALSE
C02F5.1	WBGene00002231	knl-1	protein_coding_gene	1.27594	4.57967	7.38e-23	6.12e-21	FALSE	FALSE	WBGene00002231	FALSE	FALSE	FALSE	FALSE	FALSE	FALSE	FALSE	FALSE	WBGene00002231	WBGene00002231	FALSE	FALSE	FALSE	FALSE	FALSE	FALSE	FALSE	FALSE	FALSE	FALSE	FALSE	FALSE
F11E6.7	WBGene00008710		protein_coding_gene	1.39789	4.89908	8.38e-23	6.89e-21	FALSE	FALSE	WBGene00008710	FALSE	FALSE	FALSE	FALSE	FALSE	FALSE	FALSE	FALSE	FALSE	FALSE	FALSE	FALSE	FALSE	FALSE	FALSE	FALSE	FALSE	FALSE	FALSE	FALSE	FALSE	FALSE
C33G8.2	WBGene00016360		protein_coding_gene	1.83695	3.81427	9.48e-23	7.75e-21	FALSE	FALSE	FALSE	FALSE	FALSE	FALSE	FALSE	FALSE	FALSE	FALSE	FALSE	FALSE	FALSE	FALSE	FALSE	FALSE	FALSE	FALSE	FALSE	FALSE	FALSE	FALSE	FALSE	FALSE	FALSE
K08B4.6	WBGene00000535	cpi-1	protein_coding_gene	-1.63547	3.89839	9.56e-23	7.76e-21	FALSE	WBGene00000535	FALSE	FALSE	FALSE	FALSE	FALSE	FALSE	FALSE	FALSE	FALSE	FALSE	FALSE	FALSE	FALSE	FALSE	FALSE	FALSE	FALSE	FALSE	FALSE	FALSE	FALSE	FALSE	FALSE
C03C10.3	WBGene00004392	rnr-2	protein_coding_gene	1.27519	5.51663	1.08e-22	8.71e-21	FALSE	FALSE	WBGene00004392	FALSE	FALSE	FALSE	FALSE	FALSE	FALSE	FALSE	FALSE	FALSE	FALSE	FALSE	FALSE	FALSE	FALSE	FALSE	FALSE	FALSE	FALSE	FALSE	FALSE	FALSE	FALSE
C39E9.12	WBGene00008035		protein_coding_gene	1.34457	3.77861	1.14e-22	9.15e-21	FALSE	FALSE	WBGene00008035	FALSE	FALSE	FALSE	FALSE	FALSE	FALSE	FALSE	FALSE	FALSE	FALSE	FALSE	FALSE	FALSE	FALSE	FALSE	FALSE	FALSE	FALSE	FALSE	FALSE	FALSE	FALSE
Y6E2A.4	WBGene00012398		protein_coding_gene	-3.51113	2.78503	1.24e-22	9.87e-21	FALSE	FALSE	FALSE	FALSE	FALSE	FALSE	FALSE	FALSE	FALSE	FALSE	FALSE	FALSE	FALSE	FALSE	FALSE	FALSE	FALSE	FALSE	FALSE	FALSE	FALSE	FALSE	FALSE	FALSE	FALSE
C54F6.5	WBGene00016923		protein_coding_gene	-4.0238	1.95121	1.32e-22	1.05e-20	FALSE	FALSE	FALSE	FALSE	FALSE	FALSE	FALSE	FALSE	FALSE	FALSE	FALSE	FALSE	FALSE	FALSE	FALSE	FALSE	FALSE	FALSE	FALSE	FALSE	FALSE	FALSE	FALSE	FALSE	FALSE
Y39G10AR.13	WBGene00002047	icp-1	protein_coding_gene	1.22169	4.90687	1.79e-22	1.41e-20	FALSE	FALSE	WBGene00002047	FALSE	FALSE	FALSE	FALSE	FALSE	FALSE	FALSE	FALSE	WBGene00002047	WBGene00002047	FALSE	FALSE	FALSE	FALSE	FALSE	FALSE	FALSE	FALSE	FALSE	FALSE	FALSE	FALSE
T10G3.1	WBGene00011692		protein_coding_gene	-1.98456	6.49247	1.84e-22	1.44e-20	FALSE	FALSE	FALSE	FALSE	FALSE	FALSE	FALSE	FALSE	FALSE	FALSE	FALSE	FALSE	FALSE	FALSE	FALSE	FALSE	FALSE	FALSE	FALSE	FALSE	FALSE	FALSE	FALSE	FALSE	FALSE
F49A5.7	WBGene00009859	clec-33	protein_coding_gene	2.82683	1.45837	2.31e-22	1.8e-20	FALSE	FALSE	FALSE	FALSE	FALSE	FALSE	FALSE	FALSE	FALSE	FALSE	FALSE	FALSE	FALSE	FALSE	FALSE	FALSE	FALSE	FALSE	FALSE	FALSE	FALSE	FALSE	FALSE	FALSE	FALSE
Y48E1B.9	WBGene00013008	clec-146	protein_coding_gene	-1.819	3.45149	2.55e-22	1.97e-20	FALSE	FALSE	FALSE	FALSE	FALSE	FALSE	FALSE	FALSE	FALSE	FALSE	FALSE	FALSE	FALSE	FALSE	FALSE	FALSE	FALSE	FALSE	FALSE	FALSE	FALSE	FALSE	FALSE	FALSE	FALSE
Y17G7B.5	WBGene00003154	mcm-2	protein_coding_gene	1.44588	6.13028	2.65e-22	2.03e-20	FALSE	FALSE	WBGene00003154	FALSE	FALSE	FALSE	FALSE	FALSE	FALSE	WBGene00003154	FALSE	WBGene00003154	FALSE	FALSE	FALSE	WBGene00003154	FALSE	FALSE	FALSE	FALSE	FALSE	FALSE	FALSE	FALSE	FALSE
T07A9.6	WBGene00000913	daf-18	protein_coding_gene	-1.16911	4.96697	2.79e-22	2.13e-20	FALSE	FALSE	WBGene00000913	FALSE	FALSE	FALSE	FALSE	FALSE	FALSE	WBGene00000913	FALSE	FALSE	FALSE	FALSE	FALSE	FALSE	FALSE	FALSE	FALSE	FALSE	FALSE	FALSE	FALSE	FALSE	FALSE
C56A3.2	WBGene00008341	ttr-44	protein_coding_gene	-1.56821	6.1448	3.16e-22	2.4e-20	FALSE	FALSE	FALSE	FALSE	FALSE	FALSE	FALSE	FALSE	FALSE	FALSE	FALSE	FALSE	FALSE	FALSE	FALSE	FALSE	FALSE	FALSE	FALSE	FALSE	FALSE	FALSE	FALSE	FALSE	FALSE
C24B5.4	WBGene00016046		protein_coding_gene	-2.67653	3.16768	3.95e-22	2.98e-20	FALSE	FALSE	FALSE	FALSE	FALSE	FALSE	FALSE	FALSE	FALSE	FALSE	FALSE	FALSE	FALSE	FALSE	FALSE	FALSE	FALSE	FALSE	FALSE	FALSE	FALSE	FALSE	FALSE	FALSE	FALSE
Y70C5A.3	WBGene00050904		protein_coding_gene	-1.14315	6.35637	4.07e-22	3.05e-20	FALSE	FALSE	FALSE	FALSE	FALSE	FALSE	FALSE	FALSE	FALSE	FALSE	FALSE	FALSE	FALSE	FALSE	FALSE	FALSE	FALSE	FALSE	WBGene00050904	FALSE	FALSE	FALSE	FALSE	FALSE	FALSE
F35D11.11	WBGene00018051	che-10	protein_coding_gene	-1.39461	7.28562	4.6e-22	3.43e-20	FALSE	FALSE	FALSE	FALSE	FALSE	FALSE	FALSE	FALSE	FALSE	FALSE	FALSE	FALSE	FALSE	FALSE	FALSE	FALSE	FALSE	FALSE	FALSE	FALSE	FALSE	FALSE	FALSE	FALSE	FALSE
B0213.15	WBGene00015044	cyp-34A9	protein_coding_gene	-3.14565	3.3779	5.05e-22	3.74e-20	FALSE	FALSE	FALSE	FALSE	FALSE	FALSE	FALSE	FALSE	FALSE	FALSE	FALSE	FALSE	FALSE	FALSE	FALSE	FALSE	FALSE	FALSE	FALSE	FALSE	FALSE	FALSE	FALSE	FALSE	FALSE
ZK993.2	WBGene00022838		protein_coding_gene	-1.79097	3.54992	6.43e-22	4.73e-20	FALSE	FALSE	FALSE	FALSE	FALSE	FALSE	FALSE	FALSE	FALSE	FALSE	FALSE	FALSE	FALSE	FALSE	FALSE	FALSE	FALSE	FALSE	FALSE	FALSE	FALSE	FALSE	FALSE	FALSE	FALSE
K03H1.4	WBGene00010539	ttr-2	protein_coding_gene	-1.06039	5.98868	7.57e-22	5.54e-20	FALSE	FALSE	FALSE	FALSE	FALSE	FALSE	FALSE	FALSE	FALSE	FALSE	FALSE	FALSE	FALSE	FALSE	FALSE	FALSE	FALSE	FALSE	FALSE	FALSE	FALSE	FALSE	FALSE	FALSE	FALSE
R13D11.8	WBGene00020062	nhr-270	protein_coding_gene	1.8413	3.26436	7.81e-22	5.69e-20	FALSE	FALSE	FALSE	FALSE	FALSE	FALSE	FALSE	FALSE	FALSE	FALSE	FALSE	FALSE	FALSE	FALSE	FALSE	FALSE	FALSE	FALSE	FALSE	FALSE	FALSE	FALSE	WBGene00020062	FALSE	FALSE
M01B2.13	WBGene00045338		protein_coding_gene	-5.23616	1.53462	8.1e-22	5.86e-20	FALSE	FALSE	FALSE	FALSE	FALSE	FALSE	FALSE	FALSE	FALSE	FALSE	FALSE	FALSE	FALSE	FALSE	FALSE	FALSE	FALSE	FALSE	FALSE	FALSE	FALSE	FALSE	FALSE	FALSE	FALSE
F10F2.2	WBGene00008654	pfas-1	protein_coding_gene	-1.8996	4.54803	1e-21	7.2e-20	FALSE	FALSE	FALSE	FALSE	FALSE	FALSE	FALSE	FALSE	FALSE	FALSE	FALSE	FALSE	FALSE	FALSE	FALSE	FALSE	FALSE	FALSE	WBGene00008654	FALSE	FALSE	FALSE	FALSE	FALSE	FALSE
F55C12.6	WBGene00018873		protein_coding_gene	-4.63487	0.278429	1.05e-21	7.51e-20	FALSE	FALSE	FALSE	FALSE	FALSE	FALSE	FALSE	FALSE	FALSE	FALSE	FALSE	FALSE	FALSE	FALSE	FALSE	FALSE	FALSE	FALSE	FALSE	FALSE	FALSE	FALSE	FALSE	FALSE	FALSE
T25D10.4	WBGene00020801		protein_coding_gene	-1.32069	3.74984	1.36e-21	9.65e-20	FALSE	FALSE	FALSE	FALSE	FALSE	FALSE	FALSE	FALSE	FALSE	FALSE	FALSE	FALSE	FALSE	FALSE	FALSE	FALSE	FALSE	FALSE	FALSE	FALSE	FALSE	FALSE	FALSE	FALSE	FALSE
E02C12.13	WBGene00023485	ttr-49	protein_coding_gene	-1.42397	4.24042	1.45e-21	1.03e-19	FALSE	FALSE	FALSE	FALSE	FALSE	FALSE	FALSE	FALSE	FALSE	FALSE	FALSE	FALSE	FALSE	FALSE	FALSE	FALSE	FALSE	FALSE	FALSE	FALSE	FALSE	FALSE	FALSE	FALSE	FALSE
C34D10.2	WBGene00016407	unk-1	protein_coding_gene	-1.20701	8.35797	1.58e-21	1.11e-19	FALSE	FALSE	FALSE	FALSE	FALSE	FALSE	FALSE	FALSE	FALSE	FALSE	FALSE	FALSE	FALSE	FALSE	FALSE	FALSE	FALSE	FALSE	FALSE	FALSE	FALSE	FALSE	FALSE	FALSE	FALSE
T07G12.5	WBGene00011596		protein_coding_gene	-2.93911	2.13316	1.92e-21	1.35e-19	FALSE	FALSE	FALSE	FALSE	FALSE	FALSE	FALSE	FALSE	FALSE	FALSE	FALSE	FALSE	FALSE	FALSE	FALSE	FALSE	FALSE	FALSE	FALSE	FALSE	FALSE	FALSE	FALSE	FALSE	FALSE
W01A11.1	WBGene00020909		protein_coding_gene	-1.92684	4.76337	2.3e-21	1.6e-19	WBGene00020909	FALSE	WBGene00020909	WBGene00020909	FALSE	FALSE	FALSE	FALSE	FALSE	FALSE	FALSE	FALSE	FALSE	FALSE	FALSE	FALSE	FALSE	FALSE	FALSE	FALSE	FALSE	FALSE	FALSE	FALSE	FALSE
F22B8.7	WBGene00009049		protein_coding_gene	-1.63664	3.99632	2.4e-21	1.66e-19	FALSE	FALSE	WBGene00009049	FALSE	FALSE	FALSE	FALSE	FALSE	FALSE	FALSE	FALSE	FALSE	FALSE	FALSE	FALSE	FALSE	FALSE	FALSE	FALSE	FALSE	FALSE	FALSE	FALSE	FALSE	FALSE
Y69A2AR.28	WBGene00022099		protein_coding_gene	1.63127	3.49794	2.63e-21	1.81e-19	FALSE	FALSE	WBGene00022099	FALSE	FALSE	FALSE	FALSE	FALSE	FALSE	FALSE	FALSE	FALSE	FALSE	FALSE	FALSE	FALSE	FALSE	FALSE	FALSE	FALSE	FALSE	FALSE	FALSE	FALSE	FALSE
R10D12.1	WBGene00011185		protein_coding_gene	1.56485	4.32275	2.81e-21	1.93e-19	FALSE	WBGene00011185	FALSE	FALSE	FALSE	FALSE	FALSE	FALSE	FALSE	FALSE	FALSE	FALSE	FALSE	FALSE	FALSE	FALSE	FALSE	FALSE	FALSE	FALSE	FALSE	FALSE	FALSE	FALSE	FALSE
F33H2.5	WBGene00009368	pole-1	protein_coding_gene	1.33728	5.52802	2.93e-21	2e-19	FALSE	FALSE	WBGene00009368	FALSE	FALSE	FALSE	FALSE	FALSE	FALSE	WBGene00009368	FALSE	WBGene00009368	FALSE	FALSE	FALSE	WBGene00009368	FALSE	FALSE	FALSE	FALSE	FALSE	FALSE	FALSE	FALSE	FALSE
F15E6.3	WBGene00017484		protein_coding_gene	-2.19647	5.17862	3.04e-21	2.06e-19	FALSE	FALSE	FALSE	FALSE	FALSE	FALSE	FALSE	FALSE	FALSE	FALSE	FALSE	FALSE	FALSE	FALSE	FALSE	FALSE	FALSE	FALSE	FALSE	FALSE	FALSE	FALSE	FALSE	FALSE	FALSE
B0213.3	WBGene00003766	nlp-28	protein_coding_gene	-1.22904	6.84951	3.58e-21	2.41e-19	FALSE	WBGene00003766	FALSE	FALSE	FALSE	FALSE	FALSE	FALSE	FALSE	WBGene00003766	FALSE	FALSE	FALSE	FALSE	FALSE	FALSE	FALSE	FALSE	FALSE	FALSE	FALSE	FALSE	FALSE	FALSE	FALSE
T06C12.10	WBGene00011517	cgt-1	protein_coding_gene	-1.12587	5.0964	4.15e-21	2.78e-19	FALSE	FALSE	FALSE	FALSE	FALSE	FALSE	FALSE	FALSE	FALSE	FALSE	FALSE	FALSE	FALSE	FALSE	FALSE	FALSE	FALSE	FALSE	FALSE	FALSE	FALSE	FALSE	FALSE	FALSE	FALSE
F53B2.8	WBGene00009957		protein_coding_gene	-1.3422	6.40338	4.32e-21	2.88e-19	FALSE	FALSE	FALSE	FALSE	FALSE	FALSE	FALSE	FALSE	FALSE	FALSE	FALSE	FALSE	FALSE	FALSE	FALSE	FALSE	FALSE	FALSE	WBGene00009957	FALSE	FALSE	FALSE	FALSE	FALSE	FALSE
C56A3.6	WBGene00008345		protein_coding_gene	-1.14337	6.02608	5.13e-21	3.4e-19	FALSE	FALSE	WBGene00008345	FALSE	FALSE	FALSE	FALSE	FALSE	FALSE	FALSE	FALSE	FALSE	FALSE	FALSE	FALSE	FALSE	FALSE	FALSE	FALSE	FALSE	FALSE	FALSE	FALSE	FALSE	FALSE
F15H10.1	WBGene00000601	col-12	protein_coding_gene	-1.17446	8.19901	6.04e-21	3.98e-19	FALSE	FALSE	FALSE	FALSE	FALSE	FALSE	FALSE	FALSE	FALSE	FALSE	FALSE	FALSE	FALSE	FALSE	FALSE	FALSE	FALSE	FALSE	FALSE	FALSE	FALSE	WBGene00000601	FALSE	FALSE	FALSE
ZC64.2	WBGene00022515	ttr-48	protein_coding_gene	-1.35035	4.01653	6.96e-21	4.56e-19	FALSE	FALSE	FALSE	FALSE	FALSE	FALSE	FALSE	FALSE	FALSE	FALSE	FALSE	FALSE	FALSE	FALSE	FALSE	FALSE	FALSE	FALSE	FALSE	FALSE	FALSE	FALSE	FALSE	FALSE	FALSE
K07C11.2	WBGene00000098	air-1	protein_coding_gene	1.53107	3.68352	9.02e-21	5.89e-19	FALSE	WBGene00000098	WBGene00000098	FALSE	WBGene00000098	FALSE	FALSE	FALSE	FALSE	FALSE	FALSE	WBGene00000098	FALSE	FALSE	FALSE	FALSE	FALSE	FALSE	FALSE	FALSE	FALSE	FALSE	FALSE	FALSE	FALSE
K12D12.1	WBGene00010785	top-2	protein_coding_gene	1.06967	6.12951	1.33e-20	8.65e-19	FALSE	FALSE	WBGene00010785	FALSE	FALSE	FALSE	FALSE	FALSE	FALSE	FALSE	FALSE	WBGene00010785	WBGene00010785	FALSE	FALSE	FALSE	FALSE	FALSE	FALSE	FALSE	FALSE	FALSE	FALSE	FALSE	FALSE
Y110A7A.1	WBGene00001833	hcp-6	protein_coding_gene	1.34067	4.52064	1.35e-20	8.73e-19	FALSE	FALSE	WBGene00001833	FALSE	FALSE	FALSE	FALSE	FALSE	FALSE	FALSE	FALSE	WBGene00001833	WBGene00001833	FALSE	FALSE	FALSE	FALSE	FALSE	FALSE	FALSE	FALSE	FALSE	FALSE	FALSE	FALSE
C42D8.3	WBGene00006862	pnk-4	protein_coding_gene	-1.23943	4.40533	1.59e-20	1.01e-18	FALSE	FALSE	FALSE	FALSE	FALSE	FALSE	FALSE	FALSE	FALSE	FALSE	FALSE	FALSE	FALSE	FALSE	FALSE	FALSE	FALSE	FALSE	FALSE	FALSE	FALSE	FALSE	FALSE	FALSE	FALSE
C45G3.1	WBGene00008107	aspm-1	protein_coding_gene	1.26109	4.00468	1.58e-20	1.01e-18	FALSE	FALSE	WBGene00008107	FALSE	FALSE	FALSE	FALSE	FALSE	FALSE	FALSE	FALSE	WBGene00008107	WBGene00008107	FALSE	FALSE	FALSE	FALSE	FALSE	FALSE	FALSE	FALSE	FALSE	FALSE	FALSE	FALSE
F08F3.9	WBGene00017265	snpc-1.3	protein_coding_gene	3.85948	0.605239	1.58e-20	1.01e-18	FALSE	FALSE	WBGene00017265	FALSE	FALSE	FALSE	FALSE	FALSE	FALSE	FALSE	FALSE	FALSE	FALSE	FALSE	FALSE	FALSE	FALSE	WBGene00017265	FALSE	FALSE	FALSE	FALSE	FALSE	FALSE	FALSE
C23H4.6	WBGene00007694		protein_coding_gene	-1.65473	3.0267	1.87e-20	1.18e-18	FALSE	FALSE	FALSE	FALSE	FALSE	FALSE	FALSE	FALSE	FALSE	WBGene00007694	FALSE	FALSE	FALSE	FALSE	FALSE	WBGene00007694	FALSE	FALSE	FALSE	FALSE	FALSE	FALSE	FALSE	FALSE	FALSE
F49A5.5	WBGene00009857	clec-28	protein_coding_gene	2.20698	2.21768	1.94e-20	1.22e-18	FALSE	FALSE	FALSE	FALSE	FALSE	FALSE	FALSE	FALSE	FALSE	FALSE	FALSE	FALSE	FALSE	FALSE	FALSE	FALSE	FALSE	FALSE	FALSE	FALSE	FALSE	FALSE	FALSE	FALSE	FALSE
R13H4.3	WBGene00011262	pho-8	protein_coding_gene	2.00219	3.30401	2.3e-20	1.44e-18	FALSE	FALSE	FALSE	FALSE	FALSE	FALSE	FALSE	FALSE	FALSE	FALSE	FALSE	FALSE	FALSE	FALSE	FALSE	FALSE	FALSE	FALSE	FALSE	FALSE	FALSE	FALSE	FALSE	FALSE	FALSE
EEED8.1	WBGene00017132	tofu-6	protein_coding_gene	1.624	2.85477	2.93e-20	1.83e-18	FALSE	FALSE	WBGene00017132	FALSE	FALSE	FALSE	FALSE	FALSE	FALSE	FALSE	FALSE	WBGene00017132	FALSE	FALSE	FALSE	FALSE	FALSE	FALSE	FALSE	FALSE	FALSE	FALSE	FALSE	FALSE	FALSE
F09F3.9	WBGene00008629	cpt-5	protein_coding_gene	1.06134	7.24329	4.1e-20	2.54e-18	FALSE	FALSE	FALSE	FALSE	FALSE	FALSE	FALSE	FALSE	FALSE	FALSE	FALSE	FALSE	FALSE	FALSE	FALSE	FALSE	FALSE	FALSE	FALSE	FALSE	FALSE	FALSE	FALSE	FALSE	FALSE
ZK430.3	WBGene00007036	sod-5	protein_coding_gene	-4.04696	1.30429	4.24e-20	2.62e-18	FALSE	FALSE	FALSE	FALSE	FALSE	FALSE	FALSE	FALSE	FALSE	WBGene00007036	FALSE	FALSE	FALSE	FALSE	FALSE	FALSE	FALSE	FALSE	FALSE	FALSE	FALSE	FALSE	FALSE	FALSE	FALSE
W03G1.6	WBGene00021012	pig-1	protein_coding_gene	1.44338	3.534	4.36e-20	2.68e-18	FALSE	FALSE	WBGene00021012	FALSE	FALSE	FALSE	FALSE	FALSE	FALSE	FALSE	FALSE	FALSE	FALSE	FALSE	FALSE	FALSE	FALSE	FALSE	FALSE	FALSE	FALSE	FALSE	FALSE	FALSE	FALSE
Y71G12B.1	WBGene00022141	chaf-2	protein_coding_gene	1.45415	4.23527	5.01e-20	3.06e-18	FALSE	FALSE	WBGene00022141	FALSE	FALSE	FALSE	FALSE	FALSE	FALSE	FALSE	FALSE	FALSE	FALSE	FALSE	FALSE	FALSE	FALSE	FALSE	FALSE	FALSE	FALSE	FALSE	FALSE	FALSE	FALSE
F18C5.10	WBGene00017563		protein_coding_gene	-1.62614	5.61816	6.16e-20	3.75e-18	FALSE	FALSE	FALSE	FALSE	FALSE	FALSE	FALSE	FALSE	FALSE	FALSE	FALSE	FALSE	FALSE	FALSE	FALSE	FALSE	FALSE	FALSE	FALSE	FALSE	FALSE	FALSE	FALSE	FALSE	FALSE
T23G5.1	WBGene00004391	rnr-1	protein_coding_gene	1.35238	6.58932	6.68e-20	4.04e-18	FALSE	FALSE	WBGene00004391	FALSE	FALSE	FALSE	FALSE	FALSE	FALSE	FALSE	FALSE	FALSE	FALSE	FALSE	FALSE	FALSE	FALSE	FALSE	FALSE	FALSE	FALSE	FALSE	FALSE	FALSE	FALSE
C44C1.5	WBGene00016644	abhd-3.2	protein_coding_gene	1.29378	4.89702	7.35e-20	4.43e-18	FALSE	FALSE	FALSE	FALSE	FALSE	FALSE	FALSE	FALSE	FALSE	FALSE	FALSE	FALSE	FALSE	FALSE	FALSE	FALSE	FALSE	FALSE	FALSE	FALSE	FALSE	FALSE	FALSE	FALSE	FALSE
C01B10.10	WBGene00015284	cest-5.2	protein_coding_gene	-1.59066	2.91236	7.49e-20	4.49e-18	FALSE	FALSE	FALSE	FALSE	FALSE	FALSE	FALSE	FALSE	FALSE	FALSE	FALSE	FALSE	FALSE	FALSE	FALSE	FALSE	FALSE	FALSE	WBGene00015284	FALSE	FALSE	FALSE	FALSE	FALSE	FALSE
F53B6.9	WBGene00009964	fip-6	protein_coding_gene	-3.84016	2.12251	7.93e-20	4.73e-18	FALSE	WBGene00009964	FALSE	FALSE	FALSE	FALSE	FALSE	FALSE	FALSE	FALSE	FALSE	FALSE	FALSE	FALSE	FALSE	FALSE	FALSE	FALSE	FALSE	FALSE	FALSE	FALSE	FALSE	FALSE	FALSE
T20G5.11	WBGene00004326	rde-4	protein_coding_gene	1.09104	5.36958	8.15e-20	4.84e-18	FALSE	FALSE	WBGene00004326	FALSE	FALSE	FALSE	FALSE	FALSE	FALSE	FALSE	WBGene00004326	FALSE	FALSE	FALSE	FALSE	FALSE	FALSE	FALSE	FALSE	FALSE	FALSE	FALSE	FALSE	FALSE	FALSE
Y47G6A.11	WBGene00003422	msh-6	protein_coding_gene	1.1807	4.73778	8.26e-20	4.88e-18	WBGene00003422	FALSE	WBGene00003422	WBGene00003422	FALSE	FALSE	FALSE	FALSE	FALSE	WBGene00003422	FALSE	WBGene00003422	WBGene00003422	FALSE	FALSE	WBGene00003422	FALSE	FALSE	FALSE	FALSE	FALSE	FALSE	FALSE	FALSE	FALSE
Y46C8AM.1	WBGene00271795		protein_coding_gene	-1.24329	3.69288	1.23e-19	7.21e-18	FALSE	FALSE	FALSE	FALSE	FALSE	FALSE	FALSE	FALSE	FALSE	FALSE	FALSE	FALSE	FALSE	FALSE	FALSE	FALSE	FALSE	FALSE	FALSE	FALSE	FALSE	FALSE	FALSE	FALSE	FALSE
T22F3.4	WBGene00004422	rpl-11.1	protein_coding_gene	1.11211	6.51842	1.45e-19	8.47e-18	WBGene00004422	WBGene00004422	WBGene00004422	WBGene00004422	WBGene00004422	FALSE	FALSE	FALSE	FALSE	FALSE	FALSE	FALSE	FALSE	FALSE	WBGene00004422	FALSE	FALSE	FALSE	FALSE	FALSE	FALSE	FALSE	FALSE	FALSE	FALSE
F44C4.3	WBGene00000784	cpr-4	protein_coding_gene	1.25803	10.1556	1.54e-19	8.98e-18	FALSE	FALSE	FALSE	FALSE	FALSE	FALSE	FALSE	FALSE	FALSE	FALSE	FALSE	FALSE	FALSE	FALSE	FALSE	FALSE	FALSE	FALSE	WBGene00000784	FALSE	FALSE	FALSE	FALSE	FALSE	FALSE
R05D3.8	WBGene00019881		protein_coding_gene	1.0915	4.50855	1.77e-19	1.03e-17	FALSE	FALSE	WBGene00019881	FALSE	FALSE	FALSE	FALSE	FALSE	FALSE	FALSE	FALSE	FALSE	FALSE	FALSE	FALSE	FALSE	FALSE	FALSE	FALSE	FALSE	FALSE	FALSE	FALSE	FALSE	FALSE
Y37D8A.4	WBGene00012546		protein_coding_gene	1.23796	4.56232	2.23e-19	1.29e-17	WBGene00012546	FALSE	FALSE	FALSE	FALSE	FALSE	FALSE	FALSE	FALSE	FALSE	FALSE	FALSE	FALSE	FALSE	FALSE	FALSE	FALSE	FALSE	FALSE	FALSE	FALSE	FALSE	FALSE	FALSE	FALSE
F46B6.8	WBGene00009773	lipl-2	protein_coding_gene	-1.69571	4.96704	2.36e-19	1.36e-17	FALSE	FALSE	FALSE	FALSE	FALSE	FALSE	FALSE	FALSE	FALSE	FALSE	FALSE	FALSE	FALSE	FALSE	FALSE	FALSE	FALSE	FALSE	WBGene00009773	FALSE	FALSE	FALSE	FALSE	FALSE	FALSE
ZK593.1	WBGene00014001	pyk-2	protein_coding_gene	-1.12739	6.31132	2.4e-19	1.38e-17	FALSE	FALSE	FALSE	FALSE	FALSE	FALSE	FALSE	FALSE	FALSE	FALSE	FALSE	FALSE	FALSE	FALSE	FALSE	FALSE	FALSE	FALSE	FALSE	FALSE	FALSE	FALSE	FALSE	FALSE	FALSE
Y51A2D.10	WBGene00013078	ttr-25	protein_coding_gene	-1.32796	4.62515	2.53e-19	1.44e-17	FALSE	FALSE	FALSE	FALSE	FALSE	FALSE	FALSE	FALSE	FALSE	FALSE	FALSE	FALSE	FALSE	FALSE	FALSE	FALSE	FALSE	FALSE	FALSE	FALSE	FALSE	FALSE	FALSE	WBGene00013078	FALSE
F56A3.4	WBGene00004955	spd-5	protein_coding_gene	1.07208	5.74074	2.67e-19	1.51e-17	FALSE	FALSE	WBGene00004955	FALSE	FALSE	FALSE	FALSE	FALSE	FALSE	FALSE	FALSE	WBGene00004955	FALSE	FALSE	FALSE	FALSE	FALSE	FALSE	FALSE	FALSE	FALSE	FALSE	FALSE	FALSE	FALSE
F28G4.2	WBGene00009227		protein_coding_gene	-4.05071	0.76458	2.75e-19	1.56e-17	FALSE	FALSE	FALSE	FALSE	FALSE	FALSE	FALSE	FALSE	FALSE	FALSE	FALSE	FALSE	FALSE	FALSE	FALSE	FALSE	FALSE	FALSE	FALSE	FALSE	FALSE	FALSE	WBGene00009227	FALSE	FALSE
R05H5.3	WBGene00011038		protein_coding_gene	1.4247	3.61493	2.92e-19	1.64e-17	FALSE	WBGene00011038	WBGene00011038	FALSE	WBGene00011038	FALSE	FALSE	FALSE	FALSE	FALSE	FALSE	FALSE	FALSE	FALSE	FALSE	FALSE	FALSE	FALSE	FALSE	FALSE	FALSE	FALSE	FALSE	FALSE	FALSE
C04F12.8	WBGene00007302		protein_coding_gene	-1.15076	5.06442	3.1e-19	1.73e-17	FALSE	FALSE	FALSE	FALSE	FALSE	FALSE	FALSE	FALSE	FALSE	FALSE	FALSE	FALSE	FALSE	FALSE	FALSE	FALSE	FALSE	FALSE	FALSE	FALSE	FALSE	FALSE	FALSE	FALSE	FALSE
C17C3.3	WBGene00015889		protein_coding_gene	-2.452	2.18692	3.35e-19	1.87e-17	FALSE	FALSE	FALSE	FALSE	FALSE	FALSE	FALSE	FALSE	FALSE	FALSE	FALSE	FALSE	FALSE	FALSE	FALSE	FALSE	FALSE	FALSE	FALSE	FALSE	FALSE	FALSE	FALSE	FALSE	FALSE
Y119C1B.9	WBGene00022474	zig-9	protein_coding_gene	-1.22304	4.99585	3.61e-19	2e-17	FALSE	FALSE	FALSE	FALSE	FALSE	FALSE	FALSE	FALSE	FALSE	FALSE	FALSE	FALSE	FALSE	FALSE	FALSE	FALSE	FALSE	FALSE	WBGene00022474	FALSE	FALSE	FALSE	FALSE	FALSE	FALSE
F17C11.10	WBGene00008921	ctf-4	protein_coding_gene	1.33063	4.43721	3.68e-19	2.03e-17	FALSE	FALSE	WBGene00008921	FALSE	FALSE	FALSE	FALSE	FALSE	FALSE	WBGene00008921	FALSE	WBGene00008921	FALSE	FALSE	FALSE	WBGene00008921	FALSE	FALSE	FALSE	FALSE	FALSE	FALSE	FALSE	FALSE	FALSE
C25B8.3	WBGene00000786	cpr-6	protein_coding_gene	-1.6516	6.14922	4.25e-19	2.33e-17	FALSE	FALSE	FALSE	FALSE	FALSE	FALSE	FALSE	FALSE	FALSE	FALSE	FALSE	FALSE	FALSE	FALSE	FALSE	FALSE	FALSE	FALSE	WBGene00000786	FALSE	FALSE	FALSE	FALSE	FALSE	FALSE
T08A9.12	WBGene00004987	spp-2	protein_coding_gene	-1.86475	5.05408	4.24e-19	2.33e-17	FALSE	FALSE	FALSE	FALSE	FALSE	FALSE	FALSE	FALSE	FALSE	WBGene00004987	FALSE	FALSE	FALSE	FALSE	FALSE	FALSE	FALSE	FALSE	FALSE	FALSE	FALSE	FALSE	FALSE	FALSE	FALSE
F54D7.4	WBGene00006984	zig-7	protein_coding_gene	1.33545	4.20205	4.37e-19	2.38e-17	FALSE	FALSE	FALSE	FALSE	FALSE	FALSE	FALSE	FALSE	FALSE	FALSE	FALSE	FALSE	FALSE	FALSE	FALSE	FALSE	FALSE	FALSE	FALSE	FALSE	FALSE	FALSE	FALSE	FALSE	FALSE
F54D12.3	WBGene00000008	aat-7	protein_coding_gene	3.04957	0.887781	5.32e-19	2.89e-17	FALSE	FALSE	FALSE	FALSE	FALSE	FALSE	FALSE	FALSE	FALSE	FALSE	FALSE	FALSE	FALSE	FALSE	FALSE	FALSE	FALSE	FALSE	FALSE	FALSE	FALSE	FALSE	FALSE	FALSE	FALSE
Y43F4B.6	WBGene00002229	klp-19	protein_coding_gene	1.05845	5.12847	6.73e-19	3.63e-17	FALSE	FALSE	WBGene00002229	FALSE	FALSE	FALSE	FALSE	FALSE	FALSE	FALSE	FALSE	WBGene00002229	WBGene00002229	FALSE	FALSE	FALSE	FALSE	FALSE	FALSE	FALSE	FALSE	FALSE	FALSE	FALSE	FALSE
F57F4.4	WBGene00019017		protein_coding_gene	-1.1857	11.1353	6.93e-19	3.73e-17	FALSE	FALSE	FALSE	FALSE	FALSE	FALSE	FALSE	FALSE	FALSE	FALSE	FALSE	FALSE	FALSE	FALSE	FALSE	FALSE	FALSE	FALSE	WBGene00019017	FALSE	FALSE	FALSE	FALSE	FALSE	FALSE
F28G4.4	WBGene00009229		protein_coding_gene	-3.55612	0.582405	7.57e-19	4.05e-17	FALSE	FALSE	FALSE	FALSE	FALSE	FALSE	FALSE	FALSE	FALSE	FALSE	FALSE	FALSE	FALSE	FALSE	FALSE	FALSE	FALSE	FALSE	FALSE	FALSE	FALSE	FALSE	FALSE	FALSE	FALSE
F48E8.7	WBGene00018613	skpt-1	protein_coding_gene	1.80947	2.1528	1.12e-18	5.96e-17	WBGene00018613	WBGene00018613	WBGene00018613	WBGene00018613	WBGene00018613	FALSE	FALSE	FALSE	FALSE	FALSE	FALSE	WBGene00018613	FALSE	FALSE	FALSE	FALSE	FALSE	FALSE	FALSE	FALSE	FALSE	FALSE	FALSE	FALSE	FALSE
F55C12.7	WBGene00018874	tag-234	protein_coding_gene	-1.13064	4.57869	1.13e-18	6.01e-17	FALSE	FALSE	FALSE	FALSE	FALSE	FALSE	FALSE	FALSE	FALSE	FALSE	FALSE	FALSE	FALSE	FALSE	FALSE	FALSE	FALSE	FALSE	FALSE	FALSE	FALSE	FALSE	FALSE	FALSE	FALSE
C54D10.1	WBGene00008296	cdr-2	protein_coding_gene	-1.15601	4.84429	1.19e-18	6.28e-17	FALSE	FALSE	FALSE	FALSE	FALSE	FALSE	FALSE	FALSE	FALSE	WBGene00008296	FALSE	FALSE	FALSE	FALSE	FALSE	FALSE	FALSE	FALSE	FALSE	FALSE	FALSE	FALSE	FALSE	FALSE	FALSE
T06E4.1	WBGene00001830	hcp-2	protein_coding_gene	1.15972	4.12868	1.19e-18	6.29e-17	FALSE	FALSE	WBGene00001830	FALSE	FALSE	FALSE	FALSE	FALSE	FALSE	FALSE	FALSE	WBGene00001830	WBGene00001830	FALSE	FALSE	FALSE	FALSE	FALSE	FALSE	FALSE	FALSE	FALSE	FALSE	FALSE	FALSE
Y32F6B.1	WBGene00012531		protein_coding_gene	-1.29038	6.75658	1.32e-18	6.92e-17	FALSE	FALSE	FALSE	FALSE	FALSE	FALSE	FALSE	FALSE	FALSE	FALSE	FALSE	FALSE	FALSE	FALSE	FALSE	FALSE	FALSE	FALSE	WBGene00012531	FALSE	FALSE	FALSE	FALSE	FALSE	FALSE
F13E9.14	WBGene00045207		protein_coding_gene	-2.72224	3.06331	1.43e-18	7.48e-17	FALSE	FALSE	FALSE	FALSE	FALSE	FALSE	FALSE	FALSE	FALSE	FALSE	FALSE	FALSE	FALSE	FALSE	FALSE	FALSE	FALSE	FALSE	FALSE	FALSE	FALSE	FALSE	FALSE	FALSE	FALSE
F53F4.5	WBGene00001479	fmo-4	protein_coding_gene	-1.21373	5.98649	1.51e-18	7.84e-17	FALSE	WBGene00001479	FALSE	FALSE	FALSE	FALSE	FALSE	FALSE	FALSE	FALSE	FALSE	FALSE	FALSE	FALSE	FALSE	FALSE	FALSE	FALSE	FALSE	FALSE	FALSE	FALSE	FALSE	FALSE	FALSE
C24A11.1	WBGene00016040		protein_coding_gene	1.44048	4.10722	1.61e-18	8.34e-17	FALSE	FALSE	FALSE	FALSE	FALSE	FALSE	FALSE	FALSE	FALSE	FALSE	FALSE	FALSE	FALSE	FALSE	FALSE	FALSE	FALSE	FALSE	FALSE	FALSE	FALSE	FALSE	FALSE	FALSE	FALSE
T07H3.3	WBGene00020326	math-38	protein_coding_gene	2.35856	2.03514	2.06e-18	1.06e-16	FALSE	FALSE	FALSE	FALSE	FALSE	FALSE	FALSE	FALSE	FALSE	WBGene00020326	FALSE	FALSE	FALSE	FALSE	FALSE	FALSE	FALSE	FALSE	FALSE	FALSE	FALSE	FALSE	FALSE	FALSE	FALSE
F55C5.4	WBGene00010093	capg-2	protein_coding_gene	1.21075	4.29911	2.1e-18	1.08e-16	FALSE	FALSE	WBGene00010093	FALSE	FALSE	FALSE	FALSE	FALSE	FALSE	FALSE	FALSE	WBGene00010093	FALSE	FALSE	FALSE	FALSE	FALSE	FALSE	FALSE	FALSE	FALSE	FALSE	FALSE	FALSE	FALSE
R06F6.1	WBGene00000411	cdl-1	protein_coding_gene	1.12073	5.4153	2.13e-18	1.09e-16	FALSE	FALSE	WBGene00000411	FALSE	FALSE	FALSE	FALSE	FALSE	FALSE	FALSE	FALSE	WBGene00000411	FALSE	FALSE	FALSE	FALSE	FALSE	FALSE	FALSE	FALSE	FALSE	FALSE	FALSE	FALSE	FALSE
Y105C5A.12	WBGene00013636		protein_coding_gene	-1.53702	4.55231	2.37e-18	1.21e-16	FALSE	FALSE	FALSE	FALSE	FALSE	FALSE	FALSE	FALSE	FALSE	FALSE	FALSE	FALSE	FALSE	FALSE	FALSE	FALSE	FALSE	FALSE	FALSE	FALSE	FALSE	FALSE	FALSE	FALSE	FALSE
Y20C6A.2	WBGene00012492	fbxb-7	protein_coding_gene	-4.98626	0.602478	2.55e-18	1.3e-16	FALSE	FALSE	FALSE	FALSE	FALSE	FALSE	FALSE	FALSE	FALSE	FALSE	FALSE	FALSE	FALSE	FALSE	FALSE	FALSE	FALSE	FALSE	FALSE	FALSE	FALSE	FALSE	FALSE	FALSE	FALSE
F42F12.8	WBGene00009639	nspc-15	protein_coding_gene	2.40757	2.04093	2.61e-18	1.32e-16	FALSE	FALSE	FALSE	FALSE	FALSE	FALSE	FALSE	FALSE	FALSE	FALSE	FALSE	FALSE	FALSE	FALSE	FALSE	FALSE	FALSE	FALSE	FALSE	FALSE	FALSE	FALSE	FALSE	FALSE	FALSE
F23B12.8	WBGene00000257	bmk-1	protein_coding_gene	1.14094	4.0642	3e-18	1.51e-16	FALSE	FALSE	WBGene00000257	FALSE	FALSE	FALSE	FALSE	FALSE	FALSE	FALSE	FALSE	WBGene00000257	FALSE	FALSE	FALSE	FALSE	FALSE	FALSE	FALSE	FALSE	FALSE	FALSE	FALSE	FALSE	FALSE
W02D7.5	WBGene00020941		protein_coding_gene	-2.76765	1.08131	3.1e-18	1.56e-16	FALSE	FALSE	WBGene00020941	FALSE	FALSE	FALSE	FALSE	FALSE	FALSE	FALSE	FALSE	FALSE	FALSE	FALSE	FALSE	FALSE	FALSE	FALSE	FALSE	FALSE	FALSE	FALSE	FALSE	FALSE	FALSE
C30F12.7	WBGene00016266	idhg-2	protein_coding_gene	-1.03699	6.17139	3.31e-18	1.65e-16	FALSE	FALSE	FALSE	FALSE	FALSE	FALSE	FALSE	FALSE	FALSE	FALSE	FALSE	FALSE	FALSE	FALSE	FALSE	FALSE	FALSE	FALSE	FALSE	FALSE	FALSE	FALSE	FALSE	FALSE	FALSE
T08E11.1	WBGene00020357		protein_coding_gene	-2.53118	1.20372	3.48e-18	1.73e-16	FALSE	FALSE	FALSE	FALSE	FALSE	FALSE	FALSE	FALSE	FALSE	FALSE	FALSE	FALSE	FALSE	FALSE	FALSE	FALSE	FALSE	FALSE	FALSE	FALSE	FALSE	FALSE	FALSE	FALSE	FALSE
K07H8.10	WBGene00019510		protein_coding_gene	0.99338	9.6616	3.57e-18	1.77e-16	FALSE	FALSE	WBGene00019510	FALSE	FALSE	FALSE	FALSE	FALSE	FALSE	FALSE	FALSE	FALSE	FALSE	FALSE	FALSE	FALSE	FALSE	FALSE	FALSE	FALSE	FALSE	FALSE	FALSE	FALSE	FALSE
C56E6.2	WBGene00016970		protein_coding_gene	-2.39756	3.19618	3.73e-18	1.84e-16	FALSE	FALSE	FALSE	FALSE	FALSE	FALSE	FALSE	FALSE	FALSE	FALSE	FALSE	FALSE	FALSE	FALSE	FALSE	FALSE	FALSE	FALSE	FALSE	FALSE	FALSE	FALSE	FALSE	FALSE	FALSE
F59E11.7	WBGene00019113		protein_coding_gene	-1.61869	3.86024	4.02e-18	1.98e-16	FALSE	FALSE	FALSE	FALSE	FALSE	FALSE	FALSE	FALSE	FALSE	FALSE	FALSE	FALSE	FALSE	FALSE	FALSE	FALSE	FALSE	FALSE	FALSE	FALSE	FALSE	FALSE	FALSE	FALSE	FALSE
K08H10.1	WBGene00002263	lea-1	protein_coding_gene	-1.20546	8.7446	4.27e-18	2.09e-16	WBGene00002263	FALSE	WBGene00002263	WBGene00002263	FALSE	FALSE	FALSE	FALSE	FALSE	WBGene00002263	FALSE	FALSE	FALSE	FALSE	FALSE	FALSE	FALSE	FALSE	FALSE	FALSE	FALSE	FALSE	FALSE	FALSE	FALSE
K04G2.7	WBGene00010566		protein_coding_gene	-2.67507	1.24341	4.31e-18	2.1e-16	FALSE	FALSE	FALSE	FALSE	FALSE	FALSE	FALSE	FALSE	FALSE	FALSE	FALSE	FALSE	FALSE	FALSE	FALSE	FALSE	FALSE	FALSE	FALSE	FALSE	FALSE	FALSE	FALSE	FALSE	FALSE
F47B10.9	WBGene00009820		protein_coding_gene	-1.56414	2.98704	5.28e-18	2.57e-16	FALSE	FALSE	FALSE	FALSE	FALSE	FALSE	FALSE	FALSE	FALSE	FALSE	FALSE	FALSE	FALSE	FALSE	FALSE	FALSE	FALSE	FALSE	FALSE	FALSE	FALSE	FALSE	FALSE	FALSE	FALSE
F14F9.8	WBGene00044536		protein_coding_gene	-1.41397	4.50758	6.96e-18	3.37e-16	FALSE	FALSE	FALSE	FALSE	FALSE	FALSE	FALSE	FALSE	FALSE	FALSE	FALSE	FALSE	FALSE	FALSE	FALSE	FALSE	FALSE	FALSE	FALSE	FALSE	FALSE	FALSE	FALSE	FALSE	FALSE
C08H9.14	WBGene00007473	chil-8	protein_coding_gene	-5.26326	0.0778874	8.85e-18	4.27e-16	FALSE	FALSE	FALSE	FALSE	FALSE	FALSE	FALSE	FALSE	FALSE	FALSE	FALSE	FALSE	FALSE	FALSE	FALSE	FALSE	FALSE	FALSE	FALSE	FALSE	FALSE	FALSE	FALSE	FALSE	FALSE
T28C6.8	WBGene00012122		protein_coding_gene	-1.36335	3.27831	9.06e-18	4.35e-16	FALSE	FALSE	FALSE	FALSE	FALSE	FALSE	FALSE	FALSE	FALSE	FALSE	FALSE	FALSE	FALSE	FALSE	FALSE	FALSE	FALSE	FALSE	FALSE	FALSE	FALSE	FALSE	FALSE	FALSE	FALSE
T11F9.4	WBGene00000007	aat-6	protein_coding_gene	1.54651	4.52905	9.39e-18	4.49e-16	FALSE	FALSE	FALSE	FALSE	FALSE	FALSE	FALSE	FALSE	FALSE	FALSE	FALSE	FALSE	FALSE	FALSE	FALSE	FALSE	FALSE	FALSE	FALSE	FALSE	FALSE	FALSE	FALSE	FALSE	FALSE
ZC412.7	WBGene00013888	nspa-3	protein_coding_gene	-4.16159	0.146309	1.06e-17	5.07e-16	FALSE	FALSE	FALSE	FALSE	FALSE	FALSE	FALSE	FALSE	FALSE	FALSE	FALSE	FALSE	FALSE	FALSE	FALSE	FALSE	FALSE	FALSE	FALSE	FALSE	FALSE	FALSE	FALSE	FALSE	FALSE
F02C12.1	WBGene00008515		protein_coding_gene	-1.57951	3.79512	1.51e-17	7.16e-16	FALSE	FALSE	FALSE	FALSE	FALSE	FALSE	FALSE	FALSE	FALSE	FALSE	FALSE	FALSE	FALSE	FALSE	FALSE	FALSE	FALSE	FALSE	FALSE	FALSE	FALSE	FALSE	FALSE	FALSE	FALSE
C03G6.5	WBGene00015393	exc-13	protein_coding_gene	-1.84429	4.30599	1.77e-17	8.38e-16	FALSE	FALSE	FALSE	FALSE	FALSE	FALSE	FALSE	FALSE	FALSE	FALSE	FALSE	FALSE	FALSE	FALSE	FALSE	FALSE	FALSE	FALSE	FALSE	FALSE	FALSE	FALSE	FALSE	WBGene00015393	FALSE
D2024.7	WBGene00017054	gstk-2	protein_coding_gene	-1.19447	4.15132	1.91e-17	9.01e-16	FALSE	FALSE	FALSE	FALSE	FALSE	FALSE	FALSE	FALSE	FALSE	FALSE	FALSE	FALSE	FALSE	FALSE	FALSE	FALSE	FALSE	FALSE	FALSE	FALSE	FALSE	FALSE	FALSE	FALSE	FALSE
F52E1.5	WBGene00018694		protein_coding_gene	-1.83371	2.69068	1.94e-17	9.11e-16	FALSE	FALSE	FALSE	FALSE	FALSE	FALSE	FALSE	FALSE	FALSE	WBGene00018694	FALSE	FALSE	FALSE	FALSE	FALSE	FALSE	FALSE	FALSE	FALSE	FALSE	FALSE	FALSE	FALSE	FALSE	FALSE
Y2H9A.1	WBGene00003222	mes-4	protein_coding_gene	1.2984	3.34645	1.97e-17	9.23e-16	FALSE	FALSE	WBGene00003222	FALSE	FALSE	FALSE	FALSE	FALSE	FALSE	FALSE	FALSE	FALSE	WBGene00003222	FALSE	FALSE	FALSE	FALSE	FALSE	FALSE	FALSE	FALSE	FALSE	FALSE	FALSE	FALSE
T03E6.8	WBGene00011397		protein_coding_gene	-1.57873	5.34712	1.99e-17	9.3e-16	FALSE	FALSE	FALSE	FALSE	FALSE	FALSE	FALSE	FALSE	FALSE	FALSE	FALSE	FALSE	FALSE	FALSE	FALSE	FALSE	FALSE	FALSE	WBGene00011397	FALSE	FALSE	FALSE	FALSE	FALSE	FALSE
Y54G11A.13	WBGene00013220	ctl-3	protein_coding_gene	-1.29824	6.77932	2.13e-17	9.89e-16	WBGene00013220	FALSE	FALSE	FALSE	FALSE	FALSE	FALSE	FALSE	FALSE	WBGene00013220	FALSE	FALSE	FALSE	FALSE	FALSE	FALSE	FALSE	FALSE	FALSE	FALSE	FALSE	FALSE	FALSE	FALSE	FALSE
C16C10.3	WBGene00007624	hrde-1	protein_coding_gene	1.23419	3.87546	2.2e-17	1.02e-15	WBGene00007624	WBGene00007624	WBGene00007624	WBGene00007624	WBGene00007624	WBGene00007624	WBGene00007624	FALSE	FALSE	FALSE	WBGene00007624	FALSE	WBGene00007624	WBGene00007624	FALSE	FALSE	FALSE	WBGene00007624	FALSE	FALSE	FALSE	FALSE	FALSE	FALSE	FALSE
Y53C12A.1	WBGene00006940	wee-1.3	protein_coding_gene	1.35342	3.12035	2.51e-17	1.16e-15	FALSE	FALSE	WBGene00006940	FALSE	FALSE	FALSE	FALSE	FALSE	FALSE	FALSE	FALSE	WBGene00006940	WBGene00006940	WBGene00006940	FALSE	FALSE	FALSE	FALSE	FALSE	FALSE	FALSE	FALSE	FALSE	FALSE	FALSE
M02E1.4	WBGene00284848		protein_coding_gene	-2.88814	1.96104	2.7e-17	1.24e-15	FALSE	FALSE	FALSE	FALSE	FALSE	FALSE	FALSE	FALSE	FALSE	FALSE	FALSE	FALSE	FALSE	FALSE	FALSE	FALSE	FALSE	FALSE	FALSE	FALSE	FALSE	FALSE	FALSE	FALSE	FALSE
C37A5.3	WBGene00014698		protein_coding_gene	-1.59927	4.06468	2.74e-17	1.26e-15	FALSE	FALSE	FALSE	FALSE	FALSE	FALSE	FALSE	FALSE	FALSE	WBGene00014698	FALSE	FALSE	FALSE	FALSE	FALSE	FALSE	FALSE	FALSE	FALSE	FALSE	FALSE	FALSE	FALSE	FALSE	FALSE
W01F3.2	WBGene00012185		protein_coding_gene	-1.12692	6.17498	2.86e-17	1.3e-15	FALSE	WBGene00012185	FALSE	FALSE	FALSE	FALSE	FALSE	FALSE	FALSE	FALSE	FALSE	FALSE	FALSE	FALSE	FALSE	FALSE	FALSE	FALSE	FALSE	FALSE	FALSE	FALSE	FALSE	FALSE	FALSE
Y47D3A.29	WBGene00012936	pola-1	protein_coding_gene	1.09043	5.17471	3.42e-17	1.55e-15	FALSE	FALSE	WBGene00012936	FALSE	FALSE	FALSE	FALSE	FALSE	FALSE	FALSE	FALSE	WBGene00012936	FALSE	FALSE	FALSE	FALSE	FALSE	FALSE	FALSE	FALSE	FALSE	FALSE	FALSE	FALSE	FALSE
E01A2.10	WBGene00077701	poml-3	protein_coding_gene	-1.73932	2.66462	3.68e-17	1.67e-15	FALSE	FALSE	FALSE	FALSE	FALSE	FALSE	FALSE	FALSE	FALSE	FALSE	FALSE	FALSE	FALSE	FALSE	FALSE	FALSE	FALSE	FALSE	FALSE	FALSE	FALSE	FALSE	FALSE	FALSE	FALSE
H26D21.2	WBGene00003418	msh-2	protein_coding_gene	1.23567	4.13494	4.28e-17	1.93e-15	WBGene00003418	WBGene00003418	WBGene00003418	WBGene00003418	WBGene00003418	FALSE	FALSE	FALSE	FALSE	WBGene00003418	FALSE	FALSE	FALSE	FALSE	FALSE	WBGene00003418	FALSE	FALSE	FALSE	FALSE	FALSE	FALSE	FALSE	FALSE	FALSE
Y39G10AR.12	WBGene00021470	tpxl-1	protein_coding_gene	1.25158	4.66863	4.28e-17	1.93e-15	FALSE	FALSE	WBGene00021470	FALSE	FALSE	FALSE	FALSE	FALSE	FALSE	FALSE	FALSE	WBGene00021470	FALSE	FALSE	FALSE	FALSE	FALSE	FALSE	FALSE	FALSE	FALSE	FALSE	FALSE	FALSE	FALSE
F40F9.10	WBGene00009586		protein_coding_gene	-1.28863	3.64909	4.46e-17	2e-15	FALSE	FALSE	FALSE	FALSE	FALSE	FALSE	FALSE	FALSE	FALSE	FALSE	FALSE	FALSE	FALSE	FALSE	FALSE	FALSE	FALSE	FALSE	FALSE	FALSE	FALSE	FALSE	FALSE	FALSE	FALSE
F57F5.4	WBGene00000073	add-2	protein_coding_gene	-1.04632	4.92084	4.52e-17	2.02e-15	FALSE	WBGene00000073	FALSE	FALSE	FALSE	FALSE	FALSE	FALSE	FALSE	FALSE	FALSE	FALSE	FALSE	FALSE	FALSE	FALSE	FALSE	FALSE	FALSE	FALSE	FALSE	FALSE	FALSE	FALSE	FALSE
Y54G11A.6	WBGene00000830	ctl-1	protein_coding_gene	-1.24659	7.30108	4.61e-17	2.05e-15	WBGene00000830	FALSE	FALSE	FALSE	FALSE	FALSE	FALSE	FALSE	FALSE	WBGene00000830	FALSE	FALSE	FALSE	FALSE	FALSE	FALSE	FALSE	FALSE	FALSE	FALSE	FALSE	FALSE	FALSE	FALSE	FALSE
Y119D3B.11	WBGene00022488	orc-3	protein_coding_gene	2.10261	1.95563	4.62e-17	2.05e-15	FALSE	FALSE	WBGene00022488	FALSE	FALSE	FALSE	FALSE	FALSE	FALSE	FALSE	FALSE	FALSE	FALSE	FALSE	FALSE	FALSE	FALSE	FALSE	FALSE	FALSE	FALSE	FALSE	FALSE	FALSE	FALSE
Y50E8A.4	WBGene00006795	unc-61	protein_coding_gene	1.18787	3.97984	6.3e-17	2.78e-15	FALSE	FALSE	WBGene00006795	FALSE	FALSE	FALSE	FALSE	FALSE	FALSE	FALSE	FALSE	WBGene00006795	FALSE	FALSE	FALSE	FALSE	FALSE	FALSE	FALSE	FALSE	FALSE	FALSE	FALSE	FALSE	FALSE
C40H1.7	WBGene00008042		protein_coding_gene	1.89023	3.39156	1e-16	4.42e-15	FALSE	FALSE	FALSE	FALSE	FALSE	FALSE	FALSE	FALSE	FALSE	FALSE	FALSE	FALSE	FALSE	FALSE	FALSE	FALSE	FALSE	FALSE	FALSE	FALSE	FALSE	FALSE	FALSE	FALSE	FALSE
C09F5.1	WBGene00015647		protein_coding_gene	-1.16481	5.92747	1.11e-16	4.87e-15	FALSE	FALSE	FALSE	FALSE	FALSE	FALSE	FALSE	FALSE	FALSE	FALSE	FALSE	FALSE	FALSE	FALSE	FALSE	FALSE	FALSE	FALSE	FALSE	FALSE	FALSE	FALSE	FALSE	FALSE	FALSE
D1053.1	WBGene00001790	gst-42	protein_coding_gene	-1.14276	4.23874	1.13e-16	4.96e-15	FALSE	FALSE	FALSE	FALSE	FALSE	FALSE	FALSE	FALSE	FALSE	FALSE	FALSE	FALSE	FALSE	FALSE	FALSE	FALSE	FALSE	FALSE	FALSE	FALSE	FALSE	FALSE	FALSE	FALSE	FALSE
F17H10.2	WBGene00008926		protein_coding_gene	-1.01924	6.3385	1.14e-16	4.97e-15	FALSE	WBGene00008926	FALSE	FALSE	FALSE	FALSE	FALSE	FALSE	FALSE	FALSE	FALSE	FALSE	FALSE	FALSE	FALSE	FALSE	FALSE	FALSE	FALSE	FALSE	FALSE	FALSE	FALSE	FALSE	FALSE
T01C3.7	WBGene00001423	fib-1	protein_coding_gene	0.917193	9.7394	1.21e-16	5.27e-15	FALSE	FALSE	WBGene00001423	FALSE	FALSE	FALSE	FALSE	FALSE	FALSE	FALSE	FALSE	FALSE	FALSE	FALSE	WBGene00001423	FALSE	FALSE	FALSE	FALSE	FALSE	FALSE	FALSE	FALSE	FALSE	FALSE
Y46C8AL.9	WBGene00021586	clec-75	protein_coding_gene	-2.32756	1.96481	1.51e-16	6.53e-15	FALSE	FALSE	FALSE	FALSE	FALSE	FALSE	FALSE	FALSE	FALSE	FALSE	FALSE	FALSE	FALSE	FALSE	FALSE	FALSE	FALSE	FALSE	FALSE	FALSE	FALSE	FALSE	FALSE	FALSE	FALSE
F25G6.6	WBGene00003816	asns-1	protein_coding_gene	1.88282	2.60463	1.65e-16	7.11e-15	FALSE	FALSE	FALSE	FALSE	FALSE	FALSE	FALSE	FALSE	FALSE	FALSE	FALSE	FALSE	FALSE	FALSE	FALSE	FALSE	FALSE	FALSE	FALSE	FALSE	FALSE	FALSE	FALSE	FALSE	FALSE
R12H7.2	WBGene00000217	asp-4	protein_coding_gene	-1.10996	5.88977	1.8e-16	7.72e-15	FALSE	FALSE	FALSE	FALSE	FALSE	FALSE	FALSE	FALSE	FALSE	FALSE	FALSE	FALSE	FALSE	FALSE	FALSE	FALSE	FALSE	FALSE	FALSE	FALSE	FALSE	FALSE	FALSE	FALSE	FALSE
F42F12.7	WBGene00009638	nspc-14	protein_coding_gene	2.27004	1.67765	1.96e-16	8.4e-15	FALSE	FALSE	FALSE	FALSE	FALSE	FALSE	FALSE	FALSE	FALSE	FALSE	FALSE	FALSE	FALSE	FALSE	FALSE	FALSE	FALSE	FALSE	FALSE	FALSE	FALSE	FALSE	FALSE	FALSE	FALSE
T05H4.13	WBGene00000110	alh-4	protein_coding_gene	-0.999789	7.8415	2.33e-16	9.96e-15	FALSE	FALSE	WBGene00000110	FALSE	FALSE	FALSE	FALSE	FALSE	FALSE	FALSE	FALSE	FALSE	FALSE	FALSE	FALSE	FALSE	FALSE	FALSE	FALSE	FALSE	FALSE	FALSE	FALSE	FALSE	FALSE
Y42H9AR.5	WBGene00021540		protein_coding_gene	-1.66195	3.43855	3.04e-16	1.29e-14	FALSE	WBGene00021540	FALSE	FALSE	FALSE	FALSE	FALSE	FALSE	FALSE	FALSE	FALSE	FALSE	FALSE	FALSE	FALSE	FALSE	FALSE	FALSE	FALSE	FALSE	FALSE	FALSE	FALSE	FALSE	FALSE
Y37A1A.2	WBGene00012535		protein_coding_gene	-2.00378	3.18502	3.27e-16	1.39e-14	FALSE	FALSE	FALSE	FALSE	FALSE	FALSE	FALSE	FALSE	FALSE	FALSE	FALSE	FALSE	FALSE	FALSE	FALSE	FALSE	FALSE	FALSE	FALSE	FALSE	FALSE	FALSE	FALSE	FALSE	FALSE
Y37E11B.7	WBGene00021379		protein_coding_gene	-1.55254	3.57776	3.32e-16	1.4e-14	FALSE	FALSE	FALSE	FALSE	FALSE	FALSE	FALSE	FALSE	FALSE	FALSE	FALSE	FALSE	FALSE	FALSE	FALSE	FALSE	FALSE	FALSE	FALSE	FALSE	FALSE	FALSE	FALSE	FALSE	FALSE
T19E10.1	WBGene00002297	ect-2	protein_coding_gene	1.25443	3.33935	3.61e-16	1.52e-14	FALSE	FALSE	WBGene00002297	FALSE	FALSE	FALSE	FALSE	FALSE	FALSE	FALSE	FALSE	WBGene00002297	FALSE	FALSE	FALSE	FALSE	FALSE	FALSE	FALSE	FALSE	FALSE	FALSE	FALSE	FALSE	FALSE
T04A8.6	WBGene00011408	nifk-1	protein_coding_gene	0.935446	5.43175	3.68e-16	1.55e-14	FALSE	FALSE	WBGene00011408	FALSE	FALSE	FALSE	FALSE	FALSE	FALSE	FALSE	FALSE	FALSE	FALSE	FALSE	FALSE	FALSE	FALSE	FALSE	FALSE	FALSE	FALSE	FALSE	FALSE	FALSE	FALSE
ZC416.4	WBGene00002188	kgb-2	protein_coding_gene	-2.14769	1.67394	5.18e-16	2.17e-14	FALSE	FALSE	FALSE	FALSE	FALSE	FALSE	FALSE	FALSE	FALSE	WBGene00002188	FALSE	FALSE	FALSE	FALSE	FALSE	FALSE	FALSE	FALSE	WBGene00002188	FALSE	FALSE	FALSE	FALSE	FALSE	FALSE
F33H2.3	WBGene00009367		protein_coding_gene	0.968916	5.69602	5.68e-16	2.37e-14	FALSE	FALSE	WBGene00009367	FALSE	FALSE	FALSE	FALSE	FALSE	FALSE	FALSE	FALSE	FALSE	FALSE	FALSE	FALSE	FALSE	FALSE	FALSE	FALSE	FALSE	FALSE	FALSE	FALSE	FALSE	FALSE
F10G7.4	WBGene00004737	scc-1	protein_coding_gene	1.25479	3.36807	6.24e-16	2.58e-14	FALSE	FALSE	WBGene00004737	FALSE	FALSE	FALSE	FALSE	FALSE	FALSE	WBGene00004737	FALSE	WBGene00004737	WBGene00004737	FALSE	FALSE	WBGene00004737	FALSE	FALSE	FALSE	FALSE	FALSE	FALSE	FALSE	FALSE	FALSE
Y105C5A.13	WBGene00013637		protein_coding_gene	-1.52472	4.68196	6.22e-16	2.58e-14	FALSE	FALSE	FALSE	FALSE	FALSE	FALSE	FALSE	FALSE	FALSE	FALSE	FALSE	FALSE	FALSE	FALSE	FALSE	FALSE	FALSE	FALSE	FALSE	FALSE	FALSE	FALSE	FALSE	FALSE	FALSE
B0393.9	WBGene00044636		protein_coding_gene	-1.15664	4.03612	6.23e-16	2.58e-14	FALSE	FALSE	FALSE	FALSE	FALSE	FALSE	FALSE	FALSE	FALSE	FALSE	FALSE	FALSE	FALSE	FALSE	FALSE	FALSE	FALSE	FALSE	FALSE	FALSE	FALSE	FALSE	FALSE	FALSE	FALSE
C23H4.7	WBGene00007695	cest-9.2	protein_coding_gene	-1.56187	3.18452	6.59e-16	2.71e-14	FALSE	FALSE	FALSE	FALSE	FALSE	FALSE	FALSE	FALSE	FALSE	FALSE	FALSE	FALSE	FALSE	FALSE	FALSE	FALSE	FALSE	FALSE	FALSE	FALSE	FALSE	FALSE	FALSE	FALSE	FALSE
F35B12.2	WBGene00000983	dhs-20	protein_coding_gene	-1.24353	5.1078	7.14e-16	2.93e-14	FALSE	FALSE	FALSE	FALSE	FALSE	FALSE	FALSE	FALSE	FALSE	FALSE	FALSE	FALSE	FALSE	FALSE	FALSE	FALSE	FALSE	FALSE	FALSE	FALSE	FALSE	FALSE	FALSE	FALSE	FALSE
F59C6.11	WBGene00010328		protein_coding_gene	-1.35214	3.56954	7.5e-16	3.07e-14	FALSE	FALSE	FALSE	FALSE	FALSE	FALSE	FALSE	FALSE	FALSE	FALSE	FALSE	FALSE	FALSE	FALSE	FALSE	FALSE	FALSE	FALSE	WBGene00010328	FALSE	FALSE	FALSE	FALSE	FALSE	FALSE
F53C3.12	WBGene00018755	bcmo-2	protein_coding_gene	-1.14654	4.1285	7.81e-16	3.18e-14	FALSE	FALSE	FALSE	FALSE	FALSE	FALSE	FALSE	FALSE	FALSE	FALSE	FALSE	FALSE	FALSE	FALSE	FALSE	FALSE	FALSE	FALSE	FALSE	FALSE	FALSE	FALSE	FALSE	FALSE	FALSE
K02G10.7	WBGene00000176	aqp-8	protein_coding_gene	1.49255	5.81862	7.93e-16	3.22e-14	FALSE	FALSE	FALSE	FALSE	FALSE	FALSE	FALSE	FALSE	FALSE	FALSE	FALSE	FALSE	FALSE	FALSE	FALSE	FALSE	FALSE	FALSE	FALSE	FALSE	FALSE	FALSE	FALSE	FALSE	FALSE
F45D3.2	WBGene00009722		protein_coding_gene	-1.01246	6.03829	8.36e-16	3.38e-14	FALSE	FALSE	FALSE	FALSE	FALSE	FALSE	FALSE	FALSE	FALSE	FALSE	FALSE	FALSE	FALSE	FALSE	FALSE	FALSE	FALSE	FALSE	FALSE	FALSE	FALSE	FALSE	FALSE	FALSE	FALSE
VC5.3	WBGene00003786	npa-1	protein_coding_gene	-1.04557	9.93969	8.49e-16	3.43e-14	FALSE	FALSE	FALSE	FALSE	FALSE	FALSE	FALSE	FALSE	FALSE	FALSE	FALSE	FALSE	FALSE	FALSE	FALSE	FALSE	FALSE	FALSE	WBGene00003786	FALSE	FALSE	FALSE	FALSE	FALSE	FALSE
C35D10.13	WBGene00016449	tost-1	protein_coding_gene	1.69403	2.77215	8.72e-16	3.51e-14	FALSE	FALSE	WBGene00016449	FALSE	FALSE	FALSE	FALSE	FALSE	FALSE	FALSE	FALSE	FALSE	FALSE	FALSE	FALSE	FALSE	FALSE	FALSE	FALSE	FALSE	FALSE	FALSE	FALSE	FALSE	FALSE
Y46C8AR.1	WBGene00021587	clec-76	protein_coding_gene	-2.12951	2.9033	1e-15	4.02e-14	FALSE	FALSE	FALSE	FALSE	FALSE	FALSE	FALSE	FALSE	FALSE	FALSE	FALSE	FALSE	FALSE	FALSE	FALSE	FALSE	FALSE	FALSE	FALSE	FALSE	FALSE	FALSE	FALSE	FALSE	FALSE
F48D6.3	WBGene00001957	hlh-13	protein_coding_gene	-3.15641	1.56696	1.09e-15	4.36e-14	FALSE	FALSE	FALSE	FALSE	FALSE	FALSE	FALSE	FALSE	FALSE	WBGene00001957	FALSE	FALSE	FALSE	FALSE	FALSE	FALSE	FALSE	FALSE	FALSE	FALSE	FALSE	FALSE	FALSE	FALSE	FALSE
R09B3.2	WBGene00011155	rbm-3.1	protein_coding_gene	2.31671	2.47014	1.1e-15	4.37e-14	WBGene00011155	WBGene00011155	WBGene00011155	WBGene00011155	WBGene00011155	WBGene00011155	WBGene00011155	FALSE	FALSE	FALSE	FALSE	FALSE	FALSE	FALSE	FALSE	FALSE	FALSE	WBGene00011155	FALSE	FALSE	FALSE	FALSE	FALSE	FALSE	FALSE
K04A8.5	WBGene00019376	lipl-4	protein_coding_gene	-5.91383	0.651542	1.13e-15	4.48e-14	FALSE	FALSE	FALSE	FALSE	FALSE	FALSE	FALSE	FALSE	FALSE	FALSE	FALSE	FALSE	FALSE	FALSE	FALSE	FALSE	FALSE	FALSE	FALSE	FALSE	FALSE	FALSE	FALSE	FALSE	FALSE
C26F1.2	WBGene00016147	cyp-32A1	protein_coding_gene	-0.961854	5.44101	1.16e-15	4.59e-14	FALSE	FALSE	FALSE	FALSE	FALSE	FALSE	FALSE	FALSE	FALSE	FALSE	FALSE	FALSE	FALSE	FALSE	FALSE	FALSE	FALSE	FALSE	FALSE	FALSE	FALSE	FALSE	FALSE	FALSE	FALSE
T04A11.2	WBGene00011417		protein_coding_gene	-1.17929	5.11245	1.36e-15	5.38e-14	FALSE	FALSE	FALSE	FALSE	FALSE	FALSE	FALSE	FALSE	FALSE	FALSE	FALSE	FALSE	FALSE	FALSE	FALSE	FALSE	FALSE	FALSE	FALSE	FALSE	FALSE	FALSE	FALSE	FALSE	FALSE
D1086.1	WBGene00008388		protein_coding_gene	-2.54194	1.13648	1.4e-15	5.5e-14	FALSE	FALSE	FALSE	FALSE	FALSE	FALSE	FALSE	FALSE	FALSE	FALSE	FALSE	FALSE	FALSE	FALSE	FALSE	FALSE	FALSE	FALSE	FALSE	FALSE	FALSE	FALSE	FALSE	FALSE	FALSE
F16A11.1	WBGene00008876		protein_coding_gene	-0.97539	6.09557	1.49e-15	5.86e-14	FALSE	FALSE	WBGene00008876	FALSE	FALSE	FALSE	FALSE	FALSE	FALSE	FALSE	FALSE	FALSE	FALSE	FALSE	FALSE	FALSE	FALSE	FALSE	FALSE	FALSE	FALSE	FALSE	FALSE	FALSE	FALSE
E04F6.7	WBGene00000971	dhs-7	protein_coding_gene	-2.05035	3.36306	1.55e-15	6.04e-14	FALSE	FALSE	FALSE	FALSE	FALSE	FALSE	FALSE	FALSE	FALSE	FALSE	FALSE	FALSE	FALSE	FALSE	FALSE	FALSE	FALSE	FALSE	FALSE	FALSE	FALSE	FALSE	FALSE	FALSE	FALSE
Y53G8B.1	WBGene00021817		protein_coding_gene	-1.32806	2.9246	1.59e-15	6.19e-14	FALSE	FALSE	FALSE	FALSE	FALSE	FALSE	FALSE	FALSE	FALSE	FALSE	FALSE	FALSE	FALSE	FALSE	FALSE	FALSE	FALSE	FALSE	FALSE	FALSE	FALSE	FALSE	FALSE	FALSE	FALSE
C30F12.3	WBGene00016262		protein_coding_gene	-1.70655	3.04449	1.59e-15	6.2e-14	FALSE	FALSE	FALSE	FALSE	FALSE	FALSE	FALSE	FALSE	FALSE	FALSE	FALSE	FALSE	FALSE	FALSE	FALSE	FALSE	FALSE	FALSE	FALSE	FALSE	FALSE	FALSE	FALSE	FALSE	FALSE
Y54G11A.5	WBGene00000831	ctl-2	protein_coding_gene	-1.04637	8.67235	1.62e-15	6.27e-14	FALSE	FALSE	FALSE	FALSE	FALSE	FALSE	FALSE	FALSE	FALSE	WBGene00000831	FALSE	FALSE	FALSE	FALSE	FALSE	FALSE	FALSE	FALSE	WBGene00000831	FALSE	FALSE	FALSE	FALSE	FALSE	FALSE
Y43F8A.3	WBGene00012810	nceh-1	protein_coding_gene	-2.59811	2.20211	1.66e-15	6.42e-14	FALSE	FALSE	FALSE	FALSE	FALSE	FALSE	FALSE	FALSE	FALSE	FALSE	FALSE	FALSE	FALSE	FALSE	FALSE	FALSE	FALSE	FALSE	WBGene00012810	FALSE	FALSE	FALSE	FALSE	FALSE	FALSE
K07C11.5	WBGene00019478	cri-2	protein_coding_gene	-1.02207	5.31572	1.67e-15	6.42e-14	FALSE	FALSE	FALSE	FALSE	FALSE	FALSE	FALSE	FALSE	FALSE	FALSE	FALSE	FALSE	FALSE	FALSE	FALSE	FALSE	FALSE	FALSE	FALSE	FALSE	FALSE	FALSE	FALSE	FALSE	FALSE
F46G10.6	WBGene00003511	mxl-3	protein_coding_gene	1.14566	8.17144	1.8e-15	6.92e-14	FALSE	WBGene00003511	FALSE	FALSE	FALSE	FALSE	FALSE	FALSE	FALSE	FALSE	FALSE	FALSE	FALSE	FALSE	FALSE	FALSE	FALSE	FALSE	FALSE	FALSE	FALSE	FALSE	FALSE	FALSE	FALSE
T19C3.9	WBGene00020566	ttr-7	protein_coding_gene	-1.60963	3.21975	1.81e-15	6.93e-14	FALSE	WBGene00020566	FALSE	FALSE	FALSE	FALSE	FALSE	FALSE	FALSE	FALSE	FALSE	FALSE	FALSE	FALSE	FALSE	FALSE	FALSE	FALSE	FALSE	FALSE	FALSE	FALSE	FALSE	FALSE	FALSE
Y38E10A.28	WBGene00044034		protein_coding_gene	-2.18434	3.32394	1.83e-15	6.99e-14	FALSE	FALSE	FALSE	FALSE	FALSE	FALSE	FALSE	FALSE	FALSE	FALSE	FALSE	FALSE	FALSE	FALSE	FALSE	FALSE	FALSE	FALSE	FALSE	FALSE	FALSE	FALSE	FALSE	FALSE	FALSE
D2030.5	WBGene00008415	mce-1	protein_coding_gene	-1.00271	6.80719	1.86e-15	7.07e-14	FALSE	FALSE	WBGene00008415	FALSE	FALSE	FALSE	FALSE	FALSE	FALSE	FALSE	FALSE	FALSE	FALSE	FALSE	FALSE	FALSE	FALSE	FALSE	FALSE	FALSE	FALSE	FALSE	FALSE	FALSE	FALSE
Y17G7A.1	WBGene00001977	hmg-12	protein_coding_gene	0.969049	4.55376	1.89e-15	7.18e-14	WBGene00001977	WBGene00001977	WBGene00001977	WBGene00001977	WBGene00001977	WBGene00001977	WBGene00001977	FALSE	FALSE	WBGene00001977	FALSE	FALSE	FALSE	FALSE	FALSE	WBGene00001977	FALSE	WBGene00001977	FALSE	FALSE	FALSE	FALSE	FALSE	FALSE	FALSE
C05E4.3	WBGene00005642	srp-1	protein_coding_gene	-2.38733	1.20851	2.36e-15	8.91e-14	FALSE	FALSE	FALSE	FALSE	FALSE	FALSE	FALSE	FALSE	FALSE	FALSE	FALSE	FALSE	FALSE	FALSE	FALSE	FALSE	FALSE	FALSE	FALSE	FALSE	FALSE	FALSE	FALSE	FALSE	FALSE
B0213.4	WBGene00003767	nlp-29	protein_coding_gene	-1.0004	8.59999	2.44e-15	9.19e-14	FALSE	WBGene00003767	FALSE	FALSE	FALSE	FALSE	FALSE	FALSE	FALSE	WBGene00003767	FALSE	FALSE	FALSE	FALSE	FALSE	FALSE	FALSE	FALSE	FALSE	FALSE	FALSE	FALSE	FALSE	FALSE	FALSE
Y39H10A.7	WBGene00000498	chk-1	protein_coding_gene	1.23169	3.26323	3.04e-15	1.14e-13	FALSE	FALSE	WBGene00000498	FALSE	FALSE	FALSE	FALSE	FALSE	FALSE	WBGene00000498	FALSE	WBGene00000498	FALSE	FALSE	FALSE	WBGene00000498	FALSE	FALSE	FALSE	FALSE	FALSE	FALSE	FALSE	FALSE	FALSE
F15E6.4	WBGene00017485		protein_coding_gene	-2.11112	2.02667	3.23e-15	1.21e-13	FALSE	FALSE	FALSE	FALSE	FALSE	FALSE	FALSE	FALSE	FALSE	FALSE	FALSE	FALSE	FALSE	FALSE	FALSE	FALSE	FALSE	FALSE	FALSE	FALSE	FALSE	FALSE	FALSE	FALSE	FALSE
ZC328.3	WBGene00022593		protein_coding_gene	0.928429	5.42345	3.78e-15	1.41e-13	FALSE	FALSE	FALSE	FALSE	FALSE	FALSE	FALSE	FALSE	FALSE	FALSE	FALSE	FALSE	FALSE	FALSE	FALSE	FALSE	FALSE	FALSE	FALSE	FALSE	FALSE	FALSE	FALSE	FALSE	FALSE
Y110A2AL.4	WBGene00022441		protein_coding_gene	-1.14677	6.61278	4.08e-15	1.52e-13	FALSE	FALSE	FALSE	FALSE	FALSE	FALSE	FALSE	FALSE	FALSE	FALSE	FALSE	FALSE	FALSE	FALSE	FALSE	FALSE	FALSE	FALSE	FALSE	FALSE	FALSE	FALSE	FALSE	FALSE	FALSE
C08F11.5	WBGene00007453	fbxa-98	protein_coding_gene	-2.06458	2.228	4.35e-15	1.62e-13	FALSE	FALSE	FALSE	FALSE	FALSE	FALSE	FALSE	FALSE	FALSE	FALSE	FALSE	FALSE	FALSE	FALSE	FALSE	FALSE	FALSE	FALSE	FALSE	FALSE	FALSE	FALSE	FALSE	FALSE	FALSE
K10D11.5	WBGene00010749		protein_coding_gene	1.56843	2.85315	4.6e-15	1.7e-13	FALSE	FALSE	FALSE	FALSE	FALSE	FALSE	FALSE	FALSE	FALSE	FALSE	FALSE	FALSE	FALSE	FALSE	FALSE	FALSE	FALSE	FALSE	FALSE	FALSE	FALSE	FALSE	FALSE	FALSE	FALSE
Y2H9A.4	WBGene00012381		protein_coding_gene	-1.25621	4.50541	4.8e-15	1.77e-13	FALSE	FALSE	FALSE	FALSE	FALSE	FALSE	FALSE	FALSE	FALSE	FALSE	FALSE	FALSE	FALSE	FALSE	FALSE	FALSE	FALSE	FALSE	FALSE	FALSE	FALSE	FALSE	FALSE	FALSE	FALSE
C06A8.5	WBGene00015515	spdl-1	protein_coding_gene	1.21528	3.77386	4.98e-15	1.83e-13	FALSE	FALSE	WBGene00015515	FALSE	FALSE	FALSE	FALSE	FALSE	FALSE	FALSE	FALSE	WBGene00015515	FALSE	FALSE	FALSE	FALSE	FALSE	FALSE	FALSE	FALSE	FALSE	FALSE	FALSE	FALSE	FALSE
Y38C1AA.6	WBGene00021397		protein_coding_gene	-1.26268	3.69903	5.12e-15	1.88e-13	FALSE	FALSE	FALSE	FALSE	FALSE	FALSE	FALSE	FALSE	FALSE	FALSE	FALSE	FALSE	FALSE	FALSE	FALSE	FALSE	FALSE	FALSE	WBGene00021397	FALSE	FALSE	FALSE	FALSE	FALSE	FALSE
ZK228.3	WBGene00013946		protein_coding_gene	1.39792	3.16392	5.22e-15	1.91e-13	FALSE	FALSE	FALSE	FALSE	FALSE	FALSE	FALSE	FALSE	FALSE	FALSE	FALSE	FALSE	FALSE	FALSE	FALSE	FALSE	FALSE	FALSE	FALSE	FALSE	FALSE	FALSE	FALSE	FALSE	FALSE
F45E1.5	WBGene00018466		protein_coding_gene	-1.52978	3.27252	5.62e-15	2.05e-13	FALSE	FALSE	FALSE	FALSE	FALSE	FALSE	FALSE	FALSE	FALSE	FALSE	FALSE	FALSE	FALSE	FALSE	FALSE	FALSE	FALSE	FALSE	FALSE	FALSE	FALSE	FALSE	FALSE	FALSE	FALSE
F58A4.4	WBGene00004180	pri-1	protein_coding_gene	1.49981	2.67074	5.92e-15	2.16e-13	FALSE	FALSE	WBGene00004180	FALSE	FALSE	FALSE	FALSE	FALSE	FALSE	FALSE	FALSE	FALSE	FALSE	FALSE	FALSE	FALSE	FALSE	FALSE	FALSE	FALSE	FALSE	FALSE	FALSE	FALSE	FALSE
Y43B11AR.1	WBGene00021543		protein_coding_gene	-0.995961	4.57557	6.49e-15	2.36e-13	FALSE	FALSE	FALSE	FALSE	FALSE	FALSE	FALSE	FALSE	FALSE	FALSE	FALSE	FALSE	FALSE	FALSE	FALSE	FALSE	FALSE	FALSE	FALSE	FALSE	FALSE	FALSE	FALSE	FALSE	FALSE
B0207.4	WBGene00000099	air-2	protein_coding_gene	1.43847	2.70195	6.83e-15	2.47e-13	FALSE	FALSE	WBGene00000099	FALSE	FALSE	FALSE	FALSE	FALSE	FALSE	FALSE	FALSE	WBGene00000099	WBGene00000099	FALSE	FALSE	FALSE	FALSE	FALSE	FALSE	FALSE	FALSE	FALSE	FALSE	FALSE	FALSE
R07H5.4	WBGene00011124	sdz-27	protein_coding_gene	-2.7714	1.55583	7.38e-15	2.66e-13	FALSE	FALSE	FALSE	FALSE	FALSE	FALSE	FALSE	FALSE	FALSE	FALSE	FALSE	FALSE	FALSE	FALSE	FALSE	FALSE	FALSE	FALSE	FALSE	FALSE	FALSE	FALSE	FALSE	FALSE	FALSE
F26D11.6	WBGene00017823	pals-34	protein_coding_gene	-3.00091	0.517365	7.52e-15	2.71e-13	FALSE	FALSE	FALSE	FALSE	FALSE	FALSE	FALSE	FALSE	FALSE	FALSE	FALSE	FALSE	FALSE	FALSE	FALSE	FALSE	FALSE	FALSE	FALSE	FALSE	FALSE	FALSE	FALSE	FALSE	FALSE
Y46G5A.31	WBGene00001793	gsy-1	protein_coding_gene	-0.859658	7.19935	7.9e-15	2.83e-13	WBGene00001793	WBGene00001793	WBGene00001793	WBGene00001793	WBGene00001793	FALSE	FALSE	FALSE	FALSE	FALSE	FALSE	FALSE	FALSE	FALSE	FALSE	FALSE	FALSE	FALSE	FALSE	FALSE	FALSE	FALSE	FALSE	FALSE	FALSE
T07C12.7	WBGene00011571	ttr-46	protein_coding_gene	-0.847771	7.67505	8.46e-15	3.03e-13	FALSE	FALSE	FALSE	FALSE	FALSE	FALSE	FALSE	FALSE	FALSE	FALSE	FALSE	FALSE	FALSE	FALSE	FALSE	FALSE	FALSE	FALSE	FALSE	FALSE	FALSE	FALSE	FALSE	FALSE	FALSE
B0507.3	WBGene00015220		protein_coding_gene	-1.04582	4.35235	8.65e-15	3.08e-13	FALSE	FALSE	FALSE	FALSE	FALSE	FALSE	FALSE	FALSE	FALSE	FALSE	FALSE	FALSE	FALSE	FALSE	FALSE	FALSE	FALSE	FALSE	FALSE	FALSE	FALSE	FALSE	FALSE	FALSE	FALSE
F42F12.10	WBGene00023493	nspc-12	protein_coding_gene	2.1751	1.90521	9.12e-15	3.25e-13	FALSE	FALSE	FALSE	FALSE	FALSE	FALSE	FALSE	FALSE	FALSE	FALSE	FALSE	FALSE	FALSE	FALSE	FALSE	FALSE	FALSE	FALSE	FALSE	FALSE	FALSE	FALSE	FALSE	FALSE	FALSE
R03D7.6	WBGene00001753	gst-5	protein_coding_gene	-0.936666	7.59766	9.49e-15	3.37e-13	FALSE	FALSE	FALSE	FALSE	FALSE	FALSE	FALSE	FALSE	FALSE	WBGene00001753	FALSE	FALSE	FALSE	FALSE	FALSE	FALSE	FALSE	FALSE	FALSE	FALSE	FALSE	FALSE	FALSE	FALSE	FALSE
Y110A2AL.2	WBGene00022439		protein_coding_gene	-4.12617	2.45485	9.95e-15	3.52e-13	FALSE	FALSE	FALSE	FALSE	FALSE	FALSE	FALSE	FALSE	FALSE	FALSE	FALSE	FALSE	FALSE	FALSE	FALSE	FALSE	FALSE	FALSE	FALSE	FALSE	FALSE	FALSE	FALSE	FALSE	FALSE
K08D10.14	WBGene00219216		protein_coding_gene	1.47176	3.45391	1.04e-14	3.68e-13	FALSE	FALSE	FALSE	FALSE	FALSE	FALSE	FALSE	FALSE	FALSE	FALSE	FALSE	FALSE	FALSE	FALSE	FALSE	FALSE	FALSE	FALSE	FALSE	FALSE	FALSE	FALSE	FALSE	FALSE	FALSE
ZK945.1	WBGene00014164	lact-2	protein_coding_gene	-1.18148	4.79753	1.15e-14	4.05e-13	FALSE	FALSE	FALSE	FALSE	FALSE	FALSE	FALSE	FALSE	FALSE	FALSE	FALSE	FALSE	FALSE	FALSE	FALSE	FALSE	FALSE	FALSE	FALSE	FALSE	FALSE	FALSE	FALSE	FALSE	FALSE
C03H5.1	WBGene00015403	clec-10	protein_coding_gene	1.77708	5.24821	1.3e-14	4.57e-13	FALSE	FALSE	FALSE	FALSE	FALSE	FALSE	FALSE	FALSE	FALSE	FALSE	FALSE	FALSE	FALSE	FALSE	FALSE	FALSE	FALSE	FALSE	FALSE	FALSE	FALSE	FALSE	FALSE	FALSE	FALSE
D1086.3	WBGene00008390		protein_coding_gene	-2.25022	2.21502	1.39e-14	4.88e-13	FALSE	FALSE	FALSE	FALSE	FALSE	FALSE	FALSE	FALSE	FALSE	FALSE	FALSE	FALSE	FALSE	FALSE	FALSE	FALSE	FALSE	FALSE	FALSE	FALSE	FALSE	FALSE	FALSE	FALSE	FALSE
T05A10.5	WBGene00011462	vap-2	protein_coding_gene	-1.88481	1.44629	1.45e-14	5.06e-13	FALSE	FALSE	FALSE	FALSE	FALSE	FALSE	FALSE	FALSE	FALSE	FALSE	FALSE	FALSE	FALSE	FALSE	FALSE	FALSE	FALSE	FALSE	FALSE	FALSE	FALSE	FALSE	FALSE	FALSE	FALSE
T25B9.9	WBGene00012015		protein_coding_gene	-0.952704	7.24032	1.62e-14	5.63e-13	FALSE	FALSE	WBGene00012015	FALSE	FALSE	FALSE	FALSE	FALSE	FALSE	WBGene00012015	FALSE	FALSE	FALSE	FALSE	FALSE	FALSE	FALSE	FALSE	FALSE	FALSE	FALSE	FALSE	FALSE	FALSE	FALSE
ZC373.7	WBGene00000749	col-176	protein_coding_gene	-2.86328	1.52534	1.64e-14	5.7e-13	FALSE	FALSE	FALSE	FALSE	FALSE	FALSE	FALSE	FALSE	FALSE	FALSE	FALSE	FALSE	FALSE	FALSE	FALSE	FALSE	FALSE	FALSE	FALSE	FALSE	FALSE	FALSE	FALSE	FALSE	FALSE
C18C4.7	WBGene00015968		protein_coding_gene	-1.01834	5.89035	1.72e-14	5.97e-13	FALSE	FALSE	FALSE	FALSE	FALSE	FALSE	FALSE	FALSE	FALSE	FALSE	FALSE	FALSE	FALSE	FALSE	FALSE	FALSE	FALSE	FALSE	FALSE	FALSE	FALSE	FALSE	FALSE	FALSE	FALSE
F11C7.3	WBGene00006886	vap-1	protein_coding_gene	1.66379	3.39326	1.82e-14	6.28e-13	FALSE	FALSE	FALSE	FALSE	FALSE	FALSE	FALSE	FALSE	FALSE	FALSE	FALSE	FALSE	FALSE	FALSE	FALSE	FALSE	FALSE	FALSE	FALSE	FALSE	FALSE	FALSE	FALSE	FALSE	FALSE
F48D6.4	WBGene00018602		protein_coding_gene	-1.39855	7.97437	1.96e-14	6.73e-13	FALSE	FALSE	FALSE	FALSE	FALSE	FALSE	FALSE	FALSE	FALSE	FALSE	FALSE	FALSE	FALSE	FALSE	FALSE	FALSE	FALSE	FALSE	FALSE	FALSE	FALSE	FALSE	FALSE	FALSE	FALSE
C43E11.9	WBGene00016607		protein_coding_gene	0.921934	5.17593	2.24e-14	7.69e-13	FALSE	FALSE	WBGene00016607	FALSE	FALSE	FALSE	FALSE	FALSE	FALSE	FALSE	FALSE	FALSE	FALSE	FALSE	FALSE	FALSE	FALSE	FALSE	FALSE	FALSE	FALSE	FALSE	FALSE	FALSE	FALSE
T25G12.7	WBGene00000993	dhs-30	protein_coding_gene	-1.40224	5.2529	2.38e-14	8.16e-13	FALSE	FALSE	FALSE	FALSE	FALSE	FALSE	FALSE	FALSE	FALSE	FALSE	FALSE	FALSE	FALSE	FALSE	FALSE	FALSE	FALSE	FALSE	FALSE	FALSE	FALSE	FALSE	FALSE	FALSE	FALSE
T04A11.5	WBGene00011420		protein_coding_gene	-1.16789	5.13764	2.4e-14	8.2e-13	FALSE	FALSE	FALSE	FALSE	FALSE	FALSE	FALSE	FALSE	FALSE	FALSE	FALSE	FALSE	FALSE	FALSE	FALSE	FALSE	FALSE	FALSE	FALSE	FALSE	FALSE	FALSE	FALSE	FALSE	FALSE
F57B10.9	WBGene00019006	spg-20	protein_coding_gene	-1.04707	4.52116	2.45e-14	8.35e-13	FALSE	FALSE	WBGene00019006	FALSE	FALSE	FALSE	FALSE	FALSE	FALSE	FALSE	FALSE	FALSE	FALSE	FALSE	FALSE	FALSE	FALSE	FALSE	FALSE	FALSE	FALSE	FALSE	FALSE	FALSE	FALSE
T25D10.3	WBGene00004996	spp-11	protein_coding_gene	-4.08351	0.659387	2.57e-14	8.71e-13	FALSE	FALSE	FALSE	FALSE	FALSE	FALSE	FALSE	FALSE	FALSE	FALSE	FALSE	FALSE	FALSE	FALSE	FALSE	FALSE	FALSE	FALSE	FALSE	FALSE	FALSE	FALSE	FALSE	FALSE	FALSE
K01A2.2	WBGene00001391	far-7	protein_coding_gene	-1.52347	5.5877	2.58e-14	8.72e-13	FALSE	FALSE	FALSE	FALSE	FALSE	FALSE	FALSE	FALSE	FALSE	FALSE	FALSE	FALSE	FALSE	FALSE	FALSE	FALSE	FALSE	FALSE	FALSE	FALSE	FALSE	FALSE	FALSE	FALSE	FALSE
F10G7.3	WBGene00006817	unc-85	protein_coding_gene	0.980048	4.07099	2.66e-14	8.99e-13	FALSE	FALSE	WBGene00006817	FALSE	FALSE	FALSE	FALSE	FALSE	FALSE	FALSE	FALSE	FALSE	WBGene00006817	FALSE	FALSE	FALSE	FALSE	FALSE	FALSE	FALSE	FALSE	FALSE	FALSE	FALSE	FALSE
F08F3.7	WBGene00000373	cyp-14A5	protein_coding_gene	-1.31972	5.98342	2.72e-14	9.16e-13	FALSE	FALSE	FALSE	FALSE	FALSE	FALSE	FALSE	FALSE	FALSE	FALSE	FALSE	FALSE	FALSE	FALSE	FALSE	FALSE	FALSE	FALSE	FALSE	FALSE	FALSE	FALSE	FALSE	FALSE	FALSE
C06E8.5	WBGene00015544		protein_coding_gene	-1.23273	3.39842	2.9e-14	9.73e-13	FALSE	FALSE	FALSE	FALSE	FALSE	FALSE	FALSE	FALSE	FALSE	FALSE	FALSE	FALSE	FALSE	FALSE	FALSE	FALSE	FALSE	FALSE	FALSE	FALSE	FALSE	WBGene00015544	FALSE	FALSE	FALSE
Y110A7A.18	WBGene00004094	ppw-2	protein_coding_gene	1.42705	3.93418	3.11e-14	1.04e-12	WBGene00004094	WBGene00004094	WBGene00004094	WBGene00004094	WBGene00004094	WBGene00004094	WBGene00004094	FALSE	FALSE	FALSE	WBGene00004094	FALSE	FALSE	FALSE	FALSE	FALSE	FALSE	WBGene00004094	FALSE	FALSE	FALSE	FALSE	FALSE	FALSE	FALSE
K08E3.1	WBGene00010661	tyr-2	protein_coding_gene	-1.32434	4.70248	3.14e-14	1.05e-12	FALSE	WBGene00010661	FALSE	FALSE	FALSE	FALSE	FALSE	FALSE	FALSE	FALSE	FALSE	FALSE	FALSE	FALSE	FALSE	FALSE	FALSE	FALSE	FALSE	FALSE	FALSE	FALSE	FALSE	FALSE	FALSE
T10H4.11	WBGene00011699	cyp-34A2	protein_coding_gene	-2.81766	1.79421	3.29e-14	1.1e-12	FALSE	FALSE	FALSE	FALSE	FALSE	FALSE	FALSE	FALSE	FALSE	FALSE	FALSE	FALSE	FALSE	FALSE	FALSE	FALSE	FALSE	FALSE	FALSE	FALSE	FALSE	FALSE	FALSE	FALSE	FALSE
K02F3.3	WBGene00001392	far-8	protein_coding_gene	1.30332	4.76714	3.33e-14	1.11e-12	FALSE	FALSE	FALSE	FALSE	FALSE	FALSE	FALSE	FALSE	FALSE	FALSE	FALSE	FALSE	FALSE	FALSE	FALSE	FALSE	FALSE	FALSE	FALSE	FALSE	FALSE	FALSE	FALSE	FALSE	FALSE
F19H6.6	WBGene00008961		protein_coding_gene	2.18528	1.51508	3.4e-14	1.13e-12	FALSE	FALSE	FALSE	FALSE	FALSE	FALSE	FALSE	FALSE	FALSE	FALSE	FALSE	FALSE	FALSE	FALSE	FALSE	FALSE	FALSE	FALSE	FALSE	FALSE	FALSE	FALSE	FALSE	FALSE	FALSE
T15B7.4	WBGene00000715	col-142	protein_coding_gene	-1.4598	4.9744	3.51e-14	1.16e-12	FALSE	FALSE	FALSE	FALSE	FALSE	FALSE	FALSE	FALSE	FALSE	FALSE	FALSE	FALSE	FALSE	FALSE	FALSE	FALSE	FALSE	FALSE	FALSE	FALSE	FALSE	WBGene00000715	FALSE	FALSE	FALSE
C08H9.13	WBGene00007472	chil-7	protein_coding_gene	-2.8845	0.801842	3.55e-14	1.17e-12	FALSE	FALSE	FALSE	FALSE	FALSE	FALSE	FALSE	FALSE	FALSE	FALSE	FALSE	FALSE	FALSE	FALSE	FALSE	FALSE	FALSE	FALSE	FALSE	FALSE	FALSE	FALSE	FALSE	FALSE	FALSE
T22C8.6	WBGene00011927		protein_coding_gene	-1.03821	3.69382	3.68e-14	1.21e-12	FALSE	FALSE	FALSE	FALSE	FALSE	FALSE	FALSE	FALSE	FALSE	FALSE	FALSE	FALSE	FALSE	FALSE	FALSE	FALSE	FALSE	FALSE	FALSE	FALSE	FALSE	FALSE	FALSE	FALSE	FALSE
F44D12.1	WBGene00009678	magu-4	protein_coding_gene	-0.877355	5.97955	3.93e-14	1.29e-12	FALSE	FALSE	FALSE	FALSE	FALSE	FALSE	FALSE	FALSE	FALSE	FALSE	FALSE	FALSE	FALSE	FALSE	FALSE	FALSE	FALSE	FALSE	FALSE	FALSE	FALSE	FALSE	FALSE	FALSE	FALSE
K11D12.8	WBGene00019648		protein_coding_gene	-2.24217	1.19556	4.63e-14	1.51e-12	FALSE	FALSE	FALSE	FALSE	FALSE	FALSE	FALSE	FALSE	FALSE	FALSE	FALSE	FALSE	FALSE	FALSE	FALSE	FALSE	FALSE	FALSE	FALSE	FALSE	FALSE	FALSE	FALSE	FALSE	FALSE
F46F11.2	WBGene00000473	cey-2	protein_coding_gene	1.29133	2.71374	5.01e-14	1.63e-12	WBGene00000473	WBGene00000473	WBGene00000473	WBGene00000473	WBGene00000473	WBGene00000473	WBGene00000473	FALSE	FALSE	FALSE	FALSE	FALSE	FALSE	FALSE	FALSE	FALSE	FALSE	WBGene00000473	FALSE	FALSE	FALSE	FALSE	FALSE	FALSE	FALSE
T06E6.2	WBGene00000868	cyb-3	protein_coding_gene	1.4079	3.74597	5.11e-14	1.66e-12	FALSE	FALSE	WBGene00000868	FALSE	FALSE	FALSE	FALSE	FALSE	FALSE	FALSE	FALSE	WBGene00000868	WBGene00000868	WBGene00000868	FALSE	FALSE	FALSE	FALSE	FALSE	FALSE	FALSE	FALSE	FALSE	FALSE	FALSE
F18E3.12	WBGene00045275		protein_coding_gene	2.01514	4.81128	5.18e-14	1.68e-12	FALSE	FALSE	FALSE	FALSE	FALSE	FALSE	FALSE	FALSE	FALSE	FALSE	FALSE	FALSE	FALSE	FALSE	FALSE	FALSE	FALSE	FALSE	FALSE	FALSE	FALSE	FALSE	FALSE	FALSE	FALSE
Y73B6BR.1	WBGene00004169	pqn-89	protein_coding_gene	-0.853999	6.18299	5.38e-14	1.74e-12	FALSE	FALSE	FALSE	FALSE	FALSE	FALSE	FALSE	FALSE	FALSE	FALSE	FALSE	FALSE	FALSE	FALSE	FALSE	FALSE	FALSE	FALSE	FALSE	FALSE	FALSE	FALSE	FALSE	FALSE	FALSE
ZK546.11	WBGene00001778	gst-30	protein_coding_gene	-2.24829	4.82879	5.59e-14	1.8e-12	FALSE	FALSE	WBGene00001778	FALSE	FALSE	FALSE	FALSE	FALSE	FALSE	FALSE	FALSE	FALSE	FALSE	FALSE	FALSE	FALSE	FALSE	FALSE	FALSE	FALSE	FALSE	FALSE	FALSE	FALSE	FALSE
Y4C6B.7	WBGene00021161		protein_coding_gene	-1.1954	3.84012	5.71e-14	1.84e-12	FALSE	FALSE	FALSE	FALSE	FALSE	FALSE	FALSE	FALSE	FALSE	FALSE	FALSE	FALSE	FALSE	FALSE	FALSE	FALSE	FALSE	FALSE	FALSE	FALSE	FALSE	FALSE	FALSE	FALSE	FALSE
Y66H1A.4	WBGene00022046		protein_coding_gene	0.825063	7.95537	5.99e-14	1.92e-12	FALSE	FALSE	WBGene00022046	FALSE	FALSE	FALSE	FALSE	FALSE	FALSE	FALSE	FALSE	FALSE	FALSE	FALSE	FALSE	FALSE	FALSE	FALSE	FALSE	FALSE	FALSE	FALSE	FALSE	FALSE	FALSE
T10B11.1	WBGene00020397	pcbd-1	protein_coding_gene	-1.1362	3.81291	6.09e-14	1.95e-12	FALSE	FALSE	WBGene00020397	FALSE	FALSE	FALSE	FALSE	FALSE	FALSE	FALSE	FALSE	FALSE	FALSE	FALSE	FALSE	FALSE	FALSE	FALSE	FALSE	FALSE	FALSE	FALSE	FALSE	FALSE	FALSE
Y69A2AR.30	WBGene00003161	mdf-2	protein_coding_gene	1.65239	2.54074	6.12e-14	1.96e-12	FALSE	FALSE	WBGene00003161	FALSE	FALSE	FALSE	FALSE	FALSE	FALSE	WBGene00003161	FALSE	WBGene00003161	FALSE	FALSE	FALSE	FALSE	FALSE	FALSE	FALSE	FALSE	FALSE	FALSE	FALSE	FALSE	FALSE
C37H5.2	WBGene00016506	abhd-5.1	protein_coding_gene	-1.51146	3.62012	6.36e-14	2.03e-12	FALSE	FALSE	FALSE	FALSE	FALSE	FALSE	FALSE	FALSE	FALSE	FALSE	FALSE	FALSE	FALSE	FALSE	FALSE	FALSE	FALSE	FALSE	FALSE	FALSE	FALSE	FALSE	FALSE	FALSE	FALSE
F47H4.2	WBGene00009835		protein_coding_gene	-2.08454	4.03299	7.14e-14	2.27e-12	FALSE	FALSE	FALSE	FALSE	FALSE	FALSE	FALSE	FALSE	FALSE	FALSE	FALSE	FALSE	FALSE	FALSE	FALSE	FALSE	FALSE	FALSE	FALSE	FALSE	FALSE	FALSE	FALSE	FALSE	FALSE
DC2.5	WBGene00017082		protein_coding_gene	1.0363	5.07711	7.26e-14	2.3e-12	FALSE	FALSE	FALSE	FALSE	FALSE	FALSE	FALSE	FALSE	FALSE	FALSE	FALSE	FALSE	FALSE	FALSE	FALSE	FALSE	FALSE	FALSE	FALSE	FALSE	FALSE	FALSE	FALSE	FALSE	FALSE
Y23H5A.3	WBGene00021270	pid-3	protein_coding_gene	1.08124	4.03021	7.61e-14	2.41e-12	FALSE	WBGene00021270	WBGene00021270	FALSE	WBGene00021270	FALSE	FALSE	FALSE	FALSE	FALSE	FALSE	FALSE	FALSE	FALSE	FALSE	FALSE	FALSE	FALSE	FALSE	FALSE	FALSE	FALSE	FALSE	FALSE	FALSE
Y71H2AM.13	WBGene00022178	cest-25	protein_coding_gene	-1.63166	3.97925	7.64e-14	2.41e-12	FALSE	FALSE	FALSE	FALSE	FALSE	FALSE	FALSE	FALSE	FALSE	FALSE	FALSE	FALSE	FALSE	FALSE	FALSE	FALSE	FALSE	FALSE	WBGene00022178	FALSE	FALSE	FALSE	FALSE	FALSE	FALSE
F53C11.9	WBGene00044921		protein_coding_gene	-1.86586	2.1387	8.52e-14	2.68e-12	FALSE	FALSE	FALSE	FALSE	FALSE	FALSE	FALSE	FALSE	FALSE	FALSE	FALSE	FALSE	FALSE	FALSE	FALSE	FALSE	FALSE	FALSE	FALSE	FALSE	FALSE	FALSE	FALSE	FALSE	FALSE
Y53F4B.3	WBGene00013150	pole-4	protein_coding_gene	1.24248	3.15299	9e-14	2.83e-12	FALSE	FALSE	WBGene00013150	FALSE	FALSE	FALSE	FALSE	FALSE	FALSE	FALSE	FALSE	FALSE	FALSE	FALSE	FALSE	FALSE	FALSE	FALSE	FALSE	FALSE	FALSE	FALSE	FALSE	FALSE	FALSE
F22B7.9	WBGene00017698		protein_coding_gene	-1.4877	6.56405	1.02e-13	3.2e-12	FALSE	WBGene00017698	FALSE	FALSE	FALSE	FALSE	FALSE	FALSE	FALSE	FALSE	FALSE	FALSE	FALSE	FALSE	FALSE	FALSE	FALSE	FALSE	FALSE	FALSE	FALSE	FALSE	FALSE	FALSE	FALSE
R12A1.4	WBGene00001578	ges-1	protein_coding_gene	-1.12669	4.18655	1.05e-13	3.28e-12	FALSE	FALSE	FALSE	FALSE	FALSE	FALSE	FALSE	FALSE	FALSE	FALSE	FALSE	FALSE	FALSE	FALSE	FALSE	FALSE	FALSE	FALSE	WBGene00001578	FALSE	FALSE	FALSE	FALSE	FALSE	FALSE
F46H6.1	WBGene00004356	rhi-1	protein_coding_gene	-0.876126	5.26583	1.07e-13	3.35e-12	FALSE	FALSE	FALSE	FALSE	FALSE	FALSE	FALSE	FALSE	FALSE	FALSE	FALSE	FALSE	FALSE	FALSE	FALSE	FALSE	FALSE	FALSE	FALSE	FALSE	FALSE	FALSE	FALSE	FALSE	FALSE
F38A1.1	WBGene00009515	clec-170	protein_coding_gene	1.45313	3.1213	1.17e-13	3.63e-12	FALSE	FALSE	FALSE	FALSE	FALSE	FALSE	FALSE	FALSE	FALSE	FALSE	FALSE	FALSE	FALSE	FALSE	FALSE	FALSE	FALSE	FALSE	FALSE	FALSE	FALSE	FALSE	FALSE	FALSE	FALSE
Y48E1B.10	WBGene00001768	gst-20	protein_coding_gene	-1.40417	6.92989	1.22e-13	3.77e-12	FALSE	FALSE	FALSE	FALSE	FALSE	FALSE	FALSE	FALSE	FALSE	FALSE	FALSE	FALSE	FALSE	FALSE	FALSE	FALSE	FALSE	FALSE	FALSE	FALSE	FALSE	FALSE	FALSE	FALSE	FALSE
C17H12.4	WBGene00015930	cest-4	protein_coding_gene	-1.08981	3.63072	1.37e-13	4.23e-12	FALSE	FALSE	FALSE	FALSE	FALSE	FALSE	FALSE	FALSE	FALSE	FALSE	FALSE	FALSE	FALSE	FALSE	FALSE	FALSE	FALSE	FALSE	WBGene00015930	FALSE	FALSE	FALSE	FALSE	FALSE	FALSE
F18E3.11	WBGene00017567		protein_coding_gene	1.91841	5.27544	1.44e-13	4.45e-12	FALSE	WBGene00017567	FALSE	FALSE	FALSE	FALSE	FALSE	FALSE	FALSE	FALSE	FALSE	FALSE	FALSE	FALSE	FALSE	FALSE	FALSE	FALSE	FALSE	FALSE	FALSE	FALSE	FALSE	FALSE	FALSE
ZK177.6	WBGene00001511	fzy-1	protein_coding_gene	1.17837	3.13585	1.47e-13	4.52e-12	FALSE	FALSE	WBGene00001511	FALSE	FALSE	FALSE	FALSE	FALSE	FALSE	FALSE	FALSE	WBGene00001511	WBGene00001511	FALSE	FALSE	FALSE	FALSE	FALSE	FALSE	FALSE	FALSE	FALSE	FALSE	FALSE	FALSE
E03G2.2	WBGene00003409	mrp-3	protein_coding_gene	-0.984298	4.84283	1.62e-13	4.96e-12	FALSE	FALSE	FALSE	FALSE	FALSE	FALSE	FALSE	FALSE	FALSE	FALSE	FALSE	FALSE	FALSE	FALSE	FALSE	FALSE	FALSE	FALSE	FALSE	FALSE	FALSE	FALSE	FALSE	FALSE	FALSE
T16G12.1	WBGene00011803		protein_coding_gene	1.02474	5.23399	1.87e-13	5.73e-12	FALSE	FALSE	FALSE	FALSE	FALSE	FALSE	FALSE	FALSE	FALSE	FALSE	FALSE	WBGene00011803	WBGene00011803	WBGene00011803	FALSE	FALSE	FALSE	FALSE	WBGene00011803	FALSE	FALSE	FALSE	FALSE	FALSE	FALSE
F21C10.11	WBGene00017660		protein_coding_gene	-4.1277	-0.12389	1.89e-13	5.77e-12	FALSE	FALSE	FALSE	FALSE	FALSE	FALSE	FALSE	FALSE	FALSE	FALSE	FALSE	FALSE	FALSE	FALSE	FALSE	FALSE	FALSE	FALSE	FALSE	FALSE	FALSE	FALSE	FALSE	FALSE	FALSE
F37B1.5	WBGene00001764	gst-16	protein_coding_gene	-1.45922	2.79892	2.33e-13	7.09e-12	FALSE	FALSE	WBGene00001764	FALSE	FALSE	FALSE	FALSE	FALSE	FALSE	FALSE	FALSE	FALSE	FALSE	FALSE	FALSE	FALSE	FALSE	FALSE	FALSE	FALSE	FALSE	FALSE	FALSE	FALSE	FALSE
T23B3.2	WBGene00020710		protein_coding_gene	-1.20344	4.49248	2.38e-13	7.24e-12	FALSE	FALSE	FALSE	FALSE	FALSE	FALSE	FALSE	FALSE	FALSE	FALSE	FALSE	FALSE	FALSE	FALSE	FALSE	FALSE	FALSE	FALSE	FALSE	FALSE	FALSE	FALSE	FALSE	FALSE	FALSE
T07H3.1	WBGene00006464	bath-47	protein_coding_gene	-1.0341	5.84415	2.39e-13	7.25e-12	FALSE	FALSE	FALSE	FALSE	FALSE	FALSE	FALSE	FALSE	FALSE	FALSE	FALSE	FALSE	FALSE	FALSE	FALSE	FALSE	FALSE	FALSE	FALSE	FALSE	FALSE	FALSE	FALSE	FALSE	FALSE
F44F4.3	WBGene00009702		protein_coding_gene	-1.50389	3.12145	2.47e-13	7.49e-12	WBGene00009702	FALSE	FALSE	FALSE	FALSE	FALSE	FALSE	FALSE	FALSE	FALSE	FALSE	FALSE	FALSE	FALSE	FALSE	FALSE	FALSE	FALSE	FALSE	FALSE	FALSE	FALSE	FALSE	FALSE	FALSE
F56D5.6	WBGene00010150		protein_coding_gene	-0.828954	5.66468	2.51e-13	7.57e-12	FALSE	FALSE	FALSE	FALSE	FALSE	FALSE	FALSE	FALSE	FALSE	FALSE	FALSE	FALSE	FALSE	FALSE	FALSE	FALSE	FALSE	FALSE	WBGene00010150	FALSE	FALSE	FALSE	FALSE	FALSE	FALSE
C46F9.3	WBGene00016719	math-24	protein_coding_gene	-1.15291	3.35865	2.58e-13	7.76e-12	FALSE	FALSE	FALSE	FALSE	FALSE	FALSE	FALSE	FALSE	FALSE	FALSE	FALSE	FALSE	FALSE	FALSE	FALSE	FALSE	FALSE	FALSE	FALSE	FALSE	FALSE	FALSE	FALSE	FALSE	FALSE
T03F6.3	WBGene00011399		protein_coding_gene	-1.37535	3.29037	2.95e-13	8.84e-12	WBGene00011399	WBGene00011399	WBGene00011399	WBGene00011399	WBGene00011399	FALSE	FALSE	FALSE	FALSE	FALSE	FALSE	FALSE	FALSE	FALSE	FALSE	FALSE	FALSE	FALSE	FALSE	FALSE	FALSE	FALSE	FALSE	FALSE	FALSE
T21C9.8	WBGene00011894	ttr-23	protein_coding_gene	-1.08831	4.15539	2.95e-13	8.84e-12	FALSE	FALSE	FALSE	FALSE	FALSE	FALSE	FALSE	FALSE	FALSE	FALSE	FALSE	FALSE	FALSE	FALSE	FALSE	FALSE	FALSE	FALSE	FALSE	FALSE	FALSE	FALSE	FALSE	FALSE	FALSE
Y79H2A.1	WBGene00000273	brp-1	protein_coding_gene	-0.902975	9.57954	3.01e-13	8.99e-12	FALSE	FALSE	FALSE	FALSE	FALSE	FALSE	FALSE	FALSE	FALSE	FALSE	FALSE	FALSE	FALSE	FALSE	FALSE	FALSE	FALSE	FALSE	FALSE	FALSE	FALSE	FALSE	FALSE	FALSE	FALSE
K05D4.4	WBGene00010589	cyp-33D1	protein_coding_gene	-1.90614	1.74697	3.19e-13	9.5e-12	FALSE	FALSE	FALSE	FALSE	FALSE	FALSE	FALSE	FALSE	FALSE	FALSE	FALSE	FALSE	FALSE	FALSE	FALSE	FALSE	FALSE	FALSE	FALSE	FALSE	FALSE	FALSE	FALSE	FALSE	FALSE
W05B10.1	WBGene00012276	his-74	protein_coding_gene	1.48078	2.64097	3.24e-13	9.65e-12	WBGene00012276	WBGene00012276	WBGene00012276	WBGene00012276	WBGene00012276	FALSE	FALSE	FALSE	FALSE	FALSE	FALSE	FALSE	FALSE	FALSE	FALSE	FALSE	FALSE	FALSE	FALSE	FALSE	FALSE	FALSE	FALSE	FALSE	FALSE
C18B12.6	WBGene00007668		protein_coding_gene	-1.16965	4.25589	3.51e-13	1.04e-11	FALSE	FALSE	WBGene00007668	FALSE	FALSE	FALSE	FALSE	FALSE	FALSE	FALSE	FALSE	FALSE	FALSE	FALSE	FALSE	FALSE	FALSE	FALSE	FALSE	FALSE	FALSE	FALSE	FALSE	FALSE	FALSE
F42G9.1	WBGene00018362	ppm-1.G	protein_coding_gene	0.906691	6.24895	3.53e-13	1.05e-11	FALSE	FALSE	WBGene00018362	FALSE	FALSE	FALSE	FALSE	FALSE	FALSE	FALSE	FALSE	FALSE	FALSE	FALSE	FALSE	FALSE	FALSE	FALSE	FALSE	FALSE	FALSE	FALSE	FALSE	FALSE	FALSE
C12D12.3	WBGene00015714		protein_coding_gene	-2.01032	1.29671	3.76e-13	1.11e-11	FALSE	FALSE	FALSE	FALSE	FALSE	FALSE	FALSE	FALSE	FALSE	FALSE	FALSE	FALSE	FALSE	FALSE	FALSE	FALSE	FALSE	FALSE	FALSE	FALSE	FALSE	FALSE	FALSE	FALSE	FALSE
F55G1.4	WBGene00018900	rod-1	protein_coding_gene	0.998263	4.6093	3.84e-13	1.13e-11	WBGene00018900	FALSE	WBGene00018900	WBGene00018900	FALSE	FALSE	FALSE	FALSE	FALSE	FALSE	FALSE	WBGene00018900	FALSE	FALSE	FALSE	FALSE	FALSE	FALSE	FALSE	FALSE	FALSE	FALSE	FALSE	FALSE	FALSE
M03D4.1	WBGene00006974	zen-4	protein_coding_gene	0.940152	3.86013	3.87e-13	1.14e-11	FALSE	FALSE	WBGene00006974	FALSE	FALSE	FALSE	FALSE	FALSE	FALSE	FALSE	FALSE	WBGene00006974	WBGene00006974	FALSE	FALSE	FALSE	FALSE	FALSE	FALSE	FALSE	FALSE	FALSE	FALSE	FALSE	FALSE
ZK54.2	WBGene00006602	tps-1	protein_coding_gene	-0.954552	7.33429	3.96e-13	1.16e-11	FALSE	FALSE	FALSE	FALSE	FALSE	FALSE	FALSE	FALSE	FALSE	WBGene00006602	FALSE	FALSE	FALSE	FALSE	FALSE	FALSE	FALSE	FALSE	FALSE	FALSE	FALSE	FALSE	FALSE	FALSE	FALSE
C50F7.10	WBGene00016848	klo-1	protein_coding_gene	-1.07567	3.76712	4e-13	1.17e-11	FALSE	FALSE	FALSE	FALSE	FALSE	FALSE	FALSE	FALSE	FALSE	FALSE	FALSE	FALSE	FALSE	FALSE	FALSE	FALSE	FALSE	FALSE	WBGene00016848	FALSE	FALSE	FALSE	FALSE	FALSE	FALSE
C52B9.19	WBGene00304788		protein_coding_gene	-1.62379	1.7007	4.12e-13	1.2e-11	FALSE	FALSE	FALSE	FALSE	FALSE	FALSE	FALSE	FALSE	FALSE	FALSE	FALSE	FALSE	FALSE	FALSE	FALSE	FALSE	FALSE	FALSE	FALSE	FALSE	FALSE	FALSE	FALSE	FALSE	FALSE
F20D6.11	WBGene00017640		protein_coding_gene	-0.88194	4.66599	4.15e-13	1.21e-11	FALSE	FALSE	FALSE	FALSE	FALSE	FALSE	FALSE	FALSE	FALSE	FALSE	FALSE	FALSE	FALSE	FALSE	FALSE	FALSE	FALSE	FALSE	FALSE	FALSE	FALSE	FALSE	FALSE	FALSE	FALSE
F54B11.3	WBGene00006816	unc-84	protein_coding_gene	-1.06591	6.13973	4.35e-13	1.26e-11	FALSE	FALSE	WBGene00006816	FALSE	FALSE	FALSE	FALSE	FALSE	FALSE	FALSE	FALSE	FALSE	WBGene00006816	FALSE	FALSE	FALSE	FALSE	FALSE	FALSE	FALSE	FALSE	FALSE	FALSE	FALSE	FALSE
B0410.3	WBGene00015172		protein_coding_gene	1.13606	6.77255	4.37e-13	1.27e-11	FALSE	WBGene00015172	FALSE	FALSE	FALSE	FALSE	FALSE	FALSE	FALSE	FALSE	FALSE	FALSE	FALSE	FALSE	FALSE	FALSE	FALSE	FALSE	FALSE	FALSE	FALSE	FALSE	FALSE	FALSE	FALSE
C06B3.4	WBGene00007363	stdh-1	protein_coding_gene	-1.04445	4.79911	4.81e-13	1.39e-11	FALSE	FALSE	FALSE	FALSE	FALSE	FALSE	FALSE	FALSE	FALSE	FALSE	FALSE	FALSE	FALSE	FALSE	FALSE	FALSE	FALSE	FALSE	FALSE	FALSE	FALSE	FALSE	FALSE	FALSE	FALSE
D1025.7	WBGene00008358	nspc-18	protein_coding_gene	1.73763	1.5665	5.07e-13	1.46e-11	FALSE	FALSE	FALSE	FALSE	FALSE	FALSE	FALSE	FALSE	FALSE	FALSE	FALSE	FALSE	FALSE	FALSE	FALSE	FALSE	FALSE	FALSE	FALSE	FALSE	FALSE	FALSE	FALSE	FALSE	FALSE
Y110A7A.4	WBGene00022455	tyms-1	protein_coding_gene	1.05761	3.86327	5.74e-13	1.65e-11	FALSE	FALSE	WBGene00022455	FALSE	FALSE	FALSE	FALSE	FALSE	FALSE	FALSE	FALSE	FALSE	FALSE	FALSE	FALSE	FALSE	FALSE	FALSE	FALSE	FALSE	FALSE	FALSE	FALSE	FALSE	FALSE
ZK856.9	WBGene00006489	zhit-3	protein_coding_gene	0.822913	5.98723	5.81e-13	1.67e-11	WBGene00006489	FALSE	WBGene00006489	WBGene00006489	FALSE	FALSE	FALSE	FALSE	FALSE	FALSE	FALSE	FALSE	FALSE	FALSE	FALSE	FALSE	FALSE	FALSE	FALSE	FALSE	FALSE	FALSE	FALSE	FALSE	FALSE
K07A1.12	WBGene00003036	lin-53	protein_coding_gene	0.779682	5.71302	6.09e-13	1.75e-11	FALSE	FALSE	WBGene00003036	FALSE	FALSE	FALSE	FALSE	FALSE	FALSE	FALSE	FALSE	FALSE	WBGene00003036	FALSE	FALSE	FALSE	FALSE	FALSE	FALSE	FALSE	FALSE	FALSE	FALSE	FALSE	FALSE
K07C5.4	WBGene00010627	nol-56	protein_coding_gene	0.79351	8.46822	6.16e-13	1.76e-11	FALSE	FALSE	WBGene00010627	FALSE	FALSE	FALSE	FALSE	FALSE	FALSE	FALSE	FALSE	FALSE	FALSE	FALSE	FALSE	FALSE	FALSE	FALSE	FALSE	FALSE	FALSE	FALSE	FALSE	FALSE	FALSE
R05F9.6	WBGene00019890		protein_coding_gene	-0.853438	7.67066	6.51e-13	1.86e-11	WBGene00019890	FALSE	WBGene00019890	WBGene00019890	FALSE	FALSE	FALSE	FALSE	FALSE	FALSE	FALSE	FALSE	FALSE	FALSE	FALSE	FALSE	FALSE	FALSE	FALSE	FALSE	FALSE	FALSE	FALSE	FALSE	FALSE
B0393.3	WBGene00007168		protein_coding_gene	1.21173	3.23602	6.68e-13	1.9e-11	FALSE	FALSE	WBGene00007168	FALSE	FALSE	FALSE	FALSE	FALSE	FALSE	FALSE	FALSE	FALSE	FALSE	FALSE	FALSE	FALSE	FALSE	FALSE	FALSE	FALSE	FALSE	FALSE	FALSE	FALSE	FALSE
ZC302.1	WBGene00003405	mre-11	protein_coding_gene	1.02623	3.94251	6.86e-13	1.95e-11	WBGene00003405	FALSE	WBGene00003405	WBGene00003405	FALSE	FALSE	FALSE	FALSE	FALSE	WBGene00003405	FALSE	WBGene00003405	WBGene00003405	FALSE	FALSE	WBGene00003405	FALSE	FALSE	FALSE	FALSE	FALSE	FALSE	FALSE	FALSE	FALSE
K04F1.15	WBGene00000108	alh-2	protein_coding_gene	-4.6137	0.723737	6.94e-13	1.96e-11	FALSE	FALSE	FALSE	FALSE	FALSE	FALSE	FALSE	FALSE	FALSE	FALSE	FALSE	FALSE	FALSE	FALSE	FALSE	FALSE	FALSE	FALSE	FALSE	FALSE	FALSE	FALSE	FALSE	FALSE	FALSE
T02B11.3	WBGene00020155		protein_coding_gene	1.00465	5.63141	6.92e-13	1.96e-11	FALSE	FALSE	FALSE	FALSE	FALSE	FALSE	FALSE	FALSE	FALSE	FALSE	FALSE	FALSE	FALSE	FALSE	FALSE	FALSE	FALSE	FALSE	FALSE	FALSE	FALSE	FALSE	FALSE	FALSE	FALSE
K05F6.11	WBGene00044697	poml-4	protein_coding_gene	-1.68416	2.70844	6.96e-13	1.96e-11	FALSE	FALSE	FALSE	FALSE	FALSE	FALSE	FALSE	FALSE	FALSE	FALSE	FALSE	FALSE	FALSE	FALSE	FALSE	FALSE	FALSE	FALSE	FALSE	FALSE	FALSE	FALSE	FALSE	FALSE	FALSE
R148.6	WBGene00006452	heh-1	protein_coding_gene	0.91195	4.46352	7.83e-13	2.21e-11	FALSE	FALSE	FALSE	FALSE	FALSE	FALSE	FALSE	FALSE	FALSE	FALSE	FALSE	FALSE	FALSE	FALSE	FALSE	FALSE	FALSE	FALSE	FALSE	FALSE	FALSE	FALSE	FALSE	WBGene00006452	FALSE
Y56A3A.29	WBGene00013241	ung-1	protein_coding_gene	1.50038	1.95961	7.86e-13	2.21e-11	FALSE	FALSE	WBGene00013241	FALSE	FALSE	FALSE	FALSE	FALSE	FALSE	WBGene00013241	FALSE	FALSE	FALSE	FALSE	FALSE	WBGene00013241	FALSE	FALSE	FALSE	FALSE	FALSE	FALSE	FALSE	FALSE	FALSE
T23F4.3	WBGene00020741	dlhd-1	protein_coding_gene	-2.09767	1.90733	8.27e-13	2.32e-11	FALSE	FALSE	FALSE	FALSE	FALSE	FALSE	FALSE	FALSE	FALSE	FALSE	FALSE	FALSE	FALSE	FALSE	FALSE	FALSE	FALSE	FALSE	FALSE	FALSE	FALSE	FALSE	FALSE	FALSE	FALSE
W02A2.3	WBGene00004156	pqn-74	protein_coding_gene	1.52793	2.74546	8.91e-13	2.49e-11	FALSE	FALSE	FALSE	FALSE	FALSE	FALSE	FALSE	FALSE	FALSE	WBGene00004156	FALSE	FALSE	FALSE	FALSE	FALSE	FALSE	FALSE	FALSE	FALSE	FALSE	FALSE	FALSE	FALSE	FALSE	FALSE
C32F10.2	WBGene00003020	lin-35	protein_coding_gene	0.829924	4.62984	9.09e-13	2.54e-11	FALSE	FALSE	WBGene00003020	FALSE	FALSE	FALSE	FALSE	FALSE	FALSE	FALSE	FALSE	WBGene00003020	WBGene00003020	FALSE	FALSE	FALSE	FALSE	FALSE	FALSE	FALSE	FALSE	FALSE	FALSE	FALSE	FALSE
ZC416.6	WBGene00022610	ltah-1.2	protein_coding_gene	0.94237	6.96044	1.01e-12	2.81e-11	FALSE	FALSE	FALSE	FALSE	FALSE	FALSE	FALSE	FALSE	FALSE	FALSE	FALSE	FALSE	FALSE	FALSE	FALSE	FALSE	FALSE	FALSE	WBGene00022610	FALSE	FALSE	FALSE	FALSE	FALSE	FALSE
T03G11.1	WBGene00004145	pqn-62	protein_coding_gene	-0.799489	6.7205	1.02e-12	2.84e-11	FALSE	FALSE	FALSE	FALSE	FALSE	FALSE	FALSE	FALSE	FALSE	FALSE	FALSE	FALSE	FALSE	FALSE	FALSE	FALSE	FALSE	FALSE	FALSE	FALSE	FALSE	FALSE	FALSE	FALSE	FALSE
F47H4.9	WBGene00009840	fbxa-189	protein_coding_gene	-1.73346	2.22568	1.02e-12	2.84e-11	FALSE	FALSE	FALSE	FALSE	FALSE	FALSE	FALSE	FALSE	FALSE	FALSE	FALSE	FALSE	FALSE	FALSE	FALSE	FALSE	FALSE	FALSE	FALSE	FALSE	FALSE	FALSE	FALSE	FALSE	FALSE
K01G5.5	WBGene00010478		protein_coding_gene	0.774273	8.79736	1.07e-12	2.95e-11	FALSE	FALSE	WBGene00010478	FALSE	FALSE	FALSE	FALSE	FALSE	FALSE	FALSE	FALSE	FALSE	FALSE	FALSE	FALSE	FALSE	FALSE	FALSE	FALSE	FALSE	FALSE	FALSE	FALSE	FALSE	FALSE
K09H11.7	WBGene00019604	pgph-1	protein_coding_gene	2.26138	1.09423	1.09e-12	3.01e-11	FALSE	FALSE	FALSE	FALSE	FALSE	FALSE	FALSE	FALSE	FALSE	FALSE	FALSE	FALSE	FALSE	FALSE	FALSE	FALSE	FALSE	FALSE	FALSE	FALSE	FALSE	FALSE	FALSE	FALSE	FALSE
E04F6.8	WBGene00017127		protein_coding_gene	-0.968487	5.46686	1.21e-12	3.34e-11	FALSE	FALSE	FALSE	FALSE	FALSE	FALSE	FALSE	FALSE	FALSE	FALSE	FALSE	FALSE	FALSE	FALSE	FALSE	FALSE	FALSE	FALSE	FALSE	FALSE	FALSE	FALSE	FALSE	FALSE	FALSE
T07A9.14	WBGene00044789		protein_coding_gene	1.11691	5.59225	1.22e-12	3.35e-11	FALSE	FALSE	WBGene00044789	FALSE	FALSE	FALSE	FALSE	FALSE	FALSE	FALSE	FALSE	FALSE	FALSE	FALSE	WBGene00044789	FALSE	FALSE	FALSE	FALSE	FALSE	FALSE	FALSE	FALSE	FALSE	FALSE
Y51H4A.17	WBGene00013111	sta-1	protein_coding_gene	-0.878741	6.31804	1.23e-12	3.37e-11	FALSE	FALSE	FALSE	FALSE	FALSE	FALSE	FALSE	FALSE	FALSE	WBGene00013111	FALSE	FALSE	FALSE	FALSE	FALSE	FALSE	FALSE	FALSE	FALSE	FALSE	FALSE	FALSE	FALSE	FALSE	FALSE
F28G4.1	WBGene00009226	cyp-37B1	protein_coding_gene	-2.41733	4.45653	1.35e-12	3.68e-11	FALSE	FALSE	FALSE	FALSE	FALSE	FALSE	FALSE	FALSE	FALSE	WBGene00009226	FALSE	FALSE	FALSE	FALSE	FALSE	FALSE	FALSE	FALSE	FALSE	FALSE	FALSE	FALSE	FALSE	FALSE	FALSE
F42F12.3	WBGene00009635		protein_coding_gene	-0.911081	4.09534	1.35e-12	3.69e-11	FALSE	FALSE	FALSE	FALSE	FALSE	FALSE	FALSE	FALSE	FALSE	WBGene00009635	FALSE	FALSE	FALSE	FALSE	FALSE	FALSE	FALSE	FALSE	FALSE	FALSE	FALSE	FALSE	FALSE	FALSE	FALSE
W01B6.9	WBGene00003576	ndc-80	protein_coding_gene	0.850869	4.22824	1.42e-12	3.85e-11	FALSE	FALSE	WBGene00003576	FALSE	FALSE	FALSE	FALSE	FALSE	FALSE	FALSE	FALSE	WBGene00003576	WBGene00003576	FALSE	FALSE	FALSE	FALSE	FALSE	FALSE	FALSE	FALSE	FALSE	FALSE	FALSE	FALSE
Y51B9A.9	WBGene00013091		protein_coding_gene	-2.15487	1.84276	1.41e-12	3.85e-11	FALSE	FALSE	FALSE	FALSE	FALSE	FALSE	FALSE	FALSE	FALSE	FALSE	FALSE	FALSE	FALSE	FALSE	FALSE	FALSE	FALSE	FALSE	FALSE	FALSE	FALSE	FALSE	FALSE	FALSE	FALSE
Y54G2A.18	WBGene00021883		protein_coding_gene	-0.796995	6.31016	1.45e-12	3.94e-11	FALSE	FALSE	WBGene00021883	FALSE	FALSE	FALSE	FALSE	FALSE	FALSE	WBGene00021883	FALSE	FALSE	FALSE	FALSE	FALSE	FALSE	FALSE	FALSE	FALSE	FALSE	FALSE	FALSE	FALSE	FALSE	FALSE
Y48B6A.3	WBGene00006964	xrn-2	protein_coding_gene	0.811619	5.07223	1.5e-12	4.07e-11	FALSE	FALSE	WBGene00006964	FALSE	FALSE	FALSE	FALSE	FALSE	FALSE	FALSE	WBGene00006964	FALSE	FALSE	FALSE	FALSE	FALSE	FALSE	FALSE	FALSE	FALSE	FALSE	FALSE	FALSE	FALSE	FALSE
F22E10.5	WBGene00009057	cept-1	protein_coding_gene	0.978904	4.9753	1.61e-12	4.35e-11	FALSE	FALSE	FALSE	FALSE	FALSE	FALSE	FALSE	FALSE	FALSE	FALSE	FALSE	FALSE	FALSE	FALSE	FALSE	FALSE	FALSE	FALSE	FALSE	FALSE	FALSE	FALSE	FALSE	FALSE	FALSE
C27B7.9	WBGene00007765		protein_coding_gene	-1.10911	4.78515	1.76e-12	4.76e-11	FALSE	FALSE	FALSE	FALSE	FALSE	FALSE	FALSE	FALSE	FALSE	FALSE	FALSE	FALSE	FALSE	FALSE	FALSE	FALSE	FALSE	FALSE	FALSE	FALSE	FALSE	FALSE	FALSE	FALSE	FALSE
R13D7.2	WBGene00020054		protein_coding_gene	1.84399	2.21423	1.83e-12	4.91e-11	FALSE	FALSE	FALSE	FALSE	FALSE	FALSE	FALSE	FALSE	FALSE	FALSE	FALSE	FALSE	FALSE	FALSE	FALSE	FALSE	FALSE	FALSE	FALSE	FALSE	FALSE	FALSE	FALSE	FALSE	FALSE
T09A12.2	WBGene00020373	gpx-6	protein_coding_gene	-1.43402	2.94021	1.84e-12	4.94e-11	FALSE	FALSE	FALSE	FALSE	FALSE	FALSE	FALSE	FALSE	FALSE	WBGene00020373	FALSE	FALSE	FALSE	FALSE	FALSE	FALSE	FALSE	FALSE	FALSE	FALSE	FALSE	FALSE	FALSE	FALSE	FALSE
W02D9.1	WBGene00004181	pri-2	protein_coding_gene	1.37703	2.64677	1.9e-12	5.09e-11	FALSE	FALSE	WBGene00004181	FALSE	FALSE	FALSE	FALSE	FALSE	FALSE	FALSE	FALSE	FALSE	WBGene00004181	FALSE	FALSE	FALSE	FALSE	FALSE	FALSE	FALSE	FALSE	FALSE	FALSE	FALSE	FALSE
C55A6.7	WBGene00008336		protein_coding_gene	-1.25315	3.00975	1.91e-12	5.09e-11	FALSE	FALSE	FALSE	FALSE	FALSE	FALSE	FALSE	FALSE	FALSE	WBGene00008336	FALSE	FALSE	FALSE	FALSE	FALSE	FALSE	FALSE	FALSE	FALSE	FALSE	FALSE	FALSE	FALSE	FALSE	FALSE
F40G12.5	WBGene00009600		protein_coding_gene	-1.83058	1.56494	1.9e-12	5.09e-11	FALSE	FALSE	FALSE	FALSE	FALSE	FALSE	FALSE	FALSE	FALSE	FALSE	FALSE	FALSE	FALSE	FALSE	FALSE	FALSE	FALSE	FALSE	FALSE	FALSE	FALSE	FALSE	FALSE	FALSE	FALSE
C45E5.1	WBGene00016664		protein_coding_gene	1.46279	2.44552	1.91e-12	5.09e-11	FALSE	FALSE	FALSE	FALSE	FALSE	FALSE	FALSE	FALSE	FALSE	FALSE	FALSE	FALSE	FALSE	FALSE	FALSE	FALSE	FALSE	FALSE	FALSE	FALSE	FALSE	FALSE	FALSE	FALSE	FALSE
T03F6.4	WBGene00011400		protein_coding_gene	-0.833239	5.45059	2.15e-12	5.72e-11	FALSE	FALSE	FALSE	FALSE	FALSE	FALSE	FALSE	FALSE	FALSE	FALSE	FALSE	FALSE	FALSE	FALSE	FALSE	FALSE	FALSE	FALSE	FALSE	FALSE	FALSE	FALSE	FALSE	FALSE	FALSE
F43H9.4	WBGene00018400		protein_coding_gene	-0.976082	5.36575	2.25e-12	5.97e-11	FALSE	FALSE	FALSE	FALSE	FALSE	FALSE	FALSE	FALSE	FALSE	FALSE	FALSE	FALSE	FALSE	FALSE	FALSE	FALSE	FALSE	FALSE	FALSE	FALSE	FALSE	FALSE	FALSE	FALSE	FALSE
C46F2.1	WBGene00016714		protein_coding_gene	1.37585	3.04762	2.37e-12	6.28e-11	FALSE	FALSE	FALSE	FALSE	FALSE	FALSE	FALSE	FALSE	FALSE	FALSE	FALSE	FALSE	FALSE	FALSE	FALSE	FALSE	FALSE	FALSE	FALSE	FALSE	FALSE	FALSE	FALSE	FALSE	FALSE
Y53F4B.9	WBGene00013156		protein_coding_gene	1.02603	3.29891	2.64e-12	6.98e-11	FALSE	FALSE	WBGene00013156	FALSE	FALSE	FALSE	FALSE	FALSE	FALSE	FALSE	FALSE	FALSE	FALSE	FALSE	FALSE	FALSE	FALSE	FALSE	FALSE	FALSE	FALSE	FALSE	FALSE	FALSE	FALSE
T10B5.6	WBGene00020392	knl-3	protein_coding_gene	1.04846	3.62373	2.67e-12	7.04e-11	FALSE	FALSE	WBGene00020392	FALSE	FALSE	FALSE	FALSE	FALSE	FALSE	FALSE	FALSE	WBGene00020392	FALSE	FALSE	FALSE	FALSE	FALSE	FALSE	FALSE	FALSE	FALSE	FALSE	FALSE	FALSE	FALSE
F37B1.2	WBGene00001760	gst-12	protein_coding_gene	-1.36728	4.19405	2.84e-12	7.46e-11	FALSE	FALSE	WBGene00001760	FALSE	FALSE	FALSE	FALSE	FALSE	FALSE	FALSE	FALSE	FALSE	FALSE	FALSE	FALSE	FALSE	FALSE	FALSE	FALSE	FALSE	FALSE	FALSE	FALSE	FALSE	FALSE
R06A10.1	WBGene00019909		protein_coding_gene	-2.20322	1.06837	2.84e-12	7.46e-11	FALSE	FALSE	FALSE	FALSE	FALSE	FALSE	FALSE	FALSE	FALSE	FALSE	FALSE	FALSE	FALSE	FALSE	FALSE	FALSE	FALSE	FALSE	FALSE	FALSE	FALSE	FALSE	FALSE	FALSE	FALSE
ZK632.1	WBGene00003158	mcm-6	protein_coding_gene	0.92495	6.32549	2.88e-12	7.55e-11	FALSE	FALSE	WBGene00003158	FALSE	FALSE	FALSE	FALSE	FALSE	FALSE	WBGene00003158	FALSE	WBGene00003158	FALSE	FALSE	FALSE	WBGene00003158	FALSE	FALSE	FALSE	FALSE	FALSE	FALSE	FALSE	FALSE	FALSE
Y47H10A.3	WBGene00012959		protein_coding_gene	-2.93214	1.55734	2.96e-12	7.73e-11	FALSE	FALSE	FALSE	FALSE	FALSE	FALSE	FALSE	FALSE	FALSE	FALSE	FALSE	FALSE	FALSE	FALSE	FALSE	FALSE	FALSE	FALSE	FALSE	FALSE	FALSE	FALSE	FALSE	FALSE	FALSE
F59B10.4	WBGene00010320		protein_coding_gene	-0.941086	4.98267	3.12e-12	8.13e-11	FALSE	WBGene00010320	FALSE	FALSE	FALSE	FALSE	FALSE	FALSE	FALSE	FALSE	FALSE	FALSE	FALSE	FALSE	FALSE	FALSE	FALSE	FALSE	FALSE	FALSE	FALSE	FALSE	FALSE	FALSE	FALSE
M28.5	WBGene00010896		protein_coding_gene	0.96255	8.28112	3.15e-12	8.21e-11	FALSE	FALSE	WBGene00010896	FALSE	FALSE	FALSE	FALSE	FALSE	FALSE	FALSE	FALSE	FALSE	FALSE	FALSE	FALSE	FALSE	FALSE	FALSE	FALSE	FALSE	FALSE	FALSE	FALSE	FALSE	FALSE
K01B6.1	WBGene00010453	fozi-1	protein_coding_gene	-0.846825	5.37445	3.29e-12	8.52e-11	WBGene00010453	FALSE	FALSE	FALSE	FALSE	FALSE	FALSE	FALSE	FALSE	FALSE	FALSE	FALSE	FALSE	FALSE	FALSE	FALSE	FALSE	FALSE	FALSE	FALSE	FALSE	FALSE	FALSE	FALSE	FALSE
K01D12.13	WBGene00010472	cdr-7	protein_coding_gene	1.2582	3.88242	3.28e-12	8.52e-11	FALSE	FALSE	FALSE	FALSE	FALSE	FALSE	FALSE	FALSE	FALSE	FALSE	FALSE	FALSE	FALSE	FALSE	FALSE	FALSE	FALSE	FALSE	FALSE	FALSE	FALSE	FALSE	FALSE	FALSE	FALSE
C10C6.1	WBGene00002192	kin-4	protein_coding_gene	-0.894338	6.97754	3.32e-12	8.57e-11	FALSE	FALSE	WBGene00002192	FALSE	FALSE	FALSE	FALSE	FALSE	FALSE	FALSE	FALSE	FALSE	FALSE	FALSE	FALSE	FALSE	FALSE	FALSE	FALSE	FALSE	FALSE	FALSE	FALSE	FALSE	FALSE
F43G6.11	WBGene00009663	hda-5	protein_coding_gene	-1.85371	2.33094	3.36e-12	8.66e-11	FALSE	FALSE	FALSE	FALSE	FALSE	FALSE	FALSE	FALSE	FALSE	FALSE	FALSE	FALSE	FALSE	FALSE	FALSE	FALSE	FALSE	FALSE	FALSE	FALSE	FALSE	FALSE	FALSE	FALSE	FALSE
C03G6.17	WBGene00015402		protein_coding_gene	-1.40093	4.46926	3.36e-12	8.66e-11	FALSE	FALSE	FALSE	FALSE	FALSE	FALSE	FALSE	FALSE	FALSE	FALSE	FALSE	FALSE	FALSE	FALSE	FALSE	FALSE	FALSE	FALSE	FALSE	FALSE	FALSE	FALSE	FALSE	FALSE	FALSE
K07C11.3	WBGene00019476	timp-1	protein_coding_gene	-1.74874	1.76109	3.57e-12	9.18e-11	FALSE	FALSE	FALSE	FALSE	FALSE	FALSE	FALSE	FALSE	FALSE	FALSE	FALSE	FALSE	FALSE	FALSE	FALSE	FALSE	FALSE	FALSE	FALSE	FALSE	FALSE	FALSE	FALSE	FALSE	FALSE
F31E3.3	WBGene00004340	rfc-4	protein_coding_gene	0.97524	3.49076	3.69e-12	9.46e-11	FALSE	FALSE	WBGene00004340	FALSE	FALSE	FALSE	FALSE	FALSE	FALSE	FALSE	FALSE	FALSE	FALSE	FALSE	FALSE	FALSE	FALSE	FALSE	FALSE	FALSE	FALSE	FALSE	FALSE	FALSE	FALSE
W07E11.1	WBGene00012326		protein_coding_gene	-1.0383	7.17869	3.81e-12	9.76e-11	FALSE	FALSE	FALSE	FALSE	FALSE	FALSE	FALSE	FALSE	FALSE	FALSE	FALSE	FALSE	FALSE	FALSE	FALSE	FALSE	FALSE	FALSE	FALSE	FALSE	FALSE	FALSE	FALSE	FALSE	FALSE
K09H9.2	WBGene00019595	dscc-1	protein_coding_gene	1.39922	2.32195	3.89e-12	9.94e-11	FALSE	WBGene00019595	WBGene00019595	FALSE	WBGene00019595	FALSE	FALSE	FALSE	FALSE	FALSE	FALSE	WBGene00019595	FALSE	FALSE	FALSE	FALSE	FALSE	FALSE	FALSE	FALSE	FALSE	FALSE	FALSE	FALSE	FALSE
C41D11.3	WBGene00016562		protein_coding_gene	-0.859656	6.78778	4.32e-12	1.1e-10	FALSE	FALSE	WBGene00016562	FALSE	FALSE	FALSE	FALSE	FALSE	FALSE	FALSE	FALSE	FALSE	FALSE	FALSE	FALSE	FALSE	FALSE	FALSE	FALSE	FALSE	FALSE	FALSE	FALSE	FALSE	FALSE
Y67H2A.8	WBGene00001393	fat-1	protein_coding_gene	0.808586	8.41222	4.38e-12	1.11e-10	WBGene00001393	WBGene00001393	WBGene00001393	WBGene00001393	WBGene00001393	FALSE	FALSE	FALSE	FALSE	FALSE	FALSE	FALSE	FALSE	FALSE	FALSE	FALSE	FALSE	FALSE	FALSE	FALSE	FALSE	FALSE	FALSE	FALSE	FALSE
C49F5.1	WBGene00008205	sams-1	protein_coding_gene	1.08547	10.46	4.47e-12	1.13e-10	FALSE	WBGene00008205	FALSE	FALSE	FALSE	FALSE	FALSE	FALSE	FALSE	FALSE	FALSE	FALSE	FALSE	FALSE	FALSE	FALSE	FALSE	FALSE	FALSE	FALSE	FALSE	FALSE	FALSE	FALSE	FALSE
C26E1.3	WBGene00007749	ceh-79	protein_coding_gene	-1.40988	5.23866	4.53e-12	1.15e-10	FALSE	FALSE	FALSE	FALSE	FALSE	FALSE	FALSE	FALSE	FALSE	FALSE	FALSE	FALSE	FALSE	FALSE	FALSE	FALSE	FALSE	FALSE	FALSE	FALSE	FALSE	FALSE	FALSE	FALSE	FALSE
D1025.4	WBGene00008356	nspc-20	protein_coding_gene	1.17685	3.1185	4.56e-12	1.15e-10	FALSE	FALSE	FALSE	FALSE	FALSE	FALSE	FALSE	FALSE	FALSE	FALSE	FALSE	FALSE	FALSE	FALSE	FALSE	FALSE	FALSE	FALSE	FALSE	FALSE	FALSE	FALSE	FALSE	FALSE	FALSE
F25G6.7	WBGene00017798	slc-17.8	protein_coding_gene	3.04797	1.01553	4.64e-12	1.17e-10	FALSE	FALSE	FALSE	FALSE	FALSE	FALSE	FALSE	FALSE	FALSE	FALSE	FALSE	FALSE	FALSE	FALSE	FALSE	FALSE	FALSE	FALSE	FALSE	FALSE	FALSE	FALSE	FALSE	FALSE	FALSE
F26F4.13	WBGene00017832	kbp-2	protein_coding_gene	1.59253	1.9151	4.91e-12	1.24e-10	FALSE	FALSE	WBGene00017832	FALSE	FALSE	FALSE	FALSE	FALSE	FALSE	FALSE	FALSE	FALSE	FALSE	FALSE	FALSE	FALSE	FALSE	FALSE	FALSE	FALSE	FALSE	FALSE	FALSE	FALSE	FALSE
W02H5.8	WBGene00020962		protein_coding_gene	-1.04874	4.35301	5e-12	1.26e-10	FALSE	FALSE	FALSE	FALSE	FALSE	FALSE	FALSE	FALSE	FALSE	FALSE	FALSE	FALSE	FALSE	FALSE	FALSE	FALSE	FALSE	FALSE	FALSE	FALSE	FALSE	FALSE	FALSE	FALSE	FALSE
C05E4.13	WBGene00006288	str-262	protein_coding_gene	-3.21681	0.854454	5.34e-12	1.34e-10	FALSE	FALSE	FALSE	FALSE	FALSE	FALSE	FALSE	FALSE	FALSE	FALSE	FALSE	FALSE	FALSE	FALSE	FALSE	FALSE	FALSE	FALSE	FALSE	FALSE	FALSE	FALSE	FALSE	FALSE	FALSE
C30H6.1	WBGene00007820	clec-199	protein_coding_gene	1.58698	2.14779	5.56e-12	1.39e-10	FALSE	FALSE	FALSE	FALSE	FALSE	FALSE	FALSE	FALSE	FALSE	FALSE	FALSE	FALSE	FALSE	FALSE	FALSE	FALSE	FALSE	FALSE	FALSE	FALSE	FALSE	FALSE	FALSE	FALSE	FALSE
C26F1.7	WBGene00016150	hint-3	protein_coding_gene	-0.84058	4.7826	5.8e-12	1.45e-10	FALSE	WBGene00016150	WBGene00016150	FALSE	WBGene00016150	FALSE	FALSE	FALSE	FALSE	FALSE	FALSE	FALSE	FALSE	FALSE	FALSE	FALSE	FALSE	FALSE	FALSE	FALSE	FALSE	FALSE	FALSE	FALSE	FALSE
VF13D12L.3	WBGene00012149		protein_coding_gene	-0.771509	6.12627	5.9e-12	1.47e-10	WBGene00012149	FALSE	WBGene00012149	WBGene00012149	FALSE	FALSE	FALSE	FALSE	FALSE	FALSE	FALSE	FALSE	FALSE	FALSE	FALSE	FALSE	FALSE	FALSE	FALSE	FALSE	FALSE	FALSE	FALSE	FALSE	FALSE
R03G5.6	WBGene00019847		protein_coding_gene	-0.890484	4.80919	6.02e-12	1.5e-10	FALSE	FALSE	FALSE	FALSE	FALSE	FALSE	FALSE	FALSE	FALSE	FALSE	FALSE	FALSE	FALSE	FALSE	FALSE	FALSE	FALSE	FALSE	FALSE	FALSE	FALSE	FALSE	FALSE	FALSE	FALSE
C10H11.3	WBGene00015692	ugt-25	protein_coding_gene	1.71793	2.67469	6.14e-12	1.52e-10	FALSE	FALSE	FALSE	FALSE	FALSE	FALSE	FALSE	FALSE	FALSE	FALSE	FALSE	FALSE	FALSE	FALSE	FALSE	FALSE	FALSE	FALSE	FALSE	FALSE	FALSE	FALSE	FALSE	FALSE	FALSE
Y38C1AA.5	WBGene00021396	cutl-24	protein_coding_gene	-1.02959	3.49891	6.26e-12	1.55e-10	FALSE	FALSE	FALSE	FALSE	FALSE	FALSE	FALSE	FALSE	FALSE	FALSE	FALSE	FALSE	FALSE	FALSE	FALSE	FALSE	FALSE	FALSE	FALSE	FALSE	FALSE	FALSE	FALSE	FALSE	FALSE
W01B11.3	WBGene00020915	nol-58	protein_coding_gene	0.751332	9.0562	6.37e-12	1.57e-10	FALSE	FALSE	WBGene00020915	FALSE	FALSE	FALSE	FALSE	FALSE	FALSE	FALSE	FALSE	FALSE	FALSE	FALSE	FALSE	FALSE	FALSE	FALSE	FALSE	FALSE	FALSE	FALSE	FALSE	FALSE	FALSE
E02H4.4	WBGene00008462		protein_coding_gene	-1.05154	4.19231	6.74e-12	1.67e-10	FALSE	FALSE	FALSE	FALSE	FALSE	FALSE	FALSE	FALSE	FALSE	FALSE	FALSE	FALSE	FALSE	FALSE	FALSE	FALSE	FALSE	FALSE	FALSE	FALSE	FALSE	FALSE	FALSE	FALSE	FALSE
F55H12.4	WBGene00010135		protein_coding_gene	-0.991829	7.18235	6.77e-12	1.67e-10	FALSE	FALSE	FALSE	FALSE	FALSE	FALSE	FALSE	FALSE	FALSE	FALSE	FALSE	FALSE	FALSE	FALSE	FALSE	FALSE	FALSE	FALSE	FALSE	FALSE	FALSE	FALSE	FALSE	FALSE	FALSE
F55G11.5	WBGene00010125	dod-22	protein_coding_gene	1.16314	3.09819	7.2e-12	1.77e-10	FALSE	FALSE	FALSE	FALSE	FALSE	FALSE	FALSE	FALSE	FALSE	WBGene00010125	FALSE	FALSE	FALSE	FALSE	FALSE	FALSE	FALSE	FALSE	FALSE	FALSE	FALSE	FALSE	FALSE	FALSE	FALSE
C48E7.1	WBGene00016749		protein_coding_gene	-0.836285	4.98438	7.21e-12	1.77e-10	FALSE	FALSE	FALSE	FALSE	FALSE	FALSE	FALSE	FALSE	FALSE	FALSE	FALSE	FALSE	FALSE	FALSE	FALSE	FALSE	FALSE	FALSE	FALSE	FALSE	FALSE	FALSE	FALSE	FALSE	FALSE
Y39A1A.14	WBGene00012652		protein_coding_gene	0.813768	4.68276	7.58e-12	1.86e-10	FALSE	FALSE	WBGene00012652	FALSE	FALSE	FALSE	FALSE	FALSE	FALSE	FALSE	FALSE	FALSE	FALSE	FALSE	FALSE	FALSE	FALSE	FALSE	FALSE	FALSE	FALSE	FALSE	FALSE	FALSE	FALSE
D1025.8	WBGene00008359	nspc-17	protein_coding_gene	1.50874	2.27818	8.32e-12	2.03e-10	FALSE	FALSE	FALSE	FALSE	FALSE	FALSE	FALSE	FALSE	FALSE	FALSE	FALSE	FALSE	FALSE	FALSE	FALSE	FALSE	FALSE	FALSE	FALSE	FALSE	FALSE	FALSE	FALSE	FALSE	FALSE
Y39H10B.2	WBGene00044527		protein_coding_gene	-2.19597	1.80158	8.64e-12	2.11e-10	FALSE	FALSE	FALSE	FALSE	FALSE	FALSE	FALSE	FALSE	FALSE	FALSE	FALSE	FALSE	FALSE	FALSE	FALSE	FALSE	FALSE	FALSE	FALSE	FALSE	FALSE	FALSE	FALSE	FALSE	FALSE
C15H11.5	WBGene00007615	set-31	protein_coding_gene	1.25533	2.44287	9.35e-12	2.28e-10	FALSE	FALSE	WBGene00007615	FALSE	FALSE	FALSE	FALSE	FALSE	FALSE	FALSE	FALSE	FALSE	FALSE	FALSE	FALSE	FALSE	FALSE	FALSE	FALSE	FALSE	FALSE	FALSE	FALSE	FALSE	FALSE
K06A5.4	WBGene00019432	knl-2	protein_coding_gene	0.81739	4.72254	9.62e-12	2.34e-10	FALSE	FALSE	WBGene00019432	FALSE	FALSE	FALSE	FALSE	FALSE	FALSE	FALSE	FALSE	WBGene00019432	WBGene00019432	FALSE	FALSE	FALSE	FALSE	FALSE	FALSE	FALSE	FALSE	FALSE	FALSE	FALSE	FALSE
F15E6.2	WBGene00017483	lgc-22	protein_coding_gene	-1.55545	1.72051	1.09e-11	2.65e-10	FALSE	WBGene00017483	FALSE	FALSE	FALSE	FALSE	FALSE	FALSE	FALSE	FALSE	FALSE	FALSE	FALSE	FALSE	FALSE	FALSE	FALSE	FALSE	FALSE	FALSE	FALSE	FALSE	FALSE	FALSE	FALSE
F14H8.4	WBGene00008834		protein_coding_gene	-2.95883	0.30628	1.12e-11	2.72e-10	FALSE	FALSE	FALSE	FALSE	FALSE	FALSE	FALSE	FALSE	FALSE	FALSE	FALSE	FALSE	FALSE	FALSE	FALSE	FALSE	FALSE	FALSE	FALSE	FALSE	FALSE	FALSE	FALSE	FALSE	FALSE
F01F1.12	WBGene00017166	aldo-2	protein_coding_gene	-0.732323	10.7042	1.17e-11	2.82e-10	FALSE	WBGene00017166	WBGene00017166	FALSE	WBGene00017166	FALSE	FALSE	FALSE	FALSE	FALSE	FALSE	FALSE	FALSE	FALSE	FALSE	FALSE	FALSE	FALSE	FALSE	FALSE	FALSE	FALSE	FALSE	FALSE	FALSE
W03G1.5	WBGene00021011		protein_coding_gene	-1.50653	3.58845	1.36e-11	3.27e-10	FALSE	FALSE	FALSE	FALSE	FALSE	FALSE	FALSE	FALSE	FALSE	FALSE	FALSE	FALSE	FALSE	FALSE	FALSE	FALSE	FALSE	FALSE	FALSE	FALSE	FALSE	FALSE	FALSE	FALSE	FALSE
F53E10.1	WBGene00018758		protein_coding_gene	-0.808288	6.09504	1.54e-11	3.7e-10	FALSE	FALSE	FALSE	FALSE	FALSE	FALSE	FALSE	FALSE	FALSE	FALSE	FALSE	FALSE	FALSE	FALSE	FALSE	FALSE	FALSE	FALSE	FALSE	FALSE	FALSE	FALSE	FALSE	FALSE	FALSE
F28H1.2	WBGene00000779	cpn-3	protein_coding_gene	-0.759259	8.71265	1.65e-11	3.96e-10	FALSE	FALSE	FALSE	FALSE	FALSE	FALSE	FALSE	FALSE	FALSE	FALSE	FALSE	FALSE	FALSE	FALSE	FALSE	FALSE	FALSE	FALSE	FALSE	FALSE	FALSE	FALSE	FALSE	FALSE	FALSE
C39E9.13	WBGene00004339	rfc-3	protein_coding_gene	0.891997	3.97775	1.66e-11	3.97e-10	FALSE	FALSE	WBGene00004339	FALSE	FALSE	FALSE	FALSE	FALSE	FALSE	FALSE	FALSE	FALSE	FALSE	FALSE	FALSE	FALSE	FALSE	FALSE	FALSE	FALSE	FALSE	FALSE	FALSE	FALSE	FALSE
C27A2.1	WBGene00016151	smc-5	protein_coding_gene	0.884734	4.19046	1.73e-11	4.13e-10	WBGene00016151	FALSE	WBGene00016151	WBGene00016151	FALSE	FALSE	FALSE	FALSE	FALSE	WBGene00016151	FALSE	WBGene00016151	WBGene00016151	FALSE	FALSE	WBGene00016151	FALSE	FALSE	FALSE	FALSE	FALSE	FALSE	FALSE	FALSE	FALSE
DH11.1	WBGene00008435	glna-2	protein_coding_gene	-0.811144	6.15287	1.77e-11	4.22e-10	FALSE	FALSE	FALSE	FALSE	FALSE	FALSE	FALSE	FALSE	FALSE	FALSE	FALSE	FALSE	FALSE	FALSE	FALSE	FALSE	FALSE	FALSE	FALSE	FALSE	FALSE	FALSE	FALSE	FALSE	FALSE
K03A11.5	WBGene00010522		protein_coding_gene	-0.946327	5.16493	1.8e-11	4.29e-10	FALSE	FALSE	FALSE	FALSE	FALSE	FALSE	FALSE	FALSE	FALSE	FALSE	FALSE	FALSE	FALSE	FALSE	FALSE	FALSE	FALSE	FALSE	FALSE	FALSE	FALSE	FALSE	FALSE	FALSE	FALSE
C46F4.2	WBGene00016716	acs-17	protein_coding_gene	-1.04011	7.36777	1.83e-11	4.35e-10	FALSE	FALSE	FALSE	FALSE	FALSE	FALSE	FALSE	FALSE	FALSE	FALSE	FALSE	FALSE	FALSE	FALSE	FALSE	FALSE	FALSE	FALSE	FALSE	FALSE	FALSE	FALSE	FALSE	FALSE	FALSE
F59A1.10	WBGene00010296	dgat-2	protein_coding_gene	1.15587	4.09773	1.96e-11	4.66e-10	FALSE	FALSE	FALSE	FALSE	FALSE	FALSE	FALSE	FALSE	FALSE	FALSE	FALSE	FALSE	FALSE	FALSE	FALSE	FALSE	FALSE	FALSE	WBGene00010296	FALSE	FALSE	FALSE	FALSE	FALSE	FALSE
C05E11.5	WBGene00000136	amt-4	protein_coding_gene	0.908039	4.62912	2.02e-11	4.78e-10	FALSE	FALSE	FALSE	FALSE	FALSE	FALSE	FALSE	FALSE	FALSE	FALSE	FALSE	FALSE	FALSE	FALSE	FALSE	FALSE	FALSE	FALSE	WBGene00000136	FALSE	FALSE	FALSE	FALSE	FALSE	FALSE
Y47G6A.28	WBGene00006440	tag-63	protein_coding_gene	1.22901	2.77091	2.02e-11	4.78e-10	WBGene00006440	WBGene00006440	WBGene00006440	WBGene00006440	WBGene00006440	FALSE	FALSE	FALSE	FALSE	FALSE	FALSE	FALSE	FALSE	FALSE	FALSE	FALSE	FALSE	FALSE	FALSE	FALSE	FALSE	FALSE	FALSE	FALSE	FALSE
F41C6.7	WBGene00018280		protein_coding_gene	-1.89635	1.4811	2.18e-11	5.14e-10	FALSE	FALSE	FALSE	FALSE	FALSE	FALSE	FALSE	FALSE	FALSE	FALSE	FALSE	FALSE	FALSE	FALSE	FALSE	FALSE	FALSE	FALSE	FALSE	FALSE	FALSE	FALSE	FALSE	FALSE	FALSE
F26G1.11	WBGene00045455		protein_coding_gene	1.33156	2.59005	2.18e-11	5.15e-10	FALSE	FALSE	FALSE	FALSE	FALSE	FALSE	FALSE	FALSE	FALSE	FALSE	FALSE	FALSE	FALSE	FALSE	FALSE	FALSE	FALSE	FALSE	FALSE	FALSE	FALSE	FALSE	FALSE	FALSE	FALSE
W08E12.7	WBGene00021088		protein_coding_gene	0.758639	8.29672	2.32e-11	5.47e-10	FALSE	WBGene00021088	WBGene00021088	FALSE	WBGene00021088	FALSE	FALSE	FALSE	FALSE	FALSE	FALSE	FALSE	FALSE	FALSE	FALSE	FALSE	FALSE	FALSE	FALSE	FALSE	FALSE	FALSE	FALSE	FALSE	FALSE
C40H1.9	WBGene00008044		protein_coding_gene	-1.96508	1.95993	2.38e-11	5.58e-10	FALSE	FALSE	FALSE	FALSE	FALSE	FALSE	FALSE	FALSE	FALSE	FALSE	FALSE	FALSE	FALSE	FALSE	FALSE	FALSE	FALSE	FALSE	FALSE	FALSE	FALSE	FALSE	FALSE	FALSE	FALSE
F10D2.9	WBGene00001399	fat-7	protein_coding_gene	1.57637	2.26817	2.47e-11	5.78e-10	FALSE	FALSE	FALSE	FALSE	FALSE	FALSE	FALSE	FALSE	FALSE	FALSE	FALSE	FALSE	FALSE	FALSE	FALSE	FALSE	FALSE	FALSE	FALSE	FALSE	FALSE	FALSE	FALSE	FALSE	FALSE
T22D1.10	WBGene00020687	ruvb-2	protein_coding_gene	0.930195	4.60766	2.62e-11	6.14e-10	FALSE	FALSE	WBGene00020687	FALSE	FALSE	FALSE	FALSE	FALSE	FALSE	WBGene00020687	FALSE	FALSE	FALSE	FALSE	FALSE	WBGene00020687	FALSE	FALSE	FALSE	FALSE	FALSE	FALSE	FALSE	FALSE	FALSE
C09E8.3	WBGene00015646	mlt-10	protein_coding_gene	1.92809	1.40222	2.64e-11	6.17e-10	FALSE	WBGene00015646	FALSE	FALSE	FALSE	FALSE	FALSE	FALSE	FALSE	FALSE	FALSE	FALSE	FALSE	FALSE	FALSE	FALSE	FALSE	FALSE	FALSE	FALSE	FALSE	FALSE	FALSE	FALSE	FALSE
Y48A6B.3	WBGene00012964		protein_coding_gene	0.845441	6.82587	2.67e-11	6.22e-10	FALSE	FALSE	WBGene00012964	FALSE	FALSE	FALSE	FALSE	FALSE	FALSE	FALSE	FALSE	FALSE	FALSE	FALSE	FALSE	FALSE	FALSE	FALSE	FALSE	FALSE	FALSE	FALSE	FALSE	FALSE	FALSE
K03H1.3	WBGene00010538	ttr-3	protein_coding_gene	-1.81478	1.7467	2.75e-11	6.4e-10	FALSE	FALSE	FALSE	FALSE	FALSE	FALSE	FALSE	FALSE	FALSE	FALSE	FALSE	FALSE	FALSE	FALSE	FALSE	FALSE	FALSE	FALSE	FALSE	FALSE	FALSE	FALSE	FALSE	FALSE	FALSE
F33H2.1	WBGene00001049	dog-1	protein_coding_gene	0.997574	3.91146	2.76e-11	6.42e-10	WBGene00001049	FALSE	WBGene00001049	WBGene00001049	FALSE	FALSE	FALSE	FALSE	FALSE	WBGene00001049	FALSE	WBGene00001049	WBGene00001049	FALSE	FALSE	WBGene00001049	FALSE	FALSE	FALSE	FALSE	FALSE	FALSE	FALSE	FALSE	FALSE
F54D5.5	WBGene00010051		protein_coding_gene	1.29408	2.43444	2.86e-11	6.63e-10	FALSE	FALSE	FALSE	FALSE	FALSE	FALSE	FALSE	FALSE	FALSE	FALSE	FALSE	FALSE	FALSE	FALSE	FALSE	FALSE	FALSE	FALSE	FALSE	FALSE	FALSE	FALSE	FALSE	FALSE	FALSE
Y54E10A.15	WBGene00000413	cdt-1	protein_coding_gene	1.03155	3.55521	2.94e-11	6.81e-10	FALSE	FALSE	WBGene00000413	FALSE	FALSE	FALSE	FALSE	FALSE	FALSE	FALSE	FALSE	WBGene00000413	WBGene00000413	FALSE	FALSE	FALSE	FALSE	FALSE	FALSE	FALSE	FALSE	FALSE	FALSE	FALSE	FALSE
F53F1.3	WBGene00009981		protein_coding_gene	0.901521	3.6888	3.07e-11	7.09e-10	FALSE	FALSE	WBGene00009981	FALSE	FALSE	FALSE	FALSE	FALSE	FALSE	FALSE	FALSE	FALSE	FALSE	FALSE	FALSE	FALSE	FALSE	FALSE	FALSE	FALSE	FALSE	FALSE	FALSE	FALSE	FALSE
H01G02.1	WBGene00010348		protein_coding_gene	-0.960126	3.97633	3.11e-11	7.18e-10	FALSE	FALSE	FALSE	FALSE	FALSE	FALSE	FALSE	FALSE	FALSE	FALSE	FALSE	FALSE	FALSE	FALSE	FALSE	FALSE	FALSE	FALSE	FALSE	FALSE	FALSE	FALSE	FALSE	FALSE	FALSE
F22A3.6	WBGene00017691	ilys-5	protein_coding_gene	1.97489	2.04055	3.19e-11	7.34e-10	FALSE	FALSE	FALSE	FALSE	FALSE	FALSE	FALSE	FALSE	FALSE	WBGene00017691	FALSE	FALSE	FALSE	FALSE	FALSE	FALSE	FALSE	FALSE	WBGene00017691	FALSE	FALSE	FALSE	FALSE	FALSE	FALSE
Y47G6A.8	WBGene00000794	crn-1	protein_coding_gene	0.940663	4.02527	3.2e-11	7.35e-10	FALSE	FALSE	WBGene00000794	FALSE	FALSE	FALSE	FALSE	FALSE	FALSE	WBGene00000794	FALSE	FALSE	FALSE	FALSE	FALSE	WBGene00000794	FALSE	FALSE	FALSE	FALSE	FALSE	FALSE	FALSE	FALSE	FALSE
R05D8.8	WBGene00000977	dhs-14	protein_coding_gene	-1.06559	4.36872	3.23e-11	7.41e-10	FALSE	FALSE	FALSE	FALSE	FALSE	FALSE	FALSE	FALSE	FALSE	FALSE	FALSE	FALSE	FALSE	FALSE	FALSE	FALSE	FALSE	FALSE	WBGene00000977	FALSE	FALSE	FALSE	FALSE	FALSE	FALSE
F15B9.6	WBGene00008850		protein_coding_gene	-1.98816	1.7223	3.32e-11	7.6e-10	FALSE	FALSE	FALSE	FALSE	FALSE	FALSE	FALSE	FALSE	FALSE	FALSE	FALSE	FALSE	FALSE	FALSE	FALSE	FALSE	FALSE	FALSE	FALSE	FALSE	FALSE	FALSE	FALSE	FALSE	FALSE
R09E12.2	WBGene00019982	srbc-58	protein_coding_gene	-3.05478	0.636024	3.41e-11	7.8e-10	FALSE	FALSE	FALSE	FALSE	FALSE	FALSE	FALSE	FALSE	FALSE	FALSE	FALSE	FALSE	FALSE	FALSE	FALSE	FALSE	FALSE	FALSE	FALSE	FALSE	FALSE	FALSE	FALSE	FALSE	FALSE
F09G8.6	WBGene00000666	col-91	protein_coding_gene	-0.943278	7.0815	3.43e-11	7.82e-10	FALSE	FALSE	FALSE	FALSE	FALSE	FALSE	FALSE	FALSE	FALSE	FALSE	FALSE	FALSE	FALSE	FALSE	FALSE	FALSE	FALSE	FALSE	FALSE	FALSE	FALSE	WBGene00000666	FALSE	FALSE	FALSE
Y18D10A.22	WBGene00014864		protein_coding_gene	-1.55403	2.33818	3.43e-11	7.82e-10	FALSE	FALSE	FALSE	FALSE	FALSE	FALSE	FALSE	FALSE	FALSE	FALSE	FALSE	FALSE	FALSE	FALSE	FALSE	FALSE	FALSE	FALSE	FALSE	FALSE	FALSE	FALSE	FALSE	FALSE	FALSE
F10D2.10	WBGene00017335		protein_coding_gene	1.20867	4.88381	3.5e-11	7.95e-10	FALSE	FALSE	FALSE	FALSE	FALSE	FALSE	FALSE	FALSE	FALSE	FALSE	FALSE	FALSE	FALSE	FALSE	FALSE	FALSE	FALSE	FALSE	FALSE	FALSE	FALSE	FALSE	FALSE	FALSE	FALSE
R07G3.2	WBGene00019939	lips-17	protein_coding_gene	-2.79203	0.26178	3.62e-11	8.22e-10	FALSE	FALSE	FALSE	FALSE	FALSE	FALSE	FALSE	FALSE	FALSE	FALSE	FALSE	FALSE	FALSE	FALSE	FALSE	FALSE	FALSE	FALSE	FALSE	FALSE	FALSE	FALSE	FALSE	FALSE	FALSE
Y48C3A.3	WBGene00012987		protein_coding_gene	-0.877596	4.97829	3.99e-11	9.04e-10	FALSE	FALSE	FALSE	FALSE	FALSE	FALSE	FALSE	FALSE	FALSE	FALSE	FALSE	FALSE	FALSE	FALSE	FALSE	FALSE	FALSE	FALSE	FALSE	FALSE	FALSE	FALSE	FALSE	FALSE	FALSE
T24B8.5	WBGene00011979		protein_coding_gene	1.79097	1.81811	4.04e-11	9.13e-10	FALSE	FALSE	FALSE	FALSE	FALSE	FALSE	FALSE	FALSE	FALSE	WBGene00011979	FALSE	FALSE	FALSE	FALSE	FALSE	FALSE	FALSE	FALSE	FALSE	FALSE	FALSE	FALSE	FALSE	FALSE	FALSE
F32A7.5	WBGene00009306	maph-1.1	protein_coding_gene	-0.782282	6.12528	4.14e-11	9.35e-10	FALSE	FALSE	FALSE	FALSE	FALSE	FALSE	FALSE	FALSE	FALSE	FALSE	FALSE	FALSE	FALSE	FALSE	FALSE	FALSE	FALSE	FALSE	FALSE	FALSE	FALSE	FALSE	FALSE	FALSE	FALSE
F20C5.6	WBGene00008971		protein_coding_gene	-0.72191	5.84939	4.2e-11	9.47e-10	FALSE	FALSE	FALSE	FALSE	FALSE	FALSE	FALSE	FALSE	FALSE	FALSE	FALSE	FALSE	FALSE	FALSE	FALSE	FALSE	FALSE	FALSE	FALSE	FALSE	FALSE	FALSE	FALSE	FALSE	FALSE
F59A6.5	WBGene00019087		protein_coding_gene	1.02887	3.13511	4.31e-11	9.68e-10	FALSE	FALSE	FALSE	FALSE	FALSE	FALSE	FALSE	FALSE	FALSE	FALSE	FALSE	FALSE	FALSE	FALSE	FALSE	FALSE	FALSE	FALSE	FALSE	FALSE	FALSE	FALSE	FALSE	FALSE	FALSE
Y18D10A.23	WBGene00012487		protein_coding_gene	1.4825	2.32792	4.62e-11	1.04e-09	FALSE	FALSE	FALSE	FALSE	FALSE	FALSE	FALSE	FALSE	FALSE	FALSE	FALSE	FALSE	FALSE	FALSE	FALSE	FALSE	FALSE	FALSE	FALSE	FALSE	FALSE	FALSE	FALSE	FALSE	FALSE
T06E6.5	WBGene00011539	fbxa-135	protein_coding_gene	-3.05739	0.840772	4.7e-11	1.05e-09	FALSE	FALSE	FALSE	FALSE	FALSE	FALSE	FALSE	FALSE	FALSE	FALSE	FALSE	FALSE	FALSE	FALSE	FALSE	FALSE	FALSE	FALSE	FALSE	FALSE	FALSE	FALSE	FALSE	FALSE	FALSE
F55C12.5	WBGene00018872		protein_coding_gene	-0.733476	7.29046	5.08e-11	1.14e-09	FALSE	FALSE	WBGene00018872	FALSE	FALSE	FALSE	FALSE	FALSE	FALSE	FALSE	FALSE	FALSE	FALSE	FALSE	FALSE	FALSE	FALSE	FALSE	FALSE	FALSE	FALSE	FALSE	FALSE	FALSE	FALSE
K01A6.7	WBGene00045096		protein_coding_gene	-1.26093	4.06701	5.23e-11	1.17e-09	FALSE	FALSE	FALSE	FALSE	FALSE	FALSE	FALSE	FALSE	FALSE	FALSE	FALSE	FALSE	FALSE	FALSE	FALSE	FALSE	FALSE	FALSE	FALSE	FALSE	FALSE	FALSE	FALSE	FALSE	FALSE
C44F1.3	WBGene00002267	lec-4	protein_coding_gene	-0.838789	6.19959	5.53e-11	1.23e-09	FALSE	FALSE	FALSE	FALSE	FALSE	FALSE	FALSE	FALSE	FALSE	FALSE	FALSE	FALSE	FALSE	FALSE	FALSE	FALSE	FALSE	FALSE	FALSE	FALSE	FALSE	FALSE	FALSE	FALSE	FALSE
ZK185.5	WBGene00044481		protein_coding_gene	-1.31432	2.35496	5.59e-11	1.24e-09	FALSE	FALSE	FALSE	FALSE	FALSE	FALSE	FALSE	FALSE	FALSE	FALSE	FALSE	FALSE	FALSE	FALSE	FALSE	FALSE	FALSE	FALSE	FALSE	FALSE	FALSE	FALSE	FALSE	FALSE	FALSE
C01G6.7	WBGene00007228	acs-7	protein_coding_gene	-0.903596	6.04972	5.75e-11	1.28e-09	FALSE	FALSE	FALSE	FALSE	FALSE	FALSE	FALSE	FALSE	FALSE	FALSE	FALSE	FALSE	FALSE	FALSE	FALSE	FALSE	FALSE	FALSE	WBGene00007228	FALSE	FALSE	FALSE	FALSE	FALSE	FALSE
C16C4.5	WBGene00015829	math-15	protein_coding_gene	2.93876	0.206388	5.78e-11	1.28e-09	FALSE	FALSE	FALSE	FALSE	FALSE	FALSE	FALSE	FALSE	FALSE	FALSE	FALSE	FALSE	FALSE	FALSE	FALSE	FALSE	FALSE	FALSE	FALSE	FALSE	FALSE	FALSE	FALSE	FALSE	FALSE
Y119D3B.21	WBGene00022497		protein_coding_gene	-0.774424	7.82084	5.89e-11	1.3e-09	FALSE	FALSE	FALSE	FALSE	FALSE	FALSE	FALSE	FALSE	FALSE	FALSE	FALSE	FALSE	FALSE	FALSE	FALSE	FALSE	FALSE	FALSE	FALSE	FALSE	FALSE	FALSE	FALSE	FALSE	FALSE
F21H7.9	WBGene00001545	gcy-20	protein_coding_gene	-2.18325	1.08909	6.15e-11	1.36e-09	FALSE	FALSE	FALSE	FALSE	FALSE	FALSE	FALSE	FALSE	FALSE	FALSE	FALSE	FALSE	FALSE	FALSE	FALSE	FALSE	FALSE	FALSE	FALSE	WBGene00001545	FALSE	FALSE	FALSE	FALSE	FALSE
Y48A6B.11	WBGene00012972	rsa-2	protein_coding_gene	0.914449	3.8632	6.15e-11	1.36e-09	FALSE	FALSE	WBGene00012972	FALSE	FALSE	FALSE	FALSE	FALSE	FALSE	FALSE	FALSE	WBGene00012972	FALSE	FALSE	FALSE	FALSE	FALSE	FALSE	FALSE	FALSE	FALSE	FALSE	FALSE	FALSE	FALSE
W10G11.1	WBGene00021134		protein_coding_gene	-2.18722	2.40423	6.39e-11	1.41e-09	FALSE	FALSE	FALSE	FALSE	FALSE	FALSE	FALSE	FALSE	FALSE	FALSE	FALSE	FALSE	FALSE	FALSE	FALSE	FALSE	FALSE	FALSE	FALSE	FALSE	FALSE	FALSE	FALSE	FALSE	FALSE
C15F1.7	WBGene00004930	sod-1	protein_coding_gene	-0.762495	8.37612	6.54e-11	1.44e-09	FALSE	FALSE	WBGene00004930	FALSE	FALSE	FALSE	FALSE	FALSE	FALSE	WBGene00004930	FALSE	FALSE	WBGene00004930	FALSE	FALSE	FALSE	FALSE	FALSE	FALSE	FALSE	FALSE	FALSE	FALSE	FALSE	FALSE
Y105E8A.14	WBGene00013674		protein_coding_gene	0.977939	4.15815	6.58e-11	1.44e-09	WBGene00013674	WBGene00013674	WBGene00013674	WBGene00013674	WBGene00013674	FALSE	FALSE	FALSE	FALSE	FALSE	FALSE	FALSE	FALSE	FALSE	FALSE	FALSE	FALSE	FALSE	FALSE	FALSE	FALSE	FALSE	FALSE	FALSE	FALSE
C33F10.7	WBGene00016355	lact-5	protein_coding_gene	0.97243	3.92293	6.69e-11	1.46e-09	FALSE	FALSE	FALSE	FALSE	FALSE	FALSE	FALSE	FALSE	FALSE	FALSE	FALSE	FALSE	FALSE	FALSE	FALSE	FALSE	FALSE	FALSE	FALSE	FALSE	FALSE	FALSE	FALSE	FALSE	FALSE
C55A6.5	WBGene00008334	sdz-8	protein_coding_gene	-1.04053	3.51568	6.78e-11	1.48e-09	FALSE	FALSE	FALSE	FALSE	FALSE	FALSE	FALSE	FALSE	FALSE	FALSE	FALSE	FALSE	FALSE	FALSE	FALSE	FALSE	FALSE	FALSE	FALSE	FALSE	FALSE	FALSE	FALSE	FALSE	FALSE
C54G10.1	WBGene00008319		protein_coding_gene	-1.84946	1.28117	6.85e-11	1.5e-09	FALSE	FALSE	FALSE	FALSE	FALSE	FALSE	FALSE	FALSE	FALSE	FALSE	FALSE	FALSE	FALSE	FALSE	FALSE	FALSE	FALSE	FALSE	FALSE	FALSE	FALSE	FALSE	FALSE	FALSE	FALSE
Y97E10AR.2	WBGene00022397		protein_coding_gene	-0.864187	4.80524	7.06e-11	1.54e-09	FALSE	FALSE	FALSE	FALSE	FALSE	FALSE	FALSE	FALSE	FALSE	FALSE	FALSE	FALSE	FALSE	FALSE	WBGene00022397	FALSE	FALSE	FALSE	FALSE	FALSE	FALSE	FALSE	FALSE	WBGene00022397	FALSE
C18A11.1	WBGene00015947		protein_coding_gene	-1.35537	3.64369	7.4e-11	1.61e-09	FALSE	FALSE	FALSE	FALSE	FALSE	FALSE	FALSE	FALSE	FALSE	FALSE	FALSE	FALSE	FALSE	FALSE	FALSE	FALSE	FALSE	FALSE	FALSE	FALSE	FALSE	FALSE	FALSE	FALSE	FALSE
B0336.11	WBGene00015148	hpo-28	protein_coding_gene	0.810416	4.9565	7.78e-11	1.69e-09	FALSE	FALSE	FALSE	FALSE	FALSE	FALSE	FALSE	FALSE	FALSE	FALSE	FALSE	FALSE	FALSE	FALSE	FALSE	FALSE	FALSE	FALSE	FALSE	FALSE	FALSE	FALSE	FALSE	FALSE	FALSE
K08E3.6	WBGene00000875	cyk-4	protein_coding_gene	0.852459	4.19092	7.89e-11	1.71e-09	FALSE	FALSE	WBGene00000875	FALSE	FALSE	FALSE	FALSE	FALSE	FALSE	FALSE	FALSE	WBGene00000875	WBGene00000875	FALSE	FALSE	FALSE	FALSE	FALSE	FALSE	FALSE	FALSE	FALSE	FALSE	FALSE	FALSE
F11G11.2	WBGene00001755	gst-7	protein_coding_gene	-0.801507	7.03025	8.08e-11	1.75e-09	FALSE	FALSE	FALSE	FALSE	FALSE	FALSE	FALSE	FALSE	FALSE	WBGene00001755	FALSE	FALSE	FALSE	FALSE	FALSE	FALSE	FALSE	FALSE	FALSE	FALSE	FALSE	FALSE	FALSE	FALSE	FALSE
F13D11.1	WBGene00017427	acp-5	protein_coding_gene	-0.948139	3.61062	8.43e-11	1.82e-09	FALSE	FALSE	FALSE	FALSE	FALSE	FALSE	FALSE	FALSE	FALSE	FALSE	FALSE	FALSE	FALSE	FALSE	FALSE	FALSE	FALSE	FALSE	FALSE	FALSE	FALSE	FALSE	FALSE	FALSE	FALSE
Y75B8A.22	WBGene00006571	tim-1	protein_coding_gene	0.824073	5.00457	8.81e-11	1.9e-09	FALSE	FALSE	WBGene00006571	FALSE	FALSE	FALSE	FALSE	FALSE	FALSE	WBGene00006571	FALSE	WBGene00006571	WBGene00006571	FALSE	FALSE	WBGene00006571	FALSE	FALSE	FALSE	FALSE	FALSE	FALSE	FALSE	FALSE	FALSE
K11G9.2	WBGene00019653	cest-31	protein_coding_gene	-1.79807	2.36112	9.01e-11	1.94e-09	FALSE	FALSE	FALSE	FALSE	FALSE	FALSE	FALSE	FALSE	FALSE	FALSE	FALSE	FALSE	FALSE	FALSE	FALSE	FALSE	FALSE	FALSE	FALSE	FALSE	FALSE	FALSE	FALSE	FALSE	FALSE
F38A5.13	WBGene00001029	dnj-11	protein_coding_gene	0.883874	5.95309	9.35e-11	2.01e-09	WBGene00001029	FALSE	WBGene00001029	WBGene00001029	FALSE	FALSE	FALSE	FALSE	FALSE	FALSE	FALSE	FALSE	FALSE	FALSE	FALSE	FALSE	FALSE	FALSE	FALSE	FALSE	FALSE	FALSE	FALSE	FALSE	FALSE
F32G8.4	WBGene00009340	best-14	protein_coding_gene	-1.01911	6.25039	1e-10	2.15e-09	FALSE	FALSE	FALSE	FALSE	FALSE	FALSE	FALSE	FALSE	FALSE	FALSE	FALSE	FALSE	FALSE	FALSE	FALSE	FALSE	FALSE	FALSE	FALSE	FALSE	FALSE	FALSE	FALSE	FALSE	FALSE
F36H9.4	WBGene00018112		protein_coding_gene	-1.03212	3.73299	1.02e-10	2.18e-09	FALSE	FALSE	FALSE	FALSE	FALSE	FALSE	FALSE	FALSE	FALSE	FALSE	FALSE	FALSE	FALSE	FALSE	FALSE	FALSE	FALSE	FALSE	FALSE	FALSE	FALSE	FALSE	FALSE	FALSE	FALSE
F11H8.4	WBGene00000872	cyk-1	protein_coding_gene	-0.881468	6.53061	1.03e-10	2.2e-09	FALSE	FALSE	WBGene00000872	FALSE	FALSE	FALSE	FALSE	FALSE	FALSE	FALSE	FALSE	FALSE	WBGene00000872	FALSE	FALSE	FALSE	FALSE	FALSE	FALSE	FALSE	FALSE	FALSE	FALSE	FALSE	FALSE
F10B5.5	WBGene00008641	pch-2	protein_coding_gene	1.42644	2.41849	1.04e-10	2.22e-09	FALSE	FALSE	WBGene00008641	FALSE	FALSE	FALSE	FALSE	FALSE	FALSE	FALSE	FALSE	WBGene00008641	WBGene00008641	FALSE	FALSE	FALSE	FALSE	FALSE	FALSE	FALSE	FALSE	FALSE	FALSE	FALSE	FALSE
C18H7.1	WBGene00015993		protein_coding_gene	-0.761679	7.89037	1.04e-10	2.22e-09	FALSE	FALSE	FALSE	FALSE	FALSE	FALSE	FALSE	FALSE	FALSE	FALSE	FALSE	FALSE	FALSE	FALSE	FALSE	FALSE	FALSE	FALSE	FALSE	FALSE	FALSE	FALSE	FALSE	FALSE	FALSE
F55A12.4	WBGene00000966	dhs-2	protein_coding_gene	-1.44881	2.6432	1.05e-10	2.23e-09	FALSE	FALSE	FALSE	FALSE	FALSE	FALSE	FALSE	FALSE	FALSE	FALSE	FALSE	FALSE	FALSE	FALSE	FALSE	FALSE	FALSE	FALSE	FALSE	FALSE	FALSE	FALSE	FALSE	FALSE	FALSE
C18D11.2	WBGene00007680	maa-1	protein_coding_gene	-1.28494	3.3833	1.05e-10	2.24e-09	FALSE	FALSE	FALSE	FALSE	FALSE	FALSE	FALSE	FALSE	FALSE	FALSE	FALSE	FALSE	FALSE	FALSE	FALSE	FALSE	FALSE	FALSE	FALSE	FALSE	FALSE	FALSE	FALSE	FALSE	FALSE
Y105E8A.12	WBGene00013672	catp-1	protein_coding_gene	-0.83825	6.14712	1.06e-10	2.26e-09	FALSE	WBGene00013672	FALSE	FALSE	FALSE	FALSE	FALSE	FALSE	FALSE	FALSE	FALSE	FALSE	FALSE	FALSE	FALSE	FALSE	FALSE	FALSE	FALSE	FALSE	FALSE	FALSE	FALSE	FALSE	FALSE
C41C4.7	WBGene00008052	ctns-1	protein_coding_gene	-0.785546	4.76476	1.1e-10	2.33e-09	FALSE	WBGene00008052	WBGene00008052	FALSE	WBGene00008052	FALSE	FALSE	FALSE	FALSE	FALSE	FALSE	FALSE	FALSE	FALSE	FALSE	FALSE	FALSE	FALSE	FALSE	FALSE	FALSE	FALSE	FALSE	FALSE	FALSE
C29E6.5	WBGene00003633	nhr-43	protein_coding_gene	1.09235	3.38654	1.14e-10	2.41e-09	FALSE	WBGene00003633	FALSE	FALSE	FALSE	FALSE	FALSE	FALSE	FALSE	FALSE	FALSE	FALSE	FALSE	FALSE	FALSE	FALSE	FALSE	FALSE	FALSE	FALSE	FALSE	FALSE	FALSE	FALSE	FALSE
F27E5.7	WBGene00044035		protein_coding_gene	1.48249	2.18166	1.18e-10	2.49e-09	FALSE	FALSE	FALSE	FALSE	FALSE	FALSE	FALSE	FALSE	FALSE	FALSE	FALSE	FALSE	FALSE	FALSE	FALSE	FALSE	FALSE	FALSE	FALSE	FALSE	FALSE	FALSE	FALSE	FALSE	FALSE
H03A11.1	WBGene00010356	famk-1	protein_coding_gene	-0.695658	5.75243	1.23e-10	2.6e-09	FALSE	FALSE	FALSE	FALSE	FALSE	FALSE	FALSE	FALSE	FALSE	FALSE	FALSE	FALSE	FALSE	FALSE	FALSE	FALSE	FALSE	FALSE	FALSE	FALSE	FALSE	FALSE	FALSE	FALSE	FALSE
C03G6.15	WBGene00015400	cyp-35A2	protein_coding_gene	-1.25413	3.14227	1.29e-10	2.72e-09	FALSE	FALSE	FALSE	FALSE	FALSE	FALSE	FALSE	FALSE	FALSE	FALSE	FALSE	FALSE	FALSE	FALSE	FALSE	FALSE	FALSE	FALSE	WBGene00015400	FALSE	FALSE	FALSE	FALSE	FALSE	FALSE
C05C10.1	WBGene00007328	pho-10	protein_coding_gene	-2.62808	0.299111	1.31e-10	2.75e-09	FALSE	FALSE	FALSE	FALSE	FALSE	FALSE	FALSE	FALSE	FALSE	FALSE	FALSE	FALSE	FALSE	FALSE	FALSE	FALSE	FALSE	FALSE	FALSE	FALSE	FALSE	FALSE	FALSE	FALSE	FALSE
ZK430.2	WBGene00044063	bpnt-1	protein_coding_gene	0.772297	5.83111	1.32e-10	2.76e-09	FALSE	FALSE	WBGene00044063	FALSE	FALSE	FALSE	FALSE	FALSE	FALSE	FALSE	FALSE	FALSE	FALSE	FALSE	FALSE	FALSE	FALSE	FALSE	FALSE	FALSE	FALSE	FALSE	FALSE	FALSE	FALSE
C55B6.1	WBGene00016939		protein_coding_gene	1.15137	3.05627	1.36e-10	2.85e-09	FALSE	FALSE	FALSE	FALSE	FALSE	FALSE	FALSE	FALSE	FALSE	FALSE	FALSE	FALSE	FALSE	FALSE	FALSE	FALSE	FALSE	FALSE	WBGene00016939	FALSE	FALSE	FALSE	FALSE	FALSE	FALSE
Y51A2D.11	WBGene00013079	ttr-26	protein_coding_gene	-1.06729	4.17605	1.4e-10	2.93e-09	FALSE	FALSE	FALSE	FALSE	FALSE	FALSE	FALSE	FALSE	FALSE	FALSE	FALSE	FALSE	FALSE	FALSE	FALSE	FALSE	FALSE	FALSE	FALSE	FALSE	FALSE	FALSE	FALSE	FALSE	FALSE
F22B7.13	WBGene00001688	gpr-1	protein_coding_gene	1.23817	2.41557	1.42e-10	2.97e-09	FALSE	FALSE	WBGene00001688	FALSE	FALSE	FALSE	FALSE	FALSE	FALSE	FALSE	FALSE	WBGene00001688	FALSE	FALSE	FALSE	FALSE	FALSE	FALSE	FALSE	FALSE	FALSE	FALSE	FALSE	FALSE	FALSE
C31H5.7	WBGene00007858		protein_coding_gene	-2.2615	0.6384	1.44e-10	3e-09	FALSE	FALSE	FALSE	FALSE	FALSE	FALSE	FALSE	FALSE	FALSE	FALSE	FALSE	FALSE	FALSE	FALSE	FALSE	FALSE	FALSE	FALSE	FALSE	FALSE	FALSE	FALSE	FALSE	FALSE	FALSE
Y39B6A.1	WBGene00012664		protein_coding_gene	-0.813911	9.96156	1.44e-10	3e-09	FALSE	FALSE	FALSE	FALSE	FALSE	FALSE	FALSE	FALSE	FALSE	FALSE	FALSE	FALSE	FALSE	FALSE	FALSE	FALSE	FALSE	FALSE	FALSE	FALSE	FALSE	FALSE	FALSE	FALSE	FALSE
C17G10.6	WBGene00015918		protein_coding_gene	-2.15625	2.28646	1.47e-10	3.05e-09	FALSE	FALSE	FALSE	FALSE	FALSE	FALSE	FALSE	FALSE	FALSE	FALSE	FALSE	FALSE	FALSE	FALSE	FALSE	FALSE	FALSE	FALSE	FALSE	FALSE	FALSE	FALSE	FALSE	FALSE	FALSE
F54D10.3	WBGene00018804	lido-15	protein_coding_gene	-1.05024	4.62894	1.51e-10	3.13e-09	FALSE	FALSE	FALSE	FALSE	FALSE	FALSE	FALSE	FALSE	FALSE	FALSE	FALSE	FALSE	FALSE	FALSE	FALSE	FALSE	FALSE	FALSE	FALSE	FALSE	FALSE	FALSE	FALSE	FALSE	FALSE
F15A2.2	WBGene00006610	tre-4	protein_coding_gene	-1.03046	3.30741	1.56e-10	3.22e-09	FALSE	FALSE	FALSE	FALSE	FALSE	FALSE	FALSE	FALSE	FALSE	FALSE	FALSE	FALSE	FALSE	FALSE	FALSE	FALSE	FALSE	FALSE	FALSE	FALSE	FALSE	FALSE	FALSE	FALSE	FALSE
F52E1.9	WBGene00018697		protein_coding_gene	-0.85781	4.23936	1.57e-10	3.24e-09	FALSE	FALSE	FALSE	FALSE	FALSE	FALSE	FALSE	FALSE	FALSE	FALSE	FALSE	FALSE	FALSE	FALSE	FALSE	FALSE	FALSE	FALSE	FALSE	FALSE	FALSE	FALSE	FALSE	FALSE	FALSE
T07F10.1	WBGene00011587	anp-1	protein_coding_gene	1.01194	4.1311	1.7e-10	3.49e-09	FALSE	FALSE	FALSE	FALSE	FALSE	FALSE	FALSE	FALSE	FALSE	FALSE	FALSE	FALSE	FALSE	FALSE	FALSE	FALSE	FALSE	FALSE	FALSE	FALSE	FALSE	FALSE	FALSE	FALSE	FALSE
F11C7.2	WBGene00017376		protein_coding_gene	1.6037	2.53355	1.71e-10	3.52e-09	FALSE	FALSE	FALSE	FALSE	FALSE	FALSE	FALSE	FALSE	FALSE	FALSE	FALSE	FALSE	FALSE	FALSE	FALSE	FALSE	FALSE	FALSE	FALSE	FALSE	FALSE	FALSE	FALSE	FALSE	FALSE
ZK1055.6	WBGene00022847		protein_coding_gene	-0.910474	4.24109	1.75e-10	3.6e-09	FALSE	FALSE	FALSE	FALSE	FALSE	FALSE	FALSE	FALSE	FALSE	FALSE	FALSE	FALSE	FALSE	FALSE	FALSE	FALSE	FALSE	FALSE	FALSE	FALSE	FALSE	FALSE	FALSE	FALSE	FALSE
F09F7.6	WBGene00017303		protein_coding_gene	-1.36601	4.7636	1.82e-10	3.74e-09	FALSE	FALSE	FALSE	FALSE	FALSE	FALSE	FALSE	FALSE	FALSE	FALSE	FALSE	FALSE	FALSE	FALSE	FALSE	FALSE	FALSE	FALSE	FALSE	FALSE	FALSE	FALSE	FALSE	FALSE	FALSE
T28C6.10	WBGene00045183		protein_coding_gene	-2.24723	0.742809	1.89e-10	3.88e-09	FALSE	FALSE	FALSE	FALSE	FALSE	FALSE	FALSE	FALSE	FALSE	FALSE	FALSE	FALSE	FALSE	FALSE	FALSE	FALSE	FALSE	FALSE	FALSE	FALSE	FALSE	FALSE	FALSE	FALSE	FALSE
R08E5.4	WBGene00019964		protein_coding_gene	-2.5408	0.382299	1.98e-10	4.06e-09	FALSE	FALSE	FALSE	FALSE	FALSE	FALSE	FALSE	FALSE	FALSE	FALSE	FALSE	FALSE	FALSE	FALSE	FALSE	FALSE	FALSE	FALSE	FALSE	FALSE	FALSE	FALSE	FALSE	FALSE	FALSE
T28A11.2	WBGene00020869		protein_coding_gene	1.24312	4.47034	2.04e-10	4.16e-09	FALSE	FALSE	FALSE	FALSE	FALSE	FALSE	FALSE	FALSE	FALSE	FALSE	FALSE	FALSE	FALSE	FALSE	FALSE	FALSE	FALSE	FALSE	FALSE	FALSE	FALSE	FALSE	FALSE	WBGene00020869	FALSE
K02E11.4	WBGene00010513		protein_coding_gene	1.95336	1.22447	2.14e-10	4.36e-09	FALSE	FALSE	FALSE	FALSE	FALSE	FALSE	FALSE	FALSE	FALSE	FALSE	FALSE	FALSE	FALSE	FALSE	FALSE	FALSE	FALSE	FALSE	FALSE	FALSE	FALSE	FALSE	FALSE	FALSE	FALSE
F41D9.2	WBGene00018282		protein_coding_gene	-1.0967	3.24682	2.29e-10	4.65e-09	FALSE	WBGene00018282	FALSE	FALSE	FALSE	FALSE	FALSE	FALSE	FALSE	FALSE	FALSE	FALSE	FALSE	FALSE	FALSE	FALSE	FALSE	FALSE	FALSE	FALSE	FALSE	FALSE	FALSE	FALSE	FALSE
Y22D7AL.15	WBGene00021253		protein_coding_gene	-0.741276	5.86941	2.28e-10	4.65e-09	FALSE	FALSE	FALSE	FALSE	FALSE	FALSE	FALSE	FALSE	FALSE	FALSE	FALSE	FALSE	FALSE	FALSE	FALSE	FALSE	FALSE	FALSE	FALSE	FALSE	FALSE	FALSE	FALSE	FALSE	FALSE
H03A11.2	WBGene00010357		protein_coding_gene	-0.773185	5.28162	2.31e-10	4.68e-09	FALSE	FALSE	FALSE	FALSE	FALSE	FALSE	FALSE	FALSE	FALSE	FALSE	FALSE	FALSE	FALSE	FALSE	FALSE	FALSE	FALSE	FALSE	FALSE	FALSE	FALSE	FALSE	FALSE	FALSE	FALSE
F42A10.3	WBGene00018340	anmt-2	protein_coding_gene	0.759535	4.51427	2.33e-10	4.71e-09	FALSE	FALSE	FALSE	FALSE	FALSE	FALSE	FALSE	FALSE	FALSE	FALSE	FALSE	FALSE	FALSE	FALSE	FALSE	FALSE	FALSE	FALSE	FALSE	FALSE	FALSE	FALSE	FALSE	FALSE	FALSE
Y22D7AL.10	WBGene00021248		protein_coding_gene	1.16576	5.40697	2.39e-10	4.82e-09	FALSE	FALSE	WBGene00021248	FALSE	FALSE	FALSE	FALSE	FALSE	FALSE	FALSE	FALSE	FALSE	FALSE	FALSE	FALSE	FALSE	FALSE	FALSE	FALSE	FALSE	FALSE	FALSE	FALSE	FALSE	FALSE
F20D1.3	WBGene00008975		protein_coding_gene	-0.792696	6.68855	2.43e-10	4.9e-09	WBGene00008975	FALSE	WBGene00008975	WBGene00008975	FALSE	FALSE	FALSE	FALSE	FALSE	FALSE	FALSE	FALSE	FALSE	FALSE	FALSE	FALSE	FALSE	FALSE	FALSE	FALSE	FALSE	FALSE	FALSE	FALSE	FALSE
F54B11.2	WBGene00000621	col-44	protein_coding_gene	-1.39769	2.33717	2.47e-10	4.97e-09	FALSE	FALSE	FALSE	FALSE	FALSE	FALSE	FALSE	FALSE	FALSE	FALSE	FALSE	FALSE	FALSE	FALSE	FALSE	FALSE	FALSE	FALSE	FALSE	FALSE	FALSE	FALSE	FALSE	FALSE	FALSE
W02B8.2	WBGene00012198		protein_coding_gene	1.13156	3.10529	2.51e-10	5.04e-09	FALSE	FALSE	WBGene00012198	FALSE	FALSE	FALSE	FALSE	FALSE	FALSE	FALSE	FALSE	FALSE	FALSE	FALSE	FALSE	FALSE	FALSE	FALSE	FALSE	FALSE	FALSE	FALSE	FALSE	FALSE	FALSE
F55A4.8	WBGene00018860	vpat-1	protein_coding_gene	-1.13429	3.62128	2.59e-10	5.21e-09	FALSE	FALSE	FALSE	FALSE	FALSE	FALSE	FALSE	FALSE	FALSE	FALSE	FALSE	FALSE	FALSE	FALSE	FALSE	FALSE	FALSE	FALSE	FALSE	FALSE	FALSE	FALSE	FALSE	FALSE	FALSE
C47D2.2	WBGene00000391	cdd-1	protein_coding_gene	0.896483	4.31228	2.62e-10	5.26e-09	FALSE	FALSE	FALSE	FALSE	FALSE	FALSE	FALSE	FALSE	FALSE	FALSE	FALSE	FALSE	FALSE	FALSE	FALSE	FALSE	FALSE	FALSE	FALSE	FALSE	FALSE	FALSE	FALSE	FALSE	FALSE
Y22D7AL.5	WBGene00002025	hsp-60	protein_coding_gene	1.21011	7.97667	2.63e-10	5.26e-09	FALSE	FALSE	WBGene00002025	FALSE	FALSE	FALSE	FALSE	FALSE	FALSE	WBGene00002025	FALSE	FALSE	FALSE	FALSE	FALSE	FALSE	FALSE	FALSE	FALSE	FALSE	FALSE	FALSE	FALSE	FALSE	FALSE
F47F6.1	WBGene00018572	lin-42	protein_coding_gene	1.662	1.44881	2.71e-10	5.41e-09	FALSE	FALSE	FALSE	FALSE	FALSE	FALSE	FALSE	FALSE	FALSE	FALSE	FALSE	FALSE	FALSE	FALSE	FALSE	FALSE	FALSE	FALSE	FALSE	FALSE	FALSE	FALSE	FALSE	FALSE	FALSE
C40D2.3	WBGene00016556	math-21	protein_coding_gene	-1.40727	2.0847	2.71e-10	5.42e-09	FALSE	FALSE	FALSE	FALSE	FALSE	FALSE	FALSE	FALSE	FALSE	FALSE	FALSE	FALSE	FALSE	FALSE	FALSE	FALSE	FALSE	FALSE	FALSE	FALSE	FALSE	FALSE	FALSE	FALSE	FALSE
M05B5.4	WBGene00010872		protein_coding_gene	0.856335	5.66495	2.78e-10	5.53e-09	FALSE	FALSE	FALSE	FALSE	FALSE	FALSE	FALSE	FALSE	FALSE	FALSE	FALSE	FALSE	FALSE	FALSE	FALSE	FALSE	FALSE	FALSE	FALSE	FALSE	FALSE	FALSE	FALSE	FALSE	FALSE
F41E6.2	WBGene00001694	grd-5	protein_coding_gene	-1.35291	4.42389	2.83e-10	5.63e-09	FALSE	WBGene00001694	FALSE	FALSE	FALSE	FALSE	FALSE	FALSE	FALSE	FALSE	FALSE	FALSE	FALSE	FALSE	FALSE	FALSE	FALSE	FALSE	FALSE	FALSE	FALSE	FALSE	FALSE	FALSE	FALSE
F08A8.2	WBGene00008565	acox-1.2	protein_coding_gene	1.99738	1.90889	2.9e-10	5.76e-09	FALSE	FALSE	FALSE	FALSE	FALSE	FALSE	FALSE	FALSE	FALSE	FALSE	FALSE	FALSE	FALSE	FALSE	FALSE	FALSE	FALSE	FALSE	WBGene00008565	FALSE	FALSE	FALSE	FALSE	FALSE	FALSE
C18A3.3	WBGene00015941		protein_coding_gene	0.679189	6.01181	3.29e-10	6.53e-09	FALSE	FALSE	WBGene00015941	FALSE	FALSE	FALSE	FALSE	FALSE	FALSE	FALSE	FALSE	FALSE	FALSE	FALSE	FALSE	FALSE	FALSE	FALSE	FALSE	FALSE	FALSE	FALSE	FALSE	FALSE	FALSE
T28D6.3	WBGene00012123		protein_coding_gene	2.32926	1.10123	3.32e-10	6.58e-09	FALSE	FALSE	FALSE	FALSE	FALSE	FALSE	FALSE	FALSE	FALSE	FALSE	FALSE	FALSE	FALSE	FALSE	FALSE	FALSE	FALSE	FALSE	FALSE	FALSE	FALSE	FALSE	FALSE	FALSE	FALSE
ZK228.4	WBGene00013947		protein_coding_gene	0.843755	4.73306	3.34e-10	6.6e-09	FALSE	FALSE	FALSE	FALSE	FALSE	FALSE	FALSE	FALSE	FALSE	WBGene00013947	FALSE	FALSE	FALSE	FALSE	FALSE	FALSE	FALSE	FALSE	WBGene00013947	FALSE	FALSE	FALSE	FALSE	FALSE	FALSE
F37C4.6	WBGene00018146		protein_coding_gene	-0.811675	5.57	3.53e-10	6.97e-09	FALSE	FALSE	FALSE	FALSE	FALSE	FALSE	FALSE	FALSE	FALSE	FALSE	FALSE	FALSE	FALSE	FALSE	FALSE	FALSE	FALSE	FALSE	WBGene00018146	FALSE	FALSE	FALSE	FALSE	FALSE	FALSE
B0213.11	WBGene00015041	cyp-34A6	protein_coding_gene	-1.9222	1.27676	3.6e-10	7.1e-09	FALSE	FALSE	FALSE	FALSE	FALSE	FALSE	FALSE	FALSE	FALSE	FALSE	FALSE	FALSE	FALSE	FALSE	FALSE	FALSE	FALSE	FALSE	FALSE	FALSE	FALSE	FALSE	FALSE	FALSE	FALSE
E03H4.10	WBGene00008477	clec-17	protein_coding_gene	-0.985115	6.07185	3.63e-10	7.14e-09	FALSE	FALSE	FALSE	FALSE	FALSE	FALSE	FALSE	FALSE	FALSE	FALSE	FALSE	FALSE	FALSE	FALSE	FALSE	FALSE	FALSE	FALSE	WBGene00008477	FALSE	FALSE	FALSE	FALSE	FALSE	FALSE
F35D11.3	WBGene00018044		protein_coding_gene	-0.819496	4.71012	3.78e-10	7.44e-09	FALSE	FALSE	FALSE	FALSE	FALSE	FALSE	FALSE	FALSE	FALSE	FALSE	FALSE	FALSE	FALSE	FALSE	FALSE	FALSE	FALSE	FALSE	FALSE	FALSE	FALSE	FALSE	FALSE	FALSE	FALSE
T04B2.2	WBGene00001487	frk-1	protein_coding_gene	-1.39977	2.17004	3.95e-10	7.75e-09	FALSE	FALSE	FALSE	FALSE	FALSE	FALSE	FALSE	FALSE	FALSE	FALSE	FALSE	FALSE	FALSE	FALSE	FALSE	FALSE	FALSE	FALSE	FALSE	FALSE	FALSE	FALSE	FALSE	FALSE	FALSE
C12D5.9	WBGene00015710		protein_coding_gene	2.23245	0.416821	3.99e-10	7.82e-09	FALSE	FALSE	FALSE	FALSE	FALSE	FALSE	FALSE	FALSE	FALSE	FALSE	FALSE	FALSE	FALSE	FALSE	FALSE	FALSE	FALSE	FALSE	FALSE	FALSE	FALSE	FALSE	FALSE	FALSE	FALSE
Y12A6A.1	WBGene00012439		protein_coding_gene	-0.937778	3.72407	4.01e-10	7.84e-09	FALSE	FALSE	FALSE	FALSE	FALSE	FALSE	FALSE	FALSE	FALSE	FALSE	FALSE	FALSE	FALSE	FALSE	FALSE	FALSE	FALSE	FALSE	FALSE	FALSE	FALSE	FALSE	FALSE	FALSE	FALSE
T11F9.12	WBGene00011713		protein_coding_gene	1.04228	3.64085	4.08e-10	7.97e-09	FALSE	FALSE	FALSE	FALSE	FALSE	FALSE	FALSE	FALSE	FALSE	FALSE	FALSE	FALSE	FALSE	FALSE	FALSE	FALSE	FALSE	FALSE	FALSE	FALSE	FALSE	FALSE	FALSE	FALSE	FALSE
C50F7.4	WBGene00016844	sucg-1	protein_coding_gene	0.772825	4.97875	4.1e-10	7.98e-09	FALSE	FALSE	WBGene00016844	FALSE	FALSE	FALSE	FALSE	FALSE	FALSE	FALSE	FALSE	FALSE	FALSE	FALSE	FALSE	FALSE	FALSE	FALSE	FALSE	FALSE	FALSE	FALSE	FALSE	FALSE	FALSE
F01F1.9	WBGene00017163	dnpp-1	protein_coding_gene	0.882908	6.89527	4.1e-10	7.98e-09	FALSE	FALSE	WBGene00017163	FALSE	FALSE	FALSE	FALSE	FALSE	FALSE	FALSE	FALSE	FALSE	FALSE	FALSE	FALSE	FALSE	FALSE	FALSE	FALSE	FALSE	FALSE	FALSE	FALSE	FALSE	FALSE
M01F1.4	WBGene00010810		protein_coding_gene	-0.806438	5.81396	4.12e-10	8e-09	WBGene00010810	FALSE	WBGene00010810	WBGene00010810	FALSE	FALSE	FALSE	FALSE	FALSE	FALSE	FALSE	FALSE	FALSE	FALSE	FALSE	FALSE	FALSE	FALSE	FALSE	FALSE	FALSE	FALSE	FALSE	FALSE	FALSE
Y95B8A.6	WBGene00022386		protein_coding_gene	-0.858768	4.36292	4.25e-10	8.26e-09	FALSE	FALSE	FALSE	FALSE	FALSE	FALSE	FALSE	FALSE	FALSE	FALSE	FALSE	FALSE	FALSE	FALSE	FALSE	FALSE	FALSE	FALSE	FALSE	FALSE	FALSE	FALSE	FALSE	FALSE	FALSE
C53A3.2	WBGene00016892	pgph-3	protein_coding_gene	1.4655	2.34724	4.31e-10	8.34e-09	FALSE	FALSE	FALSE	FALSE	FALSE	FALSE	FALSE	FALSE	FALSE	FALSE	FALSE	FALSE	FALSE	FALSE	FALSE	FALSE	FALSE	FALSE	FALSE	FALSE	FALSE	FALSE	FALSE	FALSE	FALSE
F53F1.6	WBGene00009984		protein_coding_gene	1.52848	2.09404	5.05e-10	9.78e-09	FALSE	WBGene00009984	FALSE	FALSE	FALSE	FALSE	FALSE	FALSE	FALSE	FALSE	FALSE	FALSE	FALSE	FALSE	FALSE	FALSE	FALSE	FALSE	FALSE	FALSE	FALSE	FALSE	FALSE	FALSE	FALSE
T01C3.1	WBGene00011318	cdt-2	protein_coding_gene	0.954464	3.26543	5.09e-10	9.83e-09	FALSE	FALSE	WBGene00011318	FALSE	FALSE	FALSE	FALSE	FALSE	FALSE	FALSE	FALSE	FALSE	FALSE	FALSE	FALSE	FALSE	FALSE	FALSE	FALSE	FALSE	FALSE	FALSE	FALSE	FALSE	FALSE
C06G3.6	WBGene00015552		protein_coding_gene	-0.740502	6.41146	5.31e-10	1.02e-08	FALSE	FALSE	WBGene00015552	FALSE	FALSE	FALSE	FALSE	FALSE	FALSE	FALSE	FALSE	FALSE	FALSE	FALSE	FALSE	FALSE	FALSE	FALSE	FALSE	FALSE	FALSE	FALSE	FALSE	FALSE	FALSE
C11E4.1	WBGene00007516	gpx-5	protein_coding_gene	-0.984402	4.69491	5.37e-10	1.03e-08	FALSE	FALSE	FALSE	FALSE	FALSE	FALSE	FALSE	FALSE	FALSE	WBGene00007516	FALSE	FALSE	FALSE	FALSE	FALSE	FALSE	FALSE	FALSE	FALSE	FALSE	FALSE	FALSE	FALSE	FALSE	FALSE
C34B2.11	WBGene00016396		protein_coding_gene	-0.79283	4.28267	5.41e-10	1.04e-08	FALSE	FALSE	FALSE	FALSE	FALSE	FALSE	FALSE	FALSE	FALSE	FALSE	FALSE	FALSE	FALSE	FALSE	FALSE	FALSE	FALSE	FALSE	FALSE	FALSE	FALSE	FALSE	FALSE	FALSE	FALSE
F08F1.3	WBGene00017257		protein_coding_gene	-1.21811	2.608	5.48e-10	1.05e-08	FALSE	FALSE	FALSE	FALSE	FALSE	FALSE	FALSE	FALSE	FALSE	FALSE	FALSE	FALSE	FALSE	FALSE	FALSE	FALSE	FALSE	FALSE	FALSE	FALSE	FALSE	FALSE	FALSE	FALSE	FALSE
K06A4.4	WBGene00010594	swt-5	protein_coding_gene	-1.65399	1.57359	5.51e-10	1.06e-08	FALSE	FALSE	FALSE	FALSE	FALSE	FALSE	FALSE	FALSE	FALSE	FALSE	FALSE	FALSE	FALSE	FALSE	FALSE	FALSE	FALSE	FALSE	FALSE	FALSE	FALSE	FALSE	WBGene00010594	FALSE	FALSE
R07A4.3	WBGene00011074		protein_coding_gene	-2.51711	0.426506	5.88e-10	1.13e-08	FALSE	FALSE	FALSE	FALSE	FALSE	FALSE	FALSE	FALSE	FALSE	FALSE	FALSE	FALSE	FALSE	FALSE	FALSE	FALSE	FALSE	FALSE	FALSE	FALSE	FALSE	FALSE	FALSE	FALSE	FALSE
D2030.6	WBGene00004178	prg-1	protein_coding_gene	0.775196	4.84959	6.13e-10	1.17e-08	WBGene00004178	WBGene00004178	WBGene00004178	WBGene00004178	WBGene00004178	FALSE	FALSE	WBGene00004178	FALSE	FALSE	WBGene00004178	WBGene00004178	WBGene00004178	WBGene00004178	FALSE	FALSE	FALSE	FALSE	FALSE	FALSE	FALSE	FALSE	FALSE	FALSE	FALSE
F28H7.3	WBGene00009237		protein_coding_gene	1.109	6.74281	6.1e-10	1.17e-08	FALSE	FALSE	FALSE	FALSE	FALSE	FALSE	FALSE	FALSE	FALSE	FALSE	FALSE	FALSE	FALSE	FALSE	FALSE	FALSE	FALSE	FALSE	FALSE	FALSE	FALSE	FALSE	FALSE	FALSE	FALSE
F14H8.2	WBGene00008833		protein_coding_gene	-2.46958	1.32874	6.68e-10	1.27e-08	FALSE	FALSE	FALSE	FALSE	FALSE	FALSE	FALSE	FALSE	FALSE	FALSE	FALSE	FALSE	FALSE	FALSE	FALSE	FALSE	FALSE	FALSE	FALSE	FALSE	FALSE	FALSE	FALSE	FALSE	FALSE
T02G5.9	WBGene00002238	kars-1	protein_coding_gene	0.981901	7.30474	6.77e-10	1.29e-08	FALSE	FALSE	WBGene00002238	FALSE	FALSE	FALSE	FALSE	FALSE	FALSE	FALSE	FALSE	FALSE	WBGene00002238	FALSE	WBGene00002238	FALSE	WBGene00002238	FALSE	FALSE	FALSE	FALSE	FALSE	FALSE	FALSE	FALSE
C05D9.9	WBGene00015476		protein_coding_gene	-0.706002	5.08252	6.81e-10	1.29e-08	FALSE	FALSE	FALSE	FALSE	FALSE	FALSE	FALSE	FALSE	FALSE	FALSE	FALSE	FALSE	FALSE	FALSE	FALSE	FALSE	FALSE	FALSE	FALSE	FALSE	FALSE	FALSE	FALSE	FALSE	FALSE
H01A20.1	WBGene00003602	nhr-3	protein_coding_gene	1.13447	4.57407	6.89e-10	1.3e-08	FALSE	FALSE	FALSE	FALSE	FALSE	FALSE	FALSE	FALSE	FALSE	FALSE	FALSE	FALSE	FALSE	FALSE	FALSE	FALSE	FALSE	FALSE	FALSE	FALSE	FALSE	FALSE	FALSE	FALSE	FALSE
Y53F4B.28	WBGene00004234	ptr-20	protein_coding_gene	-1.72316	1.2882	6.87e-10	1.3e-08	FALSE	WBGene00004234	FALSE	FALSE	FALSE	FALSE	FALSE	FALSE	FALSE	FALSE	FALSE	FALSE	WBGene00004234	FALSE	FALSE	FALSE	FALSE	FALSE	FALSE	FALSE	FALSE	FALSE	FALSE	FALSE	FALSE
C31H2.4	WBGene00016294		protein_coding_gene	1.05059	2.85302	6.99e-10	1.32e-08	FALSE	FALSE	FALSE	FALSE	FALSE	FALSE	FALSE	FALSE	FALSE	FALSE	FALSE	FALSE	FALSE	FALSE	FALSE	FALSE	FALSE	FALSE	FALSE	FALSE	FALSE	FALSE	FALSE	FALSE	FALSE
T05F1.11	WBGene00011495		protein_coding_gene	-0.685776	7.17023	7.1e-10	1.34e-08	FALSE	FALSE	FALSE	FALSE	FALSE	FALSE	FALSE	FALSE	FALSE	FALSE	FALSE	FALSE	FALSE	FALSE	FALSE	FALSE	FALSE	FALSE	FALSE	FALSE	FALSE	FALSE	FALSE	FALSE	FALSE
C44F1.1	WBGene00008091		protein_coding_gene	1.36252	2.33685	7.8e-10	1.47e-08	FALSE	FALSE	FALSE	FALSE	FALSE	FALSE	FALSE	FALSE	FALSE	FALSE	FALSE	FALSE	FALSE	FALSE	FALSE	FALSE	FALSE	FALSE	WBGene00008091	FALSE	FALSE	FALSE	FALSE	FALSE	FALSE
W02D9.10	WBGene00012216		protein_coding_gene	-0.74451	5.70312	7.9e-10	1.49e-08	FALSE	FALSE	FALSE	FALSE	FALSE	FALSE	FALSE	FALSE	FALSE	FALSE	FALSE	FALSE	FALSE	FALSE	FALSE	FALSE	FALSE	FALSE	FALSE	FALSE	FALSE	FALSE	FALSE	FALSE	FALSE
ZK512.7	WBGene00013986		protein_coding_gene	-2.0763	0.688803	8.04e-10	1.51e-08	FALSE	FALSE	FALSE	FALSE	FALSE	FALSE	FALSE	FALSE	FALSE	FALSE	FALSE	FALSE	FALSE	FALSE	FALSE	FALSE	FALSE	FALSE	FALSE	FALSE	FALSE	FALSE	FALSE	FALSE	FALSE
C52E4.1	WBGene00000781	cpr-1	protein_coding_gene	1.06353	9.9753	8.1e-10	1.52e-08	FALSE	FALSE	FALSE	FALSE	FALSE	FALSE	FALSE	FALSE	FALSE	FALSE	FALSE	FALSE	FALSE	FALSE	FALSE	FALSE	FALSE	FALSE	WBGene00000781	FALSE	FALSE	FALSE	FALSE	FALSE	FALSE
C09H10.5	WBGene00007499		protein_coding_gene	-0.816195	4.29156	8.18e-10	1.53e-08	FALSE	FALSE	FALSE	FALSE	FALSE	FALSE	FALSE	FALSE	FALSE	FALSE	FALSE	FALSE	FALSE	FALSE	FALSE	FALSE	FALSE	FALSE	FALSE	FALSE	FALSE	FALSE	FALSE	FALSE	FALSE
T02B5.3	WBGene00011364	cest-1.2	protein_coding_gene	-1.70206	3.19365	8.26e-10	1.54e-08	FALSE	FALSE	FALSE	FALSE	FALSE	FALSE	FALSE	FALSE	FALSE	FALSE	FALSE	FALSE	FALSE	FALSE	FALSE	FALSE	FALSE	FALSE	WBGene00011364	FALSE	FALSE	FALSE	FALSE	FALSE	FALSE
C42D8.1	WBGene00016599		protein_coding_gene	-1.06791	3.29381	8.27e-10	1.54e-08	FALSE	FALSE	FALSE	FALSE	FALSE	FALSE	FALSE	FALSE	FALSE	WBGene00016599	FALSE	FALSE	FALSE	FALSE	FALSE	FALSE	FALSE	FALSE	FALSE	FALSE	FALSE	FALSE	FALSE	FALSE	FALSE
F23D12.7	WBGene00009091		protein_coding_gene	-1.15859	2.75041	8.32e-10	1.55e-08	FALSE	FALSE	FALSE	FALSE	FALSE	FALSE	FALSE	FALSE	FALSE	FALSE	FALSE	FALSE	FALSE	FALSE	FALSE	FALSE	FALSE	FALSE	FALSE	FALSE	FALSE	FALSE	FALSE	FALSE	FALSE
Y71H2AM.15	WBGene00022180		protein_coding_gene	0.874156	5.12958	8.35e-10	1.56e-08	FALSE	FALSE	FALSE	FALSE	FALSE	FALSE	FALSE	FALSE	FALSE	FALSE	FALSE	FALSE	FALSE	FALSE	FALSE	FALSE	FALSE	FALSE	FALSE	FALSE	FALSE	FALSE	FALSE	FALSE	FALSE
C50B8.6	WBGene00008228		protein_coding_gene	-0.903302	4.22751	8.69e-10	1.62e-08	FALSE	FALSE	FALSE	FALSE	FALSE	FALSE	FALSE	FALSE	FALSE	FALSE	FALSE	FALSE	FALSE	FALSE	FALSE	FALSE	FALSE	FALSE	FALSE	FALSE	FALSE	FALSE	FALSE	FALSE	FALSE
Y62H9A.15	WBGene00045252		protein_coding_gene	-1.3851	2.62178	8.77e-10	1.63e-08	FALSE	FALSE	FALSE	FALSE	FALSE	FALSE	FALSE	FALSE	FALSE	FALSE	FALSE	FALSE	FALSE	FALSE	FALSE	FALSE	FALSE	FALSE	FALSE	FALSE	FALSE	FALSE	FALSE	FALSE	FALSE
T04A6.1	WBGene00020200		protein_coding_gene	-1.24769	3.72644	8.97e-10	1.66e-08	FALSE	FALSE	FALSE	FALSE	FALSE	FALSE	FALSE	FALSE	FALSE	FALSE	FALSE	FALSE	FALSE	FALSE	FALSE	FALSE	FALSE	FALSE	FALSE	FALSE	FALSE	FALSE	FALSE	FALSE	FALSE
Y46E12A.1	WBGene00000560	cnc-6	protein_coding_gene	-2.64454	0.674172	9.03e-10	1.67e-08	FALSE	FALSE	FALSE	FALSE	FALSE	FALSE	FALSE	FALSE	FALSE	WBGene00000560	FALSE	FALSE	FALSE	FALSE	FALSE	FALSE	FALSE	FALSE	FALSE	FALSE	FALSE	FALSE	FALSE	FALSE	FALSE
T03D3.1	WBGene00020182	ugt-53	protein_coding_gene	1.97787	1.27972	9.78e-10	1.81e-08	FALSE	FALSE	FALSE	FALSE	FALSE	FALSE	FALSE	FALSE	FALSE	FALSE	FALSE	FALSE	FALSE	FALSE	FALSE	FALSE	FALSE	FALSE	FALSE	FALSE	FALSE	FALSE	FALSE	FALSE	FALSE
T26H5.9	WBGene00044206		protein_coding_gene	-1.64936	3.22722	9.76e-10	1.81e-08	FALSE	FALSE	FALSE	FALSE	FALSE	FALSE	FALSE	FALSE	FALSE	FALSE	FALSE	FALSE	FALSE	FALSE	FALSE	FALSE	FALSE	FALSE	FALSE	FALSE	FALSE	FALSE	FALSE	FALSE	FALSE
Y38H6C.17	WBGene00012629	slc-36.3	protein_coding_gene	-1.67632	2.55422	9.95e-10	1.83e-08	FALSE	FALSE	FALSE	FALSE	FALSE	FALSE	FALSE	FALSE	FALSE	FALSE	FALSE	FALSE	FALSE	FALSE	FALSE	FALSE	FALSE	FALSE	FALSE	FALSE	FALSE	FALSE	FALSE	FALSE	FALSE
K02F2.2	WBGene00019322	ahcy-1	protein_coding_gene	0.844949	11.2834	1.05e-09	1.94e-08	FALSE	FALSE	WBGene00019322	FALSE	FALSE	FALSE	FALSE	FALSE	FALSE	FALSE	FALSE	FALSE	FALSE	FALSE	FALSE	FALSE	FALSE	FALSE	FALSE	FALSE	FALSE	FALSE	FALSE	FALSE	FALSE
R02D1.2	WBGene00235310		protein_coding_gene	-1.01144	2.9448	1.09e-09	2e-08	FALSE	FALSE	FALSE	FALSE	FALSE	FALSE	FALSE	FALSE	FALSE	FALSE	FALSE	FALSE	FALSE	FALSE	FALSE	FALSE	FALSE	FALSE	FALSE	FALSE	FALSE	FALSE	FALSE	FALSE	FALSE
T08G11.1	WBGene00011629		protein_coding_gene	-0.683847	8.78957	1.16e-09	2.14e-08	WBGene00011629	FALSE	WBGene00011629	WBGene00011629	FALSE	FALSE	FALSE	FALSE	FALSE	FALSE	FALSE	FALSE	FALSE	FALSE	FALSE	FALSE	FALSE	FALSE	FALSE	FALSE	FALSE	FALSE	FALSE	FALSE	FALSE
Y45F10A.3	WBGene00012866	afmd-2	protein_coding_gene	-1.74924	1.39026	1.22e-09	2.24e-08	FALSE	FALSE	FALSE	FALSE	FALSE	FALSE	FALSE	FALSE	FALSE	FALSE	FALSE	FALSE	FALSE	FALSE	FALSE	FALSE	FALSE	FALSE	FALSE	FALSE	FALSE	FALSE	FALSE	FALSE	FALSE
M01H9.3	WBGene00019719		protein_coding_gene	-0.988793	8.52673	1.26e-09	2.3e-08	FALSE	FALSE	WBGene00019719	FALSE	FALSE	FALSE	FALSE	FALSE	FALSE	FALSE	FALSE	FALSE	FALSE	FALSE	FALSE	FALSE	FALSE	FALSE	FALSE	FALSE	FALSE	FALSE	FALSE	FALSE	FALSE
T03F1.3	WBGene00020185	pgk-1	protein_coding_gene	-0.65282	8.29845	1.27e-09	2.32e-08	FALSE	FALSE	WBGene00020185	FALSE	FALSE	FALSE	FALSE	FALSE	FALSE	FALSE	FALSE	FALSE	FALSE	FALSE	FALSE	FALSE	FALSE	FALSE	FALSE	FALSE	FALSE	FALSE	FALSE	FALSE	FALSE
D2030.2	WBGene00008412		protein_coding_gene	-0.699543	8.3023	1.4e-09	2.54e-08	FALSE	FALSE	FALSE	FALSE	FALSE	FALSE	FALSE	FALSE	FALSE	FALSE	FALSE	FALSE	FALSE	FALSE	FALSE	FALSE	FALSE	FALSE	FALSE	FALSE	FALSE	FALSE	FALSE	FALSE	FALSE
F32G8.3	WBGene00009339		protein_coding_gene	-3.19469	1.46293	1.4e-09	2.54e-08	FALSE	FALSE	FALSE	FALSE	FALSE	FALSE	FALSE	FALSE	FALSE	WBGene00009339	FALSE	FALSE	FALSE	FALSE	FALSE	FALSE	FALSE	FALSE	FALSE	FALSE	FALSE	FALSE	FALSE	FALSE	FALSE
C54D1.3	WBGene00002163	ist-1	protein_coding_gene	-1.04817	6.41206	1.41e-09	2.56e-08	FALSE	FALSE	FALSE	FALSE	FALSE	FALSE	FALSE	FALSE	FALSE	FALSE	FALSE	FALSE	FALSE	FALSE	FALSE	FALSE	FALSE	FALSE	FALSE	FALSE	FALSE	FALSE	FALSE	FALSE	FALSE
F11A5.9	WBGene00008677		protein_coding_gene	0.835527	8.4175	1.42e-09	2.59e-08	FALSE	FALSE	FALSE	FALSE	FALSE	FALSE	FALSE	FALSE	FALSE	FALSE	FALSE	FALSE	FALSE	FALSE	FALSE	FALSE	FALSE	FALSE	FALSE	FALSE	FALSE	FALSE	FALSE	FALSE	FALSE
R12B2.4	WBGene00001869	him-10	protein_coding_gene	0.993001	3.44596	1.44e-09	2.62e-08	FALSE	FALSE	WBGene00001869	FALSE	FALSE	FALSE	FALSE	FALSE	FALSE	FALSE	FALSE	WBGene00001869	WBGene00001869	FALSE	FALSE	FALSE	FALSE	FALSE	FALSE	FALSE	FALSE	FALSE	FALSE	FALSE	FALSE
Y53G8B.2	WBGene00021818		protein_coding_gene	-1.33733	4.39722	1.48e-09	2.69e-08	FALSE	FALSE	FALSE	FALSE	FALSE	FALSE	FALSE	FALSE	FALSE	FALSE	FALSE	FALSE	FALSE	FALSE	FALSE	FALSE	FALSE	FALSE	FALSE	FALSE	FALSE	FALSE	FALSE	FALSE	FALSE
F10G2.3	WBGene00017364	clec-7	protein_coding_gene	1.05948	2.94306	1.5e-09	2.72e-08	FALSE	FALSE	FALSE	FALSE	FALSE	FALSE	FALSE	FALSE	FALSE	WBGene00017364	FALSE	FALSE	FALSE	FALSE	FALSE	FALSE	FALSE	FALSE	FALSE	FALSE	FALSE	FALSE	FALSE	FALSE	FALSE
T23D8.4	WBGene00001226	eif-3.C	protein_coding_gene	0.714611	7.45295	1.55e-09	2.79e-08	FALSE	FALSE	WBGene00001226	FALSE	FALSE	FALSE	FALSE	FALSE	FALSE	FALSE	FALSE	FALSE	FALSE	FALSE	WBGene00001226	FALSE	FALSE	FALSE	FALSE	FALSE	FALSE	FALSE	FALSE	FALSE	FALSE
F59A6.6	WBGene00004382	rnh-1.0	protein_coding_gene	-0.775511	5.10742	1.62e-09	2.92e-08	FALSE	FALSE	WBGene00004382	FALSE	FALSE	FALSE	FALSE	FALSE	FALSE	FALSE	FALSE	FALSE	FALSE	FALSE	FALSE	FALSE	FALSE	FALSE	FALSE	FALSE	FALSE	FALSE	FALSE	FALSE	FALSE
T15B7.5	WBGene00000714	col-141	protein_coding_gene	-1.43896	2.62306	1.68e-09	3.02e-08	FALSE	FALSE	FALSE	FALSE	FALSE	FALSE	FALSE	FALSE	FALSE	FALSE	FALSE	FALSE	FALSE	FALSE	FALSE	FALSE	FALSE	FALSE	FALSE	FALSE	FALSE	WBGene00000714	FALSE	FALSE	FALSE
C23H4.3	WBGene00007692	cest-9.1	protein_coding_gene	-1.27159	2.87151	1.8e-09	3.23e-08	FALSE	FALSE	FALSE	FALSE	FALSE	FALSE	FALSE	FALSE	FALSE	FALSE	FALSE	FALSE	FALSE	FALSE	FALSE	FALSE	FALSE	FALSE	FALSE	FALSE	FALSE	FALSE	FALSE	FALSE	FALSE
C25F9.7	WBGene00005833	srw-86	protein_coding_gene	-1.01876	5.56395	1.88e-09	3.37e-08	FALSE	FALSE	FALSE	FALSE	FALSE	FALSE	FALSE	FALSE	FALSE	FALSE	FALSE	FALSE	FALSE	FALSE	FALSE	FALSE	FALSE	FALSE	FALSE	FALSE	FALSE	FALSE	FALSE	FALSE	FALSE
F17A9.4	WBGene00017536		protein_coding_gene	0.862248	4.70887	1.9e-09	3.41e-08	FALSE	FALSE	FALSE	FALSE	FALSE	FALSE	FALSE	FALSE	FALSE	FALSE	FALSE	FALSE	FALSE	FALSE	FALSE	FALSE	FALSE	FALSE	FALSE	FALSE	FALSE	FALSE	FALSE	FALSE	FALSE
C44E12.1	WBGene00016657		protein_coding_gene	-0.849719	3.75161	1.95e-09	3.49e-08	FALSE	FALSE	FALSE	FALSE	FALSE	FALSE	FALSE	FALSE	FALSE	FALSE	FALSE	FALSE	FALSE	FALSE	FALSE	FALSE	FALSE	FALSE	FALSE	FALSE	FALSE	FALSE	FALSE	FALSE	FALSE
C16E9.1	WBGene00015865		protein_coding_gene	-0.784335	5.79213	1.99e-09	3.55e-08	FALSE	FALSE	FALSE	FALSE	FALSE	FALSE	FALSE	FALSE	FALSE	FALSE	FALSE	FALSE	FALSE	FALSE	FALSE	FALSE	FALSE	FALSE	FALSE	FALSE	FALSE	FALSE	WBGene00015865	FALSE	FALSE
C32F10.4	WBGene00016332		protein_coding_gene	-0.681867	6.60501	2.09e-09	3.74e-08	FALSE	FALSE	FALSE	FALSE	FALSE	FALSE	FALSE	FALSE	FALSE	FALSE	FALSE	FALSE	FALSE	FALSE	FALSE	FALSE	FALSE	FALSE	FALSE	FALSE	FALSE	FALSE	FALSE	FALSE	FALSE
F35C5.8	WBGene00009396	clec-65	protein_coding_gene	-0.654314	5.82357	2.11e-09	3.75e-08	FALSE	FALSE	FALSE	FALSE	FALSE	FALSE	FALSE	FALSE	FALSE	FALSE	FALSE	FALSE	FALSE	FALSE	FALSE	FALSE	FALSE	FALSE	WBGene00009396	FALSE	FALSE	FALSE	FALSE	FALSE	FALSE
C29A12.3	WBGene00002985	lig-1	protein_coding_gene	0.718846	4.92071	2.13e-09	3.79e-08	FALSE	FALSE	WBGene00002985	FALSE	FALSE	FALSE	FALSE	FALSE	FALSE	WBGene00002985	FALSE	WBGene00002985	FALSE	FALSE	FALSE	WBGene00002985	FALSE	FALSE	FALSE	FALSE	FALSE	FALSE	FALSE	FALSE	FALSE
F08A8.1	WBGene00008564	acox-1.1	protein_coding_gene	0.904733	6.25272	2.13e-09	3.79e-08	FALSE	FALSE	FALSE	FALSE	FALSE	FALSE	FALSE	FALSE	FALSE	FALSE	FALSE	FALSE	FALSE	FALSE	FALSE	FALSE	FALSE	FALSE	FALSE	FALSE	FALSE	FALSE	FALSE	FALSE	FALSE
F20B10.1	WBGene00003772	nlr-1	protein_coding_gene	-0.762859	5.37817	2.16e-09	3.84e-08	FALSE	FALSE	FALSE	FALSE	FALSE	FALSE	FALSE	FALSE	FALSE	FALSE	FALSE	FALSE	FALSE	FALSE	FALSE	FALSE	FALSE	FALSE	FALSE	FALSE	FALSE	FALSE	FALSE	FALSE	FALSE
C18H9.6	WBGene00016004		protein_coding_gene	0.766633	5.44133	2.23e-09	3.96e-08	FALSE	FALSE	FALSE	FALSE	FALSE	FALSE	FALSE	FALSE	FALSE	FALSE	FALSE	FALSE	FALSE	FALSE	FALSE	FALSE	FALSE	FALSE	WBGene00016004	FALSE	FALSE	FALSE	FALSE	FALSE	FALSE
C23F12.1	WBGene00016006	fln-2	protein_coding_gene	-0.674315	8.97139	2.26e-09	4.01e-08	FALSE	FALSE	FALSE	FALSE	FALSE	FALSE	FALSE	FALSE	FALSE	FALSE	FALSE	FALSE	FALSE	FALSE	FALSE	FALSE	FALSE	FALSE	FALSE	FALSE	FALSE	FALSE	FALSE	FALSE	FALSE
F10G7.2	WBGene00006626	tsn-1	protein_coding_gene	0.733483	7.03315	2.27e-09	4.02e-08	FALSE	FALSE	WBGene00006626	FALSE	FALSE	FALSE	FALSE	FALSE	FALSE	FALSE	WBGene00006626	FALSE	FALSE	FALSE	FALSE	FALSE	FALSE	FALSE	FALSE	FALSE	FALSE	FALSE	FALSE	FALSE	FALSE
W05B5.3	WBGene00003675	nhr-85	protein_coding_gene	0.82473	3.92441	2.38e-09	4.2e-08	FALSE	FALSE	FALSE	FALSE	FALSE	FALSE	FALSE	FALSE	FALSE	FALSE	FALSE	FALSE	FALSE	FALSE	FALSE	FALSE	FALSE	FALSE	FALSE	FALSE	FALSE	FALSE	FALSE	FALSE	FALSE
F01D5.1	WBGene00008492		protein_coding_gene	-0.896242	4.28455	2.38e-09	4.21e-08	FALSE	FALSE	FALSE	FALSE	FALSE	FALSE	FALSE	FALSE	FALSE	WBGene00008492	FALSE	FALSE	FALSE	FALSE	FALSE	FALSE	FALSE	FALSE	WBGene00008492	FALSE	FALSE	FALSE	FALSE	FALSE	FALSE
K03C7.2	WBGene00001441	fkh-9	protein_coding_gene	-0.6847	8.71374	2.49e-09	4.38e-08	FALSE	WBGene00001441	FALSE	FALSE	FALSE	FALSE	FALSE	FALSE	FALSE	WBGene00001441	FALSE	FALSE	FALSE	FALSE	FALSE	FALSE	FALSE	FALSE	FALSE	FALSE	FALSE	FALSE	FALSE	FALSE	FALSE
M142.1	WBGene00006843	unc-119	protein_coding_gene	0.884203	3.78409	2.51e-09	4.42e-08	FALSE	FALSE	WBGene00006843	FALSE	FALSE	FALSE	FALSE	FALSE	FALSE	FALSE	FALSE	FALSE	WBGene00006843	FALSE	FALSE	FALSE	FALSE	FALSE	FALSE	FALSE	FALSE	FALSE	FALSE	FALSE	FALSE
W07E6.1	WBGene00021073	nol-2	protein_coding_gene	0.736502	6.10771	2.55e-09	4.48e-08	FALSE	FALSE	WBGene00021073	FALSE	FALSE	FALSE	FALSE	FALSE	FALSE	FALSE	FALSE	FALSE	FALSE	FALSE	FALSE	FALSE	FALSE	FALSE	FALSE	FALSE	FALSE	FALSE	FALSE	FALSE	FALSE
F53E10.6	WBGene00018762		protein_coding_gene	0.693464	4.986	2.6e-09	4.57e-08	FALSE	FALSE	WBGene00018762	FALSE	FALSE	FALSE	FALSE	FALSE	FALSE	FALSE	FALSE	FALSE	FALSE	FALSE	FALSE	FALSE	FALSE	FALSE	FALSE	FALSE	FALSE	FALSE	FALSE	FALSE	FALSE
H18N23.2	WBGene00019211		protein_coding_gene	-0.900516	6.77763	2.71e-09	4.74e-08	FALSE	FALSE	FALSE	FALSE	FALSE	FALSE	FALSE	FALSE	FALSE	FALSE	FALSE	FALSE	FALSE	FALSE	FALSE	FALSE	FALSE	FALSE	FALSE	FALSE	FALSE	FALSE	FALSE	FALSE	FALSE
C06G4.2	WBGene00000542	clp-1	protein_coding_gene	-0.623851	9.43484	2.89e-09	5.06e-08	FALSE	FALSE	WBGene00000542	FALSE	FALSE	FALSE	FALSE	FALSE	FALSE	FALSE	FALSE	FALSE	FALSE	FALSE	FALSE	FALSE	FALSE	FALSE	FALSE	FALSE	FALSE	FALSE	FALSE	FALSE	FALSE
T21C9.9	WBGene00011895		protein_coding_gene	-1.71748	3.09426	2.9e-09	5.06e-08	FALSE	FALSE	FALSE	FALSE	FALSE	FALSE	FALSE	FALSE	FALSE	FALSE	FALSE	FALSE	FALSE	FALSE	FALSE	FALSE	FALSE	FALSE	FALSE	FALSE	FALSE	FALSE	FALSE	FALSE	FALSE
T04H1.2	WBGene00011449		protein_coding_gene	-0.800506	6.76543	2.91e-09	5.08e-08	WBGene00011449	FALSE	WBGene00011449	WBGene00011449	FALSE	FALSE	FALSE	FALSE	FALSE	FALSE	FALSE	FALSE	FALSE	FALSE	WBGene00011449	FALSE	FALSE	FALSE	FALSE	FALSE	FALSE	FALSE	FALSE	FALSE	FALSE
F18A1.5	WBGene00017546	rpa-1	protein_coding_gene	0.70904	6.2769	2.93e-09	5.11e-08	FALSE	FALSE	WBGene00017546	FALSE	FALSE	FALSE	FALSE	FALSE	FALSE	WBGene00017546	FALSE	WBGene00017546	WBGene00017546	FALSE	FALSE	WBGene00017546	FALSE	FALSE	FALSE	FALSE	FALSE	FALSE	FALSE	FALSE	FALSE
C54F6.14	WBGene00001500	ftn-1	protein_coding_gene	-1.34122	5.53062	3.06e-09	5.32e-08	FALSE	FALSE	FALSE	FALSE	FALSE	FALSE	FALSE	FALSE	FALSE	FALSE	FALSE	FALSE	FALSE	FALSE	FALSE	FALSE	FALSE	FALSE	FALSE	FALSE	FALSE	FALSE	FALSE	FALSE	FALSE
F46H5.7	WBGene00018522		protein_coding_gene	-0.648909	7.02549	3.13e-09	5.43e-08	FALSE	FALSE	FALSE	FALSE	FALSE	FALSE	FALSE	FALSE	FALSE	FALSE	FALSE	FALSE	FALSE	FALSE	FALSE	FALSE	FALSE	FALSE	FALSE	FALSE	FALSE	FALSE	FALSE	FALSE	FALSE
Y66D12A.12	WBGene00013438	ztf-29	protein_coding_gene	0.867449	5.33687	3.16e-09	5.48e-08	FALSE	FALSE	FALSE	FALSE	FALSE	FALSE	FALSE	FALSE	FALSE	FALSE	FALSE	FALSE	FALSE	FALSE	FALSE	FALSE	FALSE	FALSE	FALSE	FALSE	FALSE	FALSE	FALSE	FALSE	FALSE
R13A5.3	WBGene00020047	ttr-32	protein_coding_gene	-1.05699	3.76006	3.19e-09	5.52e-08	FALSE	WBGene00020047	FALSE	FALSE	FALSE	FALSE	FALSE	FALSE	FALSE	FALSE	FALSE	FALSE	FALSE	FALSE	FALSE	FALSE	FALSE	FALSE	FALSE	FALSE	FALSE	FALSE	FALSE	FALSE	FALSE
R05H11.2	WBGene00019908		protein_coding_gene	1.22626	2.65014	3.3e-09	5.7e-08	FALSE	FALSE	FALSE	FALSE	FALSE	FALSE	FALSE	FALSE	FALSE	FALSE	FALSE	FALSE	FALSE	FALSE	FALSE	FALSE	FALSE	FALSE	FALSE	FALSE	FALSE	FALSE	FALSE	FALSE	FALSE
F58F6.4	WBGene00004338	rfc-2	protein_coding_gene	1.05098	2.64682	3.32e-09	5.74e-08	FALSE	FALSE	WBGene00004338	FALSE	FALSE	FALSE	FALSE	FALSE	FALSE	FALSE	FALSE	FALSE	FALSE	FALSE	FALSE	FALSE	FALSE	FALSE	FALSE	FALSE	FALSE	FALSE	FALSE	FALSE	FALSE
C05E11.4	WBGene00000133	amt-1	protein_coding_gene	1.35522	1.76977	3.36e-09	5.8e-08	FALSE	FALSE	FALSE	FALSE	FALSE	FALSE	FALSE	FALSE	FALSE	FALSE	FALSE	FALSE	FALSE	FALSE	FALSE	FALSE	FALSE	FALSE	FALSE	FALSE	FALSE	FALSE	FALSE	FALSE	FALSE
C14B9.3	WBGene00015753		protein_coding_gene	-1.35329	1.74057	3.46e-09	5.96e-08	FALSE	WBGene00015753	FALSE	FALSE	FALSE	FALSE	FALSE	FALSE	FALSE	FALSE	FALSE	FALSE	FALSE	FALSE	FALSE	FALSE	FALSE	FALSE	FALSE	FALSE	FALSE	FALSE	FALSE	FALSE	FALSE
T20B12.3	WBGene00020601		protein_coding_gene	0.716325	5.49352	3.63e-09	6.24e-08	FALSE	FALSE	WBGene00020601	FALSE	FALSE	FALSE	FALSE	FALSE	FALSE	FALSE	FALSE	FALSE	FALSE	FALSE	FALSE	FALSE	FALSE	FALSE	FALSE	FALSE	FALSE	FALSE	FALSE	FALSE	FALSE
C10G11.5	WBGene00004068	pnk-1	protein_coding_gene	-0.740703	6.2892	3.8e-09	6.53e-08	FALSE	FALSE	WBGene00004068	FALSE	FALSE	FALSE	FALSE	FALSE	FALSE	FALSE	FALSE	FALSE	FALSE	FALSE	FALSE	FALSE	FALSE	FALSE	FALSE	FALSE	FALSE	FALSE	FALSE	FALSE	FALSE
JC8.14	WBGene00044737	ttr-45	protein_coding_gene	-0.795727	5.11911	3.85e-09	6.61e-08	FALSE	FALSE	FALSE	FALSE	FALSE	FALSE	FALSE	FALSE	FALSE	FALSE	FALSE	FALSE	FALSE	FALSE	FALSE	FALSE	FALSE	FALSE	FALSE	FALSE	FALSE	FALSE	FALSE	FALSE	FALSE
ZC168.2	WBGene00013856		protein_coding_gene	1.39671	2.6961	3.87e-09	6.62e-08	FALSE	WBGene00013856	FALSE	FALSE	FALSE	FALSE	FALSE	FALSE	FALSE	WBGene00013856	FALSE	FALSE	FALSE	FALSE	FALSE	FALSE	FALSE	FALSE	FALSE	FALSE	FALSE	FALSE	FALSE	FALSE	FALSE
F55A11.4	WBGene00010077		protein_coding_gene	0.950801	3.19785	3.91e-09	6.69e-08	FALSE	FALSE	WBGene00010077	FALSE	FALSE	FALSE	FALSE	FALSE	FALSE	FALSE	FALSE	FALSE	FALSE	FALSE	FALSE	FALSE	FALSE	FALSE	FALSE	FALSE	FALSE	FALSE	FALSE	FALSE	FALSE
F49E12.6	WBGene00009899	efl-3	protein_coding_gene	0.954115	4.68236	4.04e-09	6.9e-08	FALSE	FALSE	FALSE	FALSE	FALSE	FALSE	FALSE	FALSE	FALSE	FALSE	FALSE	WBGene00009899	FALSE	FALSE	FALSE	FALSE	FALSE	FALSE	FALSE	FALSE	FALSE	FALSE	FALSE	FALSE	FALSE
B0213.16	WBGene00015045	cyp-34A10	protein_coding_gene	-2.66634	1.13535	4.04e-09	6.9e-08	FALSE	FALSE	FALSE	FALSE	FALSE	FALSE	FALSE	FALSE	FALSE	FALSE	FALSE	FALSE	FALSE	FALSE	FALSE	FALSE	FALSE	FALSE	FALSE	FALSE	FALSE	FALSE	FALSE	FALSE	FALSE
T01B10.5	WBGene00020137		protein_coding_gene	-1.67808	1.91763	4.08e-09	6.95e-08	FALSE	FALSE	FALSE	FALSE	FALSE	FALSE	FALSE	FALSE	FALSE	FALSE	FALSE	FALSE	FALSE	FALSE	FALSE	FALSE	FALSE	FALSE	FALSE	FALSE	FALSE	FALSE	FALSE	FALSE	FALSE
F10E7.4	WBGene00006893	spon-1	protein_coding_gene	0.779886	5.54807	4.25e-09	7.23e-08	FALSE	FALSE	FALSE	FALSE	FALSE	FALSE	FALSE	FALSE	FALSE	FALSE	FALSE	FALSE	FALSE	FALSE	FALSE	FALSE	FALSE	FALSE	FALSE	FALSE	FALSE	FALSE	FALSE	WBGene00006893	FALSE
M04C9.1	WBGene00010856		protein_coding_gene	0.845229	4.22039	4.27e-09	7.26e-08	FALSE	FALSE	FALSE	FALSE	FALSE	FALSE	FALSE	FALSE	FALSE	FALSE	FALSE	FALSE	FALSE	FALSE	FALSE	FALSE	FALSE	FALSE	FALSE	FALSE	FALSE	FALSE	FALSE	FALSE	FALSE
F37B12.1	WBGene00009504		protein_coding_gene	1.44041	3.17228	4.29e-09	7.28e-08	FALSE	WBGene00009504	FALSE	FALSE	FALSE	FALSE	FALSE	FALSE	FALSE	FALSE	FALSE	FALSE	FALSE	FALSE	FALSE	FALSE	FALSE	FALSE	FALSE	FALSE	FALSE	FALSE	FALSE	FALSE	FALSE
K04C2.2	WBGene00019380		protein_coding_gene	0.732581	5.83854	4.42e-09	7.48e-08	FALSE	FALSE	WBGene00019380	FALSE	FALSE	FALSE	FALSE	FALSE	FALSE	FALSE	FALSE	FALSE	FALSE	FALSE	FALSE	FALSE	FALSE	FALSE	FALSE	FALSE	FALSE	FALSE	FALSE	FALSE	FALSE
Y39A1A.9	WBGene00012648		protein_coding_gene	0.972863	4.51815	4.43e-09	7.49e-08	FALSE	FALSE	FALSE	FALSE	FALSE	FALSE	FALSE	FALSE	FALSE	FALSE	FALSE	WBGene00012648	WBGene00012648	FALSE	FALSE	FALSE	FALSE	FALSE	FALSE	FALSE	FALSE	FALSE	FALSE	FALSE	FALSE
ZC404.8	WBGene00004984	spn-4	protein_coding_gene	1.56175	1.32628	4.49e-09	7.59e-08	WBGene00004984	WBGene00004984	WBGene00004984	WBGene00004984	WBGene00004984	WBGene00004984	WBGene00004984	WBGene00004984	FALSE	FALSE	FALSE	FALSE	FALSE	FALSE	FALSE	FALSE	FALSE	WBGene00004984	FALSE	FALSE	FALSE	FALSE	FALSE	FALSE	FALSE
T19H5.6	WBGene00044807		protein_coding_gene	-0.963558	3.84519	4.62e-09	7.8e-08	FALSE	FALSE	FALSE	FALSE	FALSE	FALSE	FALSE	FALSE	FALSE	FALSE	FALSE	FALSE	FALSE	FALSE	FALSE	FALSE	FALSE	FALSE	FALSE	FALSE	FALSE	FALSE	FALSE	FALSE	FALSE
F17C8.2	WBGene00000664	col-89	protein_coding_gene	-1.0179	3.19613	4.65e-09	7.84e-08	FALSE	FALSE	FALSE	FALSE	FALSE	FALSE	FALSE	FALSE	FALSE	WBGene00000664	FALSE	FALSE	FALSE	FALSE	FALSE	FALSE	FALSE	FALSE	FALSE	FALSE	FALSE	FALSE	FALSE	FALSE	FALSE
H19N07.3	WBGene00010407	scb-1	protein_coding_gene	-0.983365	5.96175	4.69e-09	7.89e-08	FALSE	FALSE	FALSE	FALSE	FALSE	FALSE	FALSE	FALSE	FALSE	FALSE	FALSE	FALSE	FALSE	FALSE	FALSE	FALSE	FALSE	FALSE	FALSE	FALSE	FALSE	FALSE	FALSE	FALSE	FALSE
Y22D7AR.6	WBGene00021260		protein_coding_gene	-0.755666	3.82907	4.74e-09	7.98e-08	FALSE	FALSE	FALSE	FALSE	FALSE	FALSE	FALSE	FALSE	FALSE	FALSE	FALSE	FALSE	FALSE	FALSE	FALSE	FALSE	FALSE	FALSE	FALSE	FALSE	FALSE	FALSE	FALSE	FALSE	FALSE
F29C12.6	WBGene00009248		protein_coding_gene	-2.77029	-0.271324	4.77e-09	8.01e-08	FALSE	FALSE	FALSE	FALSE	FALSE	FALSE	FALSE	FALSE	FALSE	FALSE	FALSE	FALSE	FALSE	FALSE	FALSE	FALSE	FALSE	FALSE	FALSE	FALSE	FALSE	FALSE	FALSE	FALSE	FALSE
C33D9.6	WBGene00007900		protein_coding_gene	-0.672881	5.79303	4.93e-09	8.26e-08	FALSE	FALSE	FALSE	FALSE	FALSE	FALSE	FALSE	FALSE	FALSE	FALSE	FALSE	FALSE	FALSE	FALSE	FALSE	FALSE	FALSE	FALSE	FALSE	FALSE	FALSE	FALSE	FALSE	FALSE	FALSE
C49F5.7	WBGene00008211		protein_coding_gene	-0.710712	5.15627	5.02e-09	8.41e-08	FALSE	FALSE	FALSE	FALSE	FALSE	FALSE	FALSE	FALSE	FALSE	FALSE	FALSE	FALSE	FALSE	FALSE	FALSE	FALSE	FALSE	FALSE	FALSE	FALSE	FALSE	FALSE	FALSE	FALSE	FALSE
C41G7.9	WBGene00077771		protein_coding_gene	-0.645512	6.71857	5.14e-09	8.6e-08	FALSE	FALSE	WBGene00077771	FALSE	FALSE	FALSE	FALSE	FALSE	FALSE	FALSE	FALSE	FALSE	FALSE	FALSE	FALSE	FALSE	FALSE	FALSE	FALSE	FALSE	FALSE	FALSE	FALSE	FALSE	FALSE
R186.6	WBGene00011307	mpst-7	protein_coding_gene	1.64117	1.00949	5.37e-09	8.97e-08	FALSE	FALSE	FALSE	FALSE	FALSE	FALSE	FALSE	FALSE	FALSE	FALSE	FALSE	FALSE	FALSE	FALSE	FALSE	FALSE	FALSE	FALSE	FALSE	FALSE	FALSE	FALSE	FALSE	FALSE	FALSE
R05D7.2	WBGene00011027		protein_coding_gene	-1.49902	1.4264	5.4e-09	9.01e-08	FALSE	FALSE	FALSE	FALSE	FALSE	FALSE	FALSE	FALSE	FALSE	FALSE	FALSE	FALSE	FALSE	FALSE	FALSE	FALSE	FALSE	FALSE	FALSE	FALSE	FALSE	FALSE	FALSE	FALSE	FALSE
Y48B6A.1	WBGene00012978		protein_coding_gene	0.691146	6.83626	5.51e-09	9.18e-08	FALSE	FALSE	WBGene00012978	FALSE	FALSE	FALSE	FALSE	FALSE	FALSE	FALSE	FALSE	FALSE	FALSE	FALSE	FALSE	FALSE	FALSE	FALSE	FALSE	FALSE	FALSE	FALSE	FALSE	FALSE	FALSE
T25G12.11	WBGene00020817		protein_coding_gene	-0.901717	3.58163	5.62e-09	9.35e-08	FALSE	FALSE	FALSE	FALSE	FALSE	FALSE	FALSE	FALSE	FALSE	FALSE	FALSE	FALSE	FALSE	FALSE	FALSE	FALSE	FALSE	FALSE	FALSE	FALSE	FALSE	FALSE	FALSE	FALSE	FALSE
T03F6.6	WBGene00011401		protein_coding_gene	-1.5589	1.23069	5.68e-09	9.44e-08	FALSE	FALSE	FALSE	FALSE	FALSE	FALSE	FALSE	FALSE	FALSE	FALSE	FALSE	FALSE	FALSE	FALSE	FALSE	FALSE	FALSE	FALSE	FALSE	FALSE	FALSE	FALSE	FALSE	FALSE	FALSE
C31E10.7	WBGene00007848	cytb-5.1	protein_coding_gene	-0.813654	4.64996	5.91e-09	9.79e-08	FALSE	FALSE	FALSE	FALSE	FALSE	FALSE	FALSE	FALSE	FALSE	FALSE	FALSE	FALSE	FALSE	FALSE	FALSE	FALSE	FALSE	FALSE	FALSE	FALSE	FALSE	FALSE	FALSE	FALSE	FALSE
R11E3.1	WBGene00020003		protein_coding_gene	1.05565	2.70104	5.91e-09	9.79e-08	FALSE	FALSE	FALSE	FALSE	FALSE	FALSE	FALSE	FALSE	FALSE	FALSE	FALSE	FALSE	FALSE	FALSE	FALSE	FALSE	FALSE	FALSE	FALSE	FALSE	FALSE	FALSE	FALSE	FALSE	FALSE
C45E5.2	WBGene00016665	chil-11	protein_coding_gene	-2.69719	0.566587	6.19e-09	1.02e-07	FALSE	FALSE	FALSE	FALSE	FALSE	FALSE	FALSE	FALSE	FALSE	FALSE	FALSE	FALSE	FALSE	FALSE	FALSE	FALSE	FALSE	FALSE	FALSE	FALSE	FALSE	FALSE	FALSE	FALSE	FALSE
B0491.6	WBGene00007193		protein_coding_gene	-0.691817	5.80405	6.68e-09	1.1e-07	WBGene00007193	FALSE	WBGene00007193	WBGene00007193	FALSE	FALSE	FALSE	FALSE	FALSE	FALSE	FALSE	FALSE	FALSE	FALSE	FALSE	FALSE	FALSE	FALSE	FALSE	FALSE	FALSE	FALSE	FALSE	FALSE	FALSE
F42A10.5	WBGene00018341		protein_coding_gene	0.720721	6.28765	6.68e-09	1.1e-07	FALSE	FALSE	WBGene00018341	FALSE	FALSE	FALSE	FALSE	FALSE	FALSE	FALSE	FALSE	FALSE	FALSE	FALSE	FALSE	FALSE	FALSE	FALSE	FALSE	FALSE	FALSE	FALSE	FALSE	FALSE	FALSE
Y53C12B.1	WBGene00013143		protein_coding_gene	0.674426	5.7325	6.78e-09	1.12e-07	FALSE	FALSE	WBGene00013143	FALSE	FALSE	FALSE	FALSE	FALSE	FALSE	FALSE	FALSE	FALSE	FALSE	FALSE	FALSE	FALSE	FALSE	FALSE	FALSE	FALSE	FALSE	FALSE	FALSE	FALSE	FALSE
T20B5.3	WBGene00020596	oga-1	protein_coding_gene	-0.779879	5.53412	6.85e-09	1.13e-07	FALSE	FALSE	FALSE	FALSE	FALSE	FALSE	FALSE	FALSE	FALSE	FALSE	FALSE	FALSE	FALSE	FALSE	FALSE	FALSE	FALSE	FALSE	FALSE	FALSE	FALSE	FALSE	FALSE	FALSE	FALSE
R03G5.2	WBGene00004758	sek-1	protein_coding_gene	-0.670722	6.43605	7e-09	1.15e-07	FALSE	FALSE	FALSE	FALSE	FALSE	FALSE	FALSE	FALSE	FALSE	WBGene00004758	FALSE	FALSE	WBGene00004758	FALSE	FALSE	FALSE	FALSE	FALSE	FALSE	FALSE	FALSE	FALSE	FALSE	FALSE	FALSE
C50B8.1	WBGene00008224	slrp-1	protein_coding_gene	0.843713	6.28657	7.16e-09	1.18e-07	FALSE	FALSE	WBGene00008224	FALSE	FALSE	FALSE	FALSE	FALSE	FALSE	FALSE	FALSE	FALSE	FALSE	FALSE	FALSE	FALSE	FALSE	FALSE	FALSE	FALSE	FALSE	FALSE	FALSE	FALSE	FALSE
F22D6.12	WBGene00001644	gly-19	protein_coding_gene	-0.760927	3.73873	7.34e-09	1.2e-07	FALSE	FALSE	FALSE	FALSE	FALSE	FALSE	FALSE	FALSE	FALSE	FALSE	FALSE	FALSE	FALSE	FALSE	FALSE	FALSE	FALSE	FALSE	FALSE	FALSE	FALSE	FALSE	FALSE	FALSE	FALSE
T10D4.3	WBGene00020407	chil-24	protein_coding_gene	-0.938853	3.94562	7.43e-09	1.22e-07	FALSE	FALSE	FALSE	FALSE	FALSE	FALSE	FALSE	FALSE	FALSE	FALSE	FALSE	FALSE	FALSE	FALSE	FALSE	FALSE	FALSE	FALSE	FALSE	FALSE	FALSE	FALSE	FALSE	FALSE	FALSE
F18G5.3	WBGene00001674	gpa-12	protein_coding_gene	-0.774122	5.20702	7.59e-09	1.24e-07	FALSE	FALSE	FALSE	FALSE	FALSE	FALSE	FALSE	FALSE	FALSE	WBGene00001674	FALSE	FALSE	FALSE	FALSE	FALSE	FALSE	FALSE	FALSE	FALSE	FALSE	FALSE	FALSE	FALSE	FALSE	FALSE
ZK993.5	WBGene00236809		protein_coding_gene	-1.50946	2.24303	7.67e-09	1.25e-07	FALSE	FALSE	FALSE	FALSE	FALSE	FALSE	FALSE	FALSE	FALSE	FALSE	FALSE	FALSE	FALSE	FALSE	FALSE	FALSE	FALSE	FALSE	FALSE	FALSE	FALSE	FALSE	FALSE	FALSE	FALSE
C30F12.2	WBGene00016261		protein_coding_gene	0.751847	5.01533	8.18e-09	1.34e-07	FALSE	FALSE	WBGene00016261	FALSE	FALSE	FALSE	FALSE	FALSE	FALSE	FALSE	FALSE	FALSE	FALSE	FALSE	FALSE	FALSE	FALSE	FALSE	FALSE	FALSE	FALSE	FALSE	FALSE	FALSE	FALSE
K12H6.6	WBGene00019686		protein_coding_gene	-0.74892	4.52035	8.21e-09	1.34e-07	FALSE	FALSE	FALSE	FALSE	FALSE	FALSE	FALSE	FALSE	FALSE	FALSE	FALSE	FALSE	FALSE	FALSE	FALSE	FALSE	FALSE	FALSE	FALSE	FALSE	FALSE	FALSE	FALSE	FALSE	FALSE
K07E3.3	WBGene00000929	dao-3	protein_coding_gene	-0.852417	3.94741	8.33e-09	1.36e-07	FALSE	FALSE	FALSE	FALSE	FALSE	FALSE	FALSE	FALSE	FALSE	FALSE	FALSE	FALSE	FALSE	FALSE	FALSE	FALSE	FALSE	FALSE	FALSE	FALSE	FALSE	FALSE	FALSE	FALSE	FALSE
C01B10.4	WBGene00015279	cest-5.1	protein_coding_gene	-1.47702	2.16493	8.78e-09	1.43e-07	FALSE	FALSE	FALSE	FALSE	FALSE	FALSE	FALSE	FALSE	FALSE	FALSE	FALSE	FALSE	FALSE	FALSE	FALSE	FALSE	FALSE	FALSE	WBGene00015279	FALSE	FALSE	FALSE	FALSE	FALSE	FALSE
R10E4.9	WBGene00011205		protein_coding_gene	-0.824457	3.78893	8.94e-09	1.45e-07	FALSE	FALSE	WBGene00011205	FALSE	FALSE	FALSE	FALSE	FALSE	FALSE	FALSE	FALSE	FALSE	FALSE	FALSE	FALSE	FALSE	FALSE	FALSE	FALSE	FALSE	FALSE	FALSE	FALSE	FALSE	FALSE
T23F2.2	WBGene00020735		protein_coding_gene	-0.630559	6.3301	8.92e-09	1.45e-07	FALSE	FALSE	FALSE	FALSE	FALSE	FALSE	FALSE	FALSE	FALSE	FALSE	FALSE	FALSE	FALSE	FALSE	FALSE	FALSE	FALSE	FALSE	FALSE	FALSE	FALSE	FALSE	FALSE	FALSE	FALSE
F47H4.8	WBGene00009839	fbxa-188	protein_coding_gene	-1.59805	1.67977	9.28e-09	1.5e-07	FALSE	FALSE	FALSE	FALSE	FALSE	FALSE	FALSE	FALSE	FALSE	FALSE	FALSE	FALSE	FALSE	FALSE	FALSE	FALSE	FALSE	FALSE	FALSE	FALSE	FALSE	FALSE	FALSE	FALSE	FALSE
K03A1.2	WBGene00019351	lron-7	protein_coding_gene	-0.631547	6.34241	9.35e-09	1.51e-07	FALSE	FALSE	FALSE	FALSE	FALSE	FALSE	FALSE	FALSE	FALSE	FALSE	FALSE	FALSE	FALSE	FALSE	FALSE	FALSE	FALSE	FALSE	WBGene00019351	FALSE	FALSE	FALSE	FALSE	FALSE	FALSE
K11C4.4	WBGene00003844	odc-1	protein_coding_gene	-1.21868	5.26481	9.47e-09	1.53e-07	FALSE	FALSE	FALSE	FALSE	FALSE	FALSE	FALSE	FALSE	FALSE	FALSE	FALSE	FALSE	FALSE	FALSE	FALSE	FALSE	FALSE	FALSE	FALSE	FALSE	FALSE	FALSE	FALSE	FALSE	FALSE
F55D10.3	WBGene00018878	glit-1	protein_coding_gene	0.752317	5.27357	9.47e-09	1.53e-07	FALSE	FALSE	FALSE	FALSE	FALSE	FALSE	FALSE	FALSE	FALSE	WBGene00018878	FALSE	FALSE	FALSE	FALSE	FALSE	FALSE	FALSE	FALSE	FALSE	FALSE	FALSE	FALSE	FALSE	FALSE	FALSE
C02H6.2	WBGene00015362	fbxa-105	protein_coding_gene	-0.998983	4.53842	9.76e-09	1.57e-07	FALSE	FALSE	FALSE	FALSE	FALSE	FALSE	FALSE	FALSE	FALSE	WBGene00015362	FALSE	FALSE	FALSE	FALSE	FALSE	FALSE	FALSE	FALSE	FALSE	FALSE	FALSE	FALSE	FALSE	FALSE	FALSE
M176.7	WBGene00002200	kin-16	protein_coding_gene	-0.823081	5.20393	9.99e-09	1.61e-07	FALSE	FALSE	FALSE	FALSE	FALSE	FALSE	FALSE	FALSE	FALSE	FALSE	FALSE	FALSE	FALSE	FALSE	FALSE	FALSE	FALSE	FALSE	FALSE	FALSE	FALSE	FALSE	FALSE	FALSE	FALSE
C32H11.12	WBGene00007875	dod-24	protein_coding_gene	1.03151	7.09134	1e-08	1.61e-07	FALSE	FALSE	FALSE	FALSE	FALSE	FALSE	FALSE	FALSE	FALSE	WBGene00007875	FALSE	FALSE	FALSE	FALSE	FALSE	FALSE	FALSE	FALSE	FALSE	FALSE	FALSE	FALSE	FALSE	FALSE	FALSE
R09E10.1	WBGene00011171		protein_coding_gene	-1.26445	2.72055	1.02e-08	1.64e-07	FALSE	FALSE	FALSE	FALSE	FALSE	FALSE	FALSE	FALSE	FALSE	FALSE	FALSE	FALSE	FALSE	FALSE	FALSE	FALSE	FALSE	FALSE	FALSE	FALSE	FALSE	FALSE	FALSE	FALSE	FALSE
CC8.2	WBGene00016987		protein_coding_gene	-0.960354	6.74998	1.02e-08	1.64e-07	FALSE	FALSE	FALSE	FALSE	FALSE	FALSE	FALSE	FALSE	FALSE	FALSE	FALSE	FALSE	FALSE	FALSE	FALSE	FALSE	FALSE	FALSE	FALSE	FALSE	FALSE	FALSE	FALSE	FALSE	FALSE
T23G4.2	WBGene00011958		protein_coding_gene	-1.24901	2.02493	1.03e-08	1.65e-07	FALSE	FALSE	FALSE	FALSE	FALSE	FALSE	FALSE	FALSE	FALSE	FALSE	FALSE	FALSE	FALSE	FALSE	FALSE	FALSE	FALSE	FALSE	FALSE	FALSE	FALSE	FALSE	FALSE	FALSE	FALSE
C47A4.2	WBGene00008123	ent-4	protein_coding_gene	1.03584	3.55659	1.06e-08	1.69e-07	FALSE	FALSE	FALSE	FALSE	FALSE	FALSE	FALSE	FALSE	FALSE	FALSE	FALSE	FALSE	FALSE	FALSE	FALSE	FALSE	FALSE	FALSE	FALSE	FALSE	FALSE	FALSE	FALSE	FALSE	FALSE
C17H1.7	WBGene00007660	pals-6	protein_coding_gene	-2.34959	1.48566	1.08e-08	1.72e-07	FALSE	FALSE	FALSE	FALSE	FALSE	FALSE	FALSE	FALSE	FALSE	FALSE	FALSE	FALSE	FALSE	FALSE	FALSE	FALSE	FALSE	FALSE	FALSE	FALSE	FALSE	FALSE	FALSE	FALSE	FALSE
F11C7.5	WBGene00003891	osm-11	protein_coding_gene	0.920657	9.61927	1.15e-08	1.84e-07	FALSE	FALSE	FALSE	FALSE	FALSE	FALSE	FALSE	FALSE	FALSE	WBGene00003891	FALSE	FALSE	FALSE	FALSE	FALSE	FALSE	FALSE	FALSE	FALSE	FALSE	FALSE	FALSE	FALSE	FALSE	FALSE
T19H12.10	WBGene00020593	ugt-11	protein_coding_gene	-1.32055	4.87017	1.17e-08	1.86e-07	FALSE	FALSE	FALSE	FALSE	FALSE	FALSE	FALSE	FALSE	FALSE	FALSE	FALSE	FALSE	FALSE	FALSE	FALSE	FALSE	FALSE	FALSE	FALSE	FALSE	FALSE	FALSE	FALSE	FALSE	FALSE
F49A5.2	WBGene00009854	clec-31	protein_coding_gene	1.89207	0.896154	1.18e-08	1.88e-07	FALSE	FALSE	FALSE	FALSE	FALSE	FALSE	FALSE	FALSE	FALSE	FALSE	FALSE	FALSE	FALSE	FALSE	FALSE	FALSE	FALSE	FALSE	FALSE	FALSE	FALSE	FALSE	FALSE	FALSE	FALSE
F08H9.3	WBGene00008591		protein_coding_gene	-1.88253	1.54076	1.2e-08	1.91e-07	FALSE	FALSE	FALSE	FALSE	FALSE	FALSE	FALSE	FALSE	FALSE	FALSE	FALSE	FALSE	FALSE	FALSE	FALSE	FALSE	FALSE	FALSE	FALSE	FALSE	FALSE	FALSE	FALSE	FALSE	FALSE
R01B10.4	WBGene00019806	pgap-3	protein_coding_gene	-0.812734	3.35531	1.21e-08	1.92e-07	FALSE	FALSE	WBGene00019806	FALSE	FALSE	FALSE	FALSE	FALSE	FALSE	FALSE	FALSE	FALSE	FALSE	FALSE	FALSE	FALSE	FALSE	FALSE	FALSE	FALSE	FALSE	FALSE	FALSE	FALSE	FALSE
C06B3.6	WBGene00007365		protein_coding_gene	-0.826774	6.9881	1.24e-08	1.96e-07	FALSE	WBGene00007365	FALSE	FALSE	FALSE	FALSE	FALSE	FALSE	FALSE	FALSE	FALSE	FALSE	FALSE	FALSE	FALSE	FALSE	FALSE	FALSE	FALSE	FALSE	FALSE	FALSE	FALSE	FALSE	FALSE
Y40B10A.6	WBGene00021491	comt-4	protein_coding_gene	-1.50102	1.6434	1.24e-08	1.96e-07	FALSE	FALSE	FALSE	FALSE	FALSE	FALSE	FALSE	FALSE	FALSE	FALSE	FALSE	FALSE	FALSE	FALSE	FALSE	FALSE	FALSE	FALSE	FALSE	FALSE	FALSE	FALSE	FALSE	FALSE	FALSE
Y17D7B.4	WBGene00012452		protein_coding_gene	-0.728029	5.19793	1.29e-08	2.03e-07	FALSE	FALSE	FALSE	FALSE	FALSE	FALSE	FALSE	FALSE	FALSE	FALSE	FALSE	FALSE	FALSE	FALSE	FALSE	FALSE	FALSE	FALSE	FALSE	FALSE	FALSE	FALSE	FALSE	FALSE	FALSE
Y43F8C.3	WBGene00012825		protein_coding_gene	-0.738796	6.45493	1.34e-08	2.11e-07	FALSE	FALSE	FALSE	FALSE	FALSE	FALSE	FALSE	FALSE	FALSE	FALSE	FALSE	FALSE	FALSE	FALSE	FALSE	FALSE	FALSE	FALSE	FALSE	FALSE	FALSE	FALSE	FALSE	FALSE	FALSE
T13A10.11	WBGene00006416	sams-5	protein_coding_gene	-2.09875	0.51797	1.35e-08	2.13e-07	FALSE	FALSE	FALSE	FALSE	FALSE	FALSE	FALSE	FALSE	FALSE	FALSE	FALSE	FALSE	FALSE	FALSE	FALSE	FALSE	FALSE	FALSE	FALSE	FALSE	FALSE	FALSE	FALSE	FALSE	FALSE
C23H3.7	WBGene00006611	tre-5	protein_coding_gene	1.08147	3.2332	1.38e-08	2.17e-07	FALSE	FALSE	FALSE	FALSE	FALSE	FALSE	FALSE	FALSE	FALSE	FALSE	FALSE	FALSE	FALSE	FALSE	FALSE	FALSE	FALSE	FALSE	FALSE	FALSE	FALSE	FALSE	FALSE	FALSE	FALSE
F41B5.4	WBGene00018262	cyp-33C3	protein_coding_gene	-0.933468	3.98338	1.39e-08	2.19e-07	FALSE	FALSE	FALSE	FALSE	FALSE	FALSE	FALSE	FALSE	FALSE	FALSE	FALSE	FALSE	FALSE	FALSE	FALSE	FALSE	FALSE	FALSE	FALSE	FALSE	FALSE	FALSE	FALSE	FALSE	FALSE
C52A10.2	WBGene00016863	cest-35.2	protein_coding_gene	-2.49781	0.963393	1.4e-08	2.2e-07	FALSE	FALSE	FALSE	FALSE	FALSE	FALSE	FALSE	FALSE	FALSE	FALSE	FALSE	FALSE	FALSE	FALSE	FALSE	FALSE	FALSE	FALSE	FALSE	FALSE	FALSE	FALSE	FALSE	FALSE	FALSE
F07G11.9	WBGene00017233	lmd-4	protein_coding_gene	-2.67511	0.802928	1.4e-08	2.2e-07	FALSE	FALSE	FALSE	FALSE	FALSE	FALSE	FALSE	FALSE	FALSE	FALSE	FALSE	FALSE	FALSE	FALSE	FALSE	FALSE	FALSE	FALSE	FALSE	FALSE	FALSE	FALSE	FALSE	FALSE	FALSE
F31D5.2	WBGene00017945		protein_coding_gene	-1.47185	1.4794	1.41e-08	2.21e-07	FALSE	WBGene00017945	FALSE	FALSE	FALSE	FALSE	FALSE	FALSE	FALSE	FALSE	FALSE	FALSE	FALSE	FALSE	FALSE	FALSE	FALSE	FALSE	FALSE	FALSE	FALSE	FALSE	FALSE	FALSE	FALSE
F55B11.4	WBGene00010086		protein_coding_gene	-0.750899	4.14082	1.44e-08	2.25e-07	FALSE	FALSE	FALSE	FALSE	FALSE	FALSE	FALSE	FALSE	FALSE	FALSE	FALSE	FALSE	FALSE	FALSE	FALSE	FALSE	FALSE	FALSE	WBGene00010086	FALSE	FALSE	FALSE	FALSE	FALSE	FALSE
F08G5.6	WBGene00008584	irg-4	protein_coding_gene	1.48328	5.74186	1.45e-08	2.26e-07	FALSE	FALSE	FALSE	FALSE	FALSE	FALSE	FALSE	FALSE	FALSE	WBGene00008584	FALSE	FALSE	FALSE	FALSE	FALSE	FALSE	FALSE	FALSE	FALSE	FALSE	FALSE	FALSE	FALSE	FALSE	FALSE
F48D6.2	WBGene00005716	srv-5	protein_coding_gene	-1.88304	1.8323	1.45e-08	2.27e-07	FALSE	FALSE	FALSE	FALSE	FALSE	FALSE	FALSE	FALSE	FALSE	FALSE	FALSE	FALSE	FALSE	FALSE	FALSE	FALSE	FALSE	FALSE	FALSE	FALSE	FALSE	FALSE	FALSE	FALSE	FALSE
ZK632.4	WBGene00014013		protein_coding_gene	0.686415	7.43126	1.48e-08	2.31e-07	FALSE	WBGene00014013	WBGene00014013	FALSE	WBGene00014013	FALSE	FALSE	FALSE	FALSE	FALSE	FALSE	FALSE	FALSE	FALSE	FALSE	FALSE	FALSE	FALSE	FALSE	FALSE	FALSE	FALSE	FALSE	FALSE	FALSE
W02D3.5	WBGene00002258	lbp-6	protein_coding_gene	-0.699567	7.99602	1.5e-08	2.34e-07	FALSE	WBGene00002258	FALSE	FALSE	FALSE	FALSE	FALSE	FALSE	FALSE	FALSE	FALSE	FALSE	FALSE	FALSE	FALSE	FALSE	FALSE	FALSE	FALSE	FALSE	FALSE	FALSE	FALSE	FALSE	FALSE
C53B4.3	WBGene00008273		protein_coding_gene	-0.809518	4.58414	1.52e-08	2.36e-07	FALSE	FALSE	FALSE	FALSE	FALSE	FALSE	FALSE	FALSE	FALSE	FALSE	FALSE	FALSE	FALSE	FALSE	FALSE	FALSE	FALSE	FALSE	FALSE	FALSE	FALSE	FALSE	FALSE	FALSE	FALSE
T19B10.3	WBGene00011832	bgal-1	protein_coding_gene	-0.861284	4.86209	1.52e-08	2.37e-07	FALSE	FALSE	FALSE	FALSE	FALSE	FALSE	FALSE	FALSE	FALSE	FALSE	FALSE	FALSE	FALSE	FALSE	FALSE	FALSE	FALSE	FALSE	FALSE	FALSE	FALSE	FALSE	FALSE	FALSE	FALSE
C27A7.5	WBGene00007756		protein_coding_gene	-0.889343	7.07149	1.59e-08	2.47e-07	FALSE	FALSE	FALSE	FALSE	FALSE	FALSE	FALSE	FALSE	FALSE	FALSE	FALSE	FALSE	FALSE	FALSE	FALSE	FALSE	FALSE	FALSE	FALSE	FALSE	FALSE	FALSE	FALSE	FALSE	FALSE
K11G12.5	WBGene00019656	slc-25A10	protein_coding_gene	-0.624839	7.05069	1.59e-08	2.47e-07	FALSE	FALSE	FALSE	FALSE	FALSE	FALSE	FALSE	FALSE	FALSE	FALSE	FALSE	FALSE	FALSE	FALSE	FALSE	FALSE	FALSE	FALSE	FALSE	FALSE	FALSE	FALSE	FALSE	FALSE	FALSE
F54E12.2	WBGene00010061		protein_coding_gene	0.793201	3.70603	1.68e-08	2.61e-07	FALSE	FALSE	WBGene00010061	FALSE	FALSE	FALSE	FALSE	FALSE	FALSE	FALSE	FALSE	FALSE	FALSE	FALSE	FALSE	FALSE	FALSE	FALSE	FALSE	FALSE	FALSE	FALSE	FALSE	FALSE	FALSE
Y34D9A.4	WBGene00004952	spd-1	protein_coding_gene	0.804675	4.13021	1.76e-08	2.72e-07	FALSE	FALSE	WBGene00004952	FALSE	FALSE	FALSE	FALSE	FALSE	FALSE	FALSE	FALSE	WBGene00004952	WBGene00004952	FALSE	FALSE	FALSE	FALSE	FALSE	FALSE	FALSE	FALSE	FALSE	FALSE	FALSE	FALSE
K02F3.9	WBGene00019332		protein_coding_gene	-0.744081	5.04127	1.77e-08	2.74e-07	FALSE	FALSE	FALSE	FALSE	FALSE	FALSE	FALSE	FALSE	FALSE	FALSE	FALSE	FALSE	FALSE	FALSE	FALSE	FALSE	FALSE	FALSE	FALSE	FALSE	FALSE	FALSE	FALSE	FALSE	FALSE
F38E11.3	WBGene00000775	cpin-1	protein_coding_gene	-1.08663	3.35836	1.79e-08	2.76e-07	FALSE	FALSE	FALSE	FALSE	FALSE	FALSE	FALSE	FALSE	FALSE	FALSE	FALSE	FALSE	FALSE	FALSE	FALSE	FALSE	FALSE	FALSE	FALSE	FALSE	FALSE	FALSE	FALSE	FALSE	FALSE
Y39G10AR.2	WBGene00021460	zwl-1	protein_coding_gene	0.89825	3.19005	1.82e-08	2.8e-07	FALSE	FALSE	WBGene00021460	FALSE	FALSE	FALSE	FALSE	FALSE	FALSE	FALSE	FALSE	WBGene00021460	WBGene00021460	FALSE	FALSE	FALSE	FALSE	FALSE	FALSE	FALSE	FALSE	FALSE	FALSE	FALSE	FALSE
ZK370.5	WBGene00022719	pdhk-2	protein_coding_gene	0.727649	5.91773	1.88e-08	2.89e-07	WBGene00022719	WBGene00022719	WBGene00022719	WBGene00022719	WBGene00022719	FALSE	FALSE	FALSE	FALSE	FALSE	FALSE	FALSE	FALSE	FALSE	FALSE	FALSE	FALSE	FALSE	FALSE	FALSE	FALSE	FALSE	FALSE	FALSE	FALSE
F40A3.2	WBGene00018217		protein_coding_gene	-0.785486	4.86569	1.91e-08	2.93e-07	FALSE	WBGene00018217	FALSE	FALSE	FALSE	FALSE	FALSE	FALSE	FALSE	FALSE	FALSE	FALSE	FALSE	FALSE	FALSE	FALSE	FALSE	FALSE	FALSE	FALSE	FALSE	FALSE	FALSE	FALSE	FALSE
Y54E10A.4	WBGene00001481	fog-1	protein_coding_gene	1.65328	1.53919	1.92e-08	2.94e-07	WBGene00001481	WBGene00001481	WBGene00001481	WBGene00001481	WBGene00001481	WBGene00001481	WBGene00001481	FALSE	FALSE	FALSE	FALSE	FALSE	WBGene00001481	FALSE	WBGene00001481	FALSE	WBGene00001481	WBGene00001481	FALSE	FALSE	FALSE	FALSE	FALSE	FALSE	FALSE
C55A6.3	WBGene00008332		protein_coding_gene	-1.14597	2.60273	1.92e-08	2.94e-07	FALSE	FALSE	FALSE	FALSE	FALSE	FALSE	FALSE	FALSE	FALSE	FALSE	FALSE	FALSE	FALSE	FALSE	FALSE	FALSE	FALSE	FALSE	FALSE	FALSE	FALSE	FALSE	FALSE	FALSE	FALSE
H38K22.5	WBGene00001631	gly-6	protein_coding_gene	-0.66838	7.07363	1.94e-08	2.97e-07	FALSE	FALSE	FALSE	FALSE	FALSE	FALSE	FALSE	FALSE	FALSE	FALSE	FALSE	FALSE	FALSE	FALSE	FALSE	FALSE	FALSE	FALSE	FALSE	FALSE	FALSE	FALSE	FALSE	FALSE	FALSE
F08A8.3	WBGene00008566	acox-1.3	protein_coding_gene	-1.18694	2.44885	1.98e-08	3.03e-07	FALSE	FALSE	FALSE	FALSE	FALSE	FALSE	FALSE	FALSE	FALSE	FALSE	FALSE	FALSE	FALSE	FALSE	FALSE	FALSE	FALSE	FALSE	FALSE	FALSE	FALSE	FALSE	FALSE	FALSE	FALSE
F56B3.7	WBGene00018931	ugt-52	protein_coding_gene	-1.02907	2.90481	2e-08	3.06e-07	FALSE	FALSE	FALSE	FALSE	FALSE	FALSE	FALSE	FALSE	FALSE	FALSE	FALSE	FALSE	FALSE	FALSE	FALSE	FALSE	FALSE	FALSE	FALSE	FALSE	FALSE	FALSE	FALSE	FALSE	FALSE
K10B3.7	WBGene00001685	gpd-3	protein_coding_gene	-0.682471	10.4697	2.03e-08	3.09e-07	FALSE	FALSE	FALSE	FALSE	FALSE	FALSE	FALSE	FALSE	FALSE	FALSE	FALSE	FALSE	FALSE	FALSE	FALSE	FALSE	FALSE	FALSE	FALSE	FALSE	FALSE	FALSE	FALSE	FALSE	FALSE
K06A9.2	WBGene00019436		protein_coding_gene	-1.10958	4.3152	2.13e-08	3.25e-07	FALSE	FALSE	FALSE	FALSE	FALSE	FALSE	FALSE	FALSE	FALSE	FALSE	FALSE	FALSE	FALSE	FALSE	FALSE	FALSE	FALSE	FALSE	FALSE	FALSE	FALSE	FALSE	FALSE	FALSE	FALSE
C09G5.2	WBGene00007488	dph-2	protein_coding_gene	0.701149	4.11976	2.19e-08	3.33e-07	FALSE	FALSE	WBGene00007488	FALSE	FALSE	FALSE	FALSE	FALSE	FALSE	FALSE	FALSE	FALSE	FALSE	FALSE	WBGene00007488	FALSE	FALSE	FALSE	FALSE	FALSE	FALSE	FALSE	FALSE	FALSE	FALSE
C32D5.6	WBGene00016314		protein_coding_gene	0.965907	4.98211	2.2e-08	3.34e-07	FALSE	FALSE	FALSE	FALSE	FALSE	FALSE	FALSE	FALSE	FALSE	FALSE	FALSE	FALSE	FALSE	FALSE	FALSE	FALSE	FALSE	FALSE	FALSE	FALSE	FALSE	FALSE	FALSE	FALSE	FALSE
Y49E10.20	WBGene00013039	scav-3	protein_coding_gene	-0.639749	6.47522	2.26e-08	3.43e-07	FALSE	FALSE	WBGene00013039	FALSE	FALSE	FALSE	FALSE	FALSE	FALSE	FALSE	FALSE	FALSE	FALSE	FALSE	FALSE	FALSE	FALSE	FALSE	FALSE	FALSE	FALSE	FALSE	FALSE	FALSE	FALSE
T24D1.1	WBGene00005023	sqv-5	protein_coding_gene	-0.619677	6.50137	2.27e-08	3.45e-07	FALSE	FALSE	WBGene00005023	FALSE	FALSE	FALSE	FALSE	FALSE	FALSE	FALSE	FALSE	FALSE	WBGene00005023	FALSE	FALSE	FALSE	FALSE	FALSE	FALSE	FALSE	FALSE	FALSE	FALSE	FALSE	FALSE
C27A2.6	WBGene00001102	dsh-2	protein_coding_gene	0.828551	3.90066	2.29e-08	3.46e-07	FALSE	FALSE	WBGene00001102	FALSE	FALSE	FALSE	FALSE	FALSE	FALSE	FALSE	FALSE	WBGene00001102	WBGene00001102	FALSE	FALSE	FALSE	FALSE	FALSE	FALSE	FALSE	FALSE	FALSE	FALSE	FALSE	FALSE
ZC262.10	WBGene00044802		protein_coding_gene	1.18188	2.64516	2.29e-08	3.46e-07	FALSE	FALSE	FALSE	FALSE	FALSE	FALSE	FALSE	FALSE	FALSE	FALSE	FALSE	FALSE	FALSE	FALSE	FALSE	FALSE	FALSE	FALSE	FALSE	FALSE	FALSE	FALSE	FALSE	FALSE	FALSE
F26E4.11	WBGene00009164	hrdl-1	protein_coding_gene	-0.599871	7.20363	2.41e-08	3.64e-07	WBGene00009164	FALSE	WBGene00009164	WBGene00009164	FALSE	FALSE	FALSE	FALSE	FALSE	WBGene00009164	FALSE	FALSE	FALSE	FALSE	FALSE	FALSE	FALSE	FALSE	FALSE	FALSE	FALSE	FALSE	FALSE	FALSE	FALSE
Y23H5B.5	WBGene00021276		protein_coding_gene	0.689764	5.23972	2.51e-08	3.79e-07	FALSE	FALSE	WBGene00021276	FALSE	FALSE	FALSE	FALSE	FALSE	FALSE	FALSE	FALSE	FALSE	FALSE	FALSE	FALSE	FALSE	FALSE	FALSE	FALSE	FALSE	FALSE	FALSE	FALSE	FALSE	FALSE
F53C11.4	WBGene00009974		protein_coding_gene	0.632449	7.06474	2.56e-08	3.85e-07	FALSE	FALSE	WBGene00009974	FALSE	FALSE	FALSE	FALSE	FALSE	FALSE	FALSE	FALSE	FALSE	FALSE	FALSE	FALSE	FALSE	FALSE	FALSE	FALSE	FALSE	FALSE	FALSE	FALSE	FALSE	FALSE
T26C5.1	WBGene00001761	gst-13	protein_coding_gene	-0.755172	5.89465	2.8e-08	4.21e-07	FALSE	FALSE	FALSE	FALSE	FALSE	FALSE	FALSE	FALSE	FALSE	WBGene00001761	FALSE	FALSE	FALSE	FALSE	FALSE	FALSE	FALSE	FALSE	FALSE	FALSE	FALSE	FALSE	FALSE	FALSE	FALSE
K02E11.7	WBGene00010516		protein_coding_gene	2.0117	0.461495	2.91e-08	4.37e-07	FALSE	FALSE	FALSE	FALSE	FALSE	FALSE	FALSE	FALSE	FALSE	FALSE	FALSE	FALSE	FALSE	FALSE	FALSE	FALSE	FALSE	FALSE	FALSE	FALSE	FALSE	FALSE	FALSE	FALSE	FALSE
C10C6.5	WBGene00007513	wht-2	protein_coding_gene	-1.34728	2.6347	2.93e-08	4.39e-07	FALSE	WBGene00007513	WBGene00007513	FALSE	WBGene00007513	FALSE	FALSE	FALSE	FALSE	FALSE	FALSE	FALSE	FALSE	FALSE	FALSE	FALSE	FALSE	FALSE	FALSE	FALSE	FALSE	FALSE	FALSE	FALSE	FALSE
K12C11.2	WBGene00004888	smo-1	protein_coding_gene	0.715772	5.08102	2.99e-08	4.48e-07	FALSE	FALSE	WBGene00004888	FALSE	FALSE	FALSE	FALSE	FALSE	FALSE	FALSE	FALSE	WBGene00004888	WBGene00004888	FALSE	FALSE	FALSE	FALSE	FALSE	FALSE	FALSE	FALSE	FALSE	FALSE	FALSE	FALSE
C06G8.2	WBGene00003876	pept-2	protein_coding_gene	-0.703849	4.27358	3.01e-08	4.51e-07	FALSE	FALSE	FALSE	FALSE	FALSE	FALSE	FALSE	FALSE	FALSE	WBGene00003876	FALSE	FALSE	FALSE	FALSE	FALSE	FALSE	FALSE	FALSE	FALSE	FALSE	FALSE	FALSE	FALSE	FALSE	FALSE
C09F9.3	WBGene00007480	glna-1	protein_coding_gene	0.718335	4.39923	3.06e-08	4.57e-07	FALSE	FALSE	FALSE	FALSE	FALSE	FALSE	FALSE	FALSE	FALSE	FALSE	FALSE	FALSE	FALSE	FALSE	FALSE	FALSE	FALSE	FALSE	FALSE	FALSE	FALSE	FALSE	FALSE	FALSE	FALSE
F18F11.5	WBGene00017578	drl-1	protein_coding_gene	-0.635155	4.69083	3.08e-08	4.6e-07	FALSE	FALSE	FALSE	FALSE	FALSE	FALSE	FALSE	FALSE	FALSE	FALSE	FALSE	FALSE	FALSE	FALSE	FALSE	FALSE	FALSE	FALSE	FALSE	FALSE	FALSE	FALSE	FALSE	FALSE	FALSE
C39D10.11	WBGene00043983		protein_coding_gene	-0.723009	4.16998	3.11e-08	4.64e-07	FALSE	FALSE	FALSE	FALSE	FALSE	FALSE	FALSE	FALSE	FALSE	FALSE	FALSE	FALSE	FALSE	FALSE	FALSE	FALSE	FALSE	FALSE	FALSE	FALSE	FALSE	FALSE	FALSE	FALSE	FALSE
C17G10.2	WBGene00015916	ttc-4	protein_coding_gene	0.639135	4.46151	3.19e-08	4.76e-07	FALSE	FALSE	WBGene00015916	FALSE	FALSE	FALSE	FALSE	FALSE	FALSE	FALSE	FALSE	FALSE	FALSE	FALSE	FALSE	FALSE	FALSE	FALSE	FALSE	FALSE	FALSE	FALSE	FALSE	FALSE	FALSE
C32E12.4	WBGene00016330		protein_coding_gene	-0.91072	4.88466	3.22e-08	4.79e-07	FALSE	FALSE	FALSE	FALSE	FALSE	FALSE	FALSE	FALSE	FALSE	FALSE	FALSE	FALSE	FALSE	FALSE	FALSE	FALSE	FALSE	FALSE	FALSE	FALSE	FALSE	FALSE	FALSE	FALSE	FALSE
F53F8.4	WBGene00010001		protein_coding_gene	-0.676897	9.19646	3.3e-08	4.91e-07	FALSE	WBGene00010001	FALSE	FALSE	FALSE	FALSE	FALSE	FALSE	FALSE	FALSE	FALSE	FALSE	FALSE	FALSE	FALSE	FALSE	FALSE	FALSE	FALSE	FALSE	FALSE	FALSE	FALSE	FALSE	FALSE
F12F6.7	WBGene00008722		protein_coding_gene	0.943798	2.82292	3.47e-08	5.15e-07	FALSE	WBGene00008722	WBGene00008722	FALSE	WBGene00008722	FALSE	FALSE	FALSE	FALSE	FALSE	FALSE	FALSE	FALSE	FALSE	FALSE	FALSE	FALSE	FALSE	FALSE	FALSE	FALSE	FALSE	FALSE	FALSE	FALSE
C23H5.1	WBGene00016023	prmt-6	protein_coding_gene	0.786588	4.27498	3.51e-08	5.21e-07	FALSE	FALSE	FALSE	FALSE	FALSE	FALSE	FALSE	FALSE	FALSE	FALSE	FALSE	FALSE	FALSE	FALSE	FALSE	FALSE	FALSE	FALSE	FALSE	FALSE	FALSE	FALSE	FALSE	FALSE	FALSE
M05D6.4	WBGene00010877	lact-4	protein_coding_gene	0.874374	4.1745	3.54e-08	5.23e-07	FALSE	FALSE	FALSE	FALSE	FALSE	FALSE	FALSE	FALSE	FALSE	FALSE	FALSE	FALSE	FALSE	FALSE	FALSE	FALSE	FALSE	FALSE	FALSE	FALSE	FALSE	FALSE	FALSE	FALSE	FALSE
Y73F4A.3	WBGene00013516		protein_coding_gene	-1.34304	4.18616	3.53e-08	5.23e-07	FALSE	FALSE	FALSE	FALSE	FALSE	FALSE	FALSE	FALSE	FALSE	FALSE	FALSE	FALSE	FALSE	FALSE	FALSE	FALSE	FALSE	FALSE	FALSE	FALSE	FALSE	FALSE	FALSE	FALSE	FALSE
F31D4.6	WBGene00006622	try-4	protein_coding_gene	-1.70511	1.30459	3.57e-08	5.27e-07	FALSE	FALSE	FALSE	FALSE	FALSE	FALSE	FALSE	FALSE	FALSE	FALSE	FALSE	FALSE	FALSE	FALSE	FALSE	FALSE	FALSE	FALSE	FALSE	FALSE	FALSE	WBGene00006622	FALSE	FALSE	FALSE
Y22F5A.6	WBGene00003092	lys-3	protein_coding_gene	-0.897927	3.31835	3.59e-08	5.29e-07	FALSE	FALSE	FALSE	FALSE	FALSE	FALSE	FALSE	FALSE	FALSE	WBGene00003092	FALSE	FALSE	FALSE	FALSE	FALSE	FALSE	FALSE	FALSE	FALSE	FALSE	FALSE	FALSE	FALSE	FALSE	FALSE
ZK829.4	WBGene00014095	gdh-1	protein_coding_gene	-0.671288	11.7306	3.65e-08	5.38e-07	WBGene00014095	FALSE	WBGene00014095	WBGene00014095	FALSE	FALSE	FALSE	FALSE	FALSE	FALSE	FALSE	FALSE	FALSE	FALSE	FALSE	FALSE	FALSE	FALSE	FALSE	FALSE	FALSE	FALSE	FALSE	FALSE	FALSE
F55A12.8	WBGene00018866	nath-10	protein_coding_gene	0.675651	6.43338	3.7e-08	5.45e-07	FALSE	FALSE	WBGene00018866	FALSE	FALSE	FALSE	FALSE	FALSE	FALSE	FALSE	FALSE	FALSE	FALSE	FALSE	FALSE	FALSE	FALSE	FALSE	FALSE	FALSE	FALSE	FALSE	FALSE	FALSE	FALSE
K02E11.3	WBGene00010512		protein_coding_gene	1.5892	1.10517	3.73e-08	5.49e-07	FALSE	FALSE	FALSE	FALSE	FALSE	FALSE	FALSE	FALSE	FALSE	FALSE	FALSE	FALSE	FALSE	FALSE	FALSE	FALSE	FALSE	FALSE	FALSE	FALSE	FALSE	FALSE	FALSE	FALSE	FALSE
F31F6.6	WBGene00003517	nac-1	protein_coding_gene	0.797388	6.3782	3.77e-08	5.54e-07	FALSE	FALSE	FALSE	FALSE	FALSE	FALSE	FALSE	FALSE	FALSE	FALSE	FALSE	FALSE	FALSE	FALSE	FALSE	FALSE	FALSE	FALSE	FALSE	FALSE	FALSE	FALSE	FALSE	FALSE	FALSE
Y22D7AL.8	WBGene00004894	sms-3	protein_coding_gene	-0.76477	4.30222	3.91e-08	5.74e-07	FALSE	FALSE	FALSE	FALSE	FALSE	FALSE	FALSE	FALSE	FALSE	FALSE	FALSE	FALSE	FALSE	FALSE	FALSE	FALSE	FALSE	FALSE	FALSE	FALSE	FALSE	FALSE	FALSE	FALSE	FALSE
C06A5.9	WBGene00004380	rnf-1	protein_coding_gene	-1.16541	3.08611	4.03e-08	5.9e-07	WBGene00004380	FALSE	WBGene00004380	WBGene00004380	FALSE	FALSE	FALSE	FALSE	FALSE	FALSE	FALSE	FALSE	FALSE	FALSE	FALSE	FALSE	FALSE	WBGene00004380	FALSE	FALSE	FALSE	FALSE	FALSE	FALSE	FALSE
F54B3.3	WBGene00010015	atad-3	protein_coding_gene	0.705639	6.06216	4.1e-08	6.01e-07	FALSE	FALSE	WBGene00010015	FALSE	FALSE	FALSE	FALSE	FALSE	FALSE	FALSE	FALSE	FALSE	FALSE	FALSE	FALSE	FALSE	FALSE	FALSE	FALSE	FALSE	FALSE	FALSE	FALSE	FALSE	FALSE
D1025.6	WBGene00008357	nspc-16	protein_coding_gene	2.1959	0.00601681	4.13e-08	6.04e-07	FALSE	FALSE	FALSE	FALSE	FALSE	FALSE	FALSE	FALSE	FALSE	FALSE	FALSE	FALSE	FALSE	FALSE	FALSE	FALSE	FALSE	FALSE	FALSE	FALSE	FALSE	FALSE	FALSE	FALSE	FALSE
C34F11.8	WBGene00016417		protein_coding_gene	-0.778417	6.23547	4.21e-08	6.15e-07	FALSE	FALSE	FALSE	FALSE	FALSE	FALSE	FALSE	FALSE	FALSE	FALSE	FALSE	FALSE	FALSE	FALSE	FALSE	FALSE	FALSE	FALSE	FALSE	FALSE	FALSE	FALSE	FALSE	FALSE	FALSE
F46F2.3	WBGene00009787		protein_coding_gene	-0.821391	8.7396	4.25e-08	6.19e-07	FALSE	FALSE	FALSE	FALSE	FALSE	FALSE	FALSE	FALSE	FALSE	FALSE	FALSE	FALSE	FALSE	FALSE	FALSE	FALSE	FALSE	FALSE	FALSE	FALSE	FALSE	FALSE	FALSE	FALSE	FALSE
C28G1.10	WBGene00219376		protein_coding_gene	0.868763	3.63659	4.25e-08	6.19e-07	FALSE	FALSE	FALSE	FALSE	FALSE	FALSE	FALSE	FALSE	FALSE	FALSE	FALSE	FALSE	FALSE	FALSE	FALSE	FALSE	FALSE	FALSE	FALSE	FALSE	FALSE	FALSE	FALSE	FALSE	FALSE
F57B9.6	WBGene00002083	inf-1	protein_coding_gene	0.733485	8.23075	4.26e-08	6.2e-07	FALSE	FALSE	WBGene00002083	FALSE	FALSE	FALSE	FALSE	FALSE	WBGene00002083	FALSE	FALSE	FALSE	FALSE	FALSE	WBGene00002083	FALSE	FALSE	FALSE	FALSE	FALSE	FALSE	FALSE	FALSE	FALSE	FALSE
C06E7.1	WBGene00015538	sams-3	protein_coding_gene	0.60392	5.99631	4.35e-08	6.32e-07	FALSE	FALSE	WBGene00015538	FALSE	FALSE	FALSE	FALSE	FALSE	FALSE	FALSE	FALSE	FALSE	FALSE	FALSE	FALSE	FALSE	FALSE	FALSE	FALSE	FALSE	FALSE	FALSE	FALSE	FALSE	FALSE
R08C7.3	WBGene00019947	htz-1	protein_coding_gene	0.627667	7.01002	4.46e-08	6.48e-07	FALSE	FALSE	WBGene00019947	FALSE	FALSE	FALSE	FALSE	FALSE	FALSE	FALSE	FALSE	FALSE	FALSE	FALSE	FALSE	FALSE	FALSE	FALSE	FALSE	FALSE	FALSE	FALSE	FALSE	FALSE	FALSE
F55E10.6	WBGene00018885	drd-5	protein_coding_gene	-0.736789	4.62558	4.5e-08	6.53e-07	FALSE	FALSE	FALSE	FALSE	FALSE	FALSE	FALSE	FALSE	FALSE	FALSE	FALSE	FALSE	FALSE	FALSE	FALSE	FALSE	FALSE	FALSE	FALSE	FALSE	FALSE	FALSE	FALSE	FALSE	FALSE
F56D3.1	WBGene00018969		protein_coding_gene	-1.06861	2.68788	4.54e-08	6.58e-07	FALSE	WBGene00018969	FALSE	FALSE	FALSE	FALSE	FALSE	FALSE	FALSE	FALSE	FALSE	FALSE	FALSE	FALSE	FALSE	FALSE	FALSE	FALSE	FALSE	FALSE	FALSE	FALSE	FALSE	FALSE	FALSE
F37B1.3	WBGene00001762	gst-14	protein_coding_gene	-1.36522	2.03841	4.76e-08	6.9e-07	FALSE	FALSE	FALSE	FALSE	FALSE	FALSE	FALSE	FALSE	FALSE	FALSE	FALSE	FALSE	FALSE	FALSE	FALSE	FALSE	FALSE	FALSE	FALSE	FALSE	FALSE	FALSE	FALSE	FALSE	FALSE
T01C8.1	WBGene00020142	aak-2	protein_coding_gene	-0.746633	7.21776	4.82e-08	6.97e-07	FALSE	FALSE	FALSE	FALSE	FALSE	FALSE	FALSE	FALSE	FALSE	FALSE	FALSE	FALSE	FALSE	FALSE	FALSE	FALSE	FALSE	FALSE	FALSE	FALSE	FALSE	FALSE	FALSE	FALSE	FALSE
C37C3.13	WBGene00016505	ttr-33	protein_coding_gene	-0.726711	5.23204	4.85e-08	7.01e-07	FALSE	FALSE	FALSE	FALSE	FALSE	FALSE	FALSE	FALSE	FALSE	FALSE	FALSE	FALSE	FALSE	FALSE	FALSE	FALSE	FALSE	FALSE	FALSE	FALSE	FALSE	FALSE	FALSE	FALSE	FALSE
AC3.5	WBGene00007071		protein_coding_gene	-0.619898	6.92042	4.99e-08	7.2e-07	FALSE	FALSE	FALSE	FALSE	FALSE	FALSE	FALSE	FALSE	FALSE	FALSE	FALSE	FALSE	FALSE	FALSE	FALSE	FALSE	FALSE	FALSE	FALSE	FALSE	FALSE	FALSE	FALSE	FALSE	FALSE
F35C8.2	WBGene00018035	sek-4	protein_coding_gene	-0.757772	3.76611	5.08e-08	7.31e-07	FALSE	FALSE	FALSE	FALSE	FALSE	FALSE	FALSE	FALSE	FALSE	FALSE	FALSE	FALSE	FALSE	FALSE	FALSE	FALSE	FALSE	FALSE	FALSE	FALSE	FALSE	FALSE	FALSE	FALSE	FALSE
F45E4.5	WBGene00018470		protein_coding_gene	-1.26266	2.76109	5.28e-08	7.6e-07	FALSE	FALSE	FALSE	FALSE	FALSE	FALSE	FALSE	FALSE	FALSE	WBGene00018470	FALSE	FALSE	FALSE	FALSE	FALSE	FALSE	FALSE	FALSE	FALSE	FALSE	FALSE	FALSE	FALSE	FALSE	FALSE
F15A8.6	WBGene00017478	cest-26	protein_coding_gene	-0.79691	4.51933	5.34e-08	7.67e-07	FALSE	FALSE	FALSE	FALSE	FALSE	FALSE	FALSE	FALSE	FALSE	FALSE	FALSE	FALSE	FALSE	FALSE	FALSE	FALSE	FALSE	FALSE	FALSE	FALSE	FALSE	FALSE	FALSE	FALSE	FALSE
Y6E2A.5	WBGene00012399		protein_coding_gene	-1.61941	1.00629	5.38e-08	7.73e-07	FALSE	FALSE	FALSE	FALSE	FALSE	FALSE	FALSE	FALSE	FALSE	FALSE	FALSE	FALSE	FALSE	FALSE	FALSE	FALSE	FALSE	FALSE	FALSE	FALSE	FALSE	FALSE	FALSE	FALSE	FALSE
F21C10.10	WBGene00017659		protein_coding_gene	-1.10383	6.7627	5.48e-08	7.86e-07	FALSE	FALSE	FALSE	FALSE	FALSE	FALSE	FALSE	FALSE	FALSE	FALSE	FALSE	FALSE	FALSE	FALSE	FALSE	FALSE	FALSE	FALSE	FALSE	FALSE	FALSE	FALSE	FALSE	FALSE	FALSE
R03D7.1	WBGene00010988	metr-1	protein_coding_gene	0.722243	9.10823	5.81e-08	8.32e-07	FALSE	FALSE	WBGene00010988	FALSE	FALSE	FALSE	FALSE	FALSE	FALSE	FALSE	FALSE	FALSE	FALSE	FALSE	FALSE	FALSE	FALSE	FALSE	FALSE	FALSE	FALSE	FALSE	FALSE	FALSE	FALSE
Y32G9A.4	WBGene00005644	srp-3	protein_coding_gene	-1.49546	2.06799	6.04e-08	8.64e-07	FALSE	FALSE	FALSE	FALSE	FALSE	FALSE	FALSE	FALSE	FALSE	FALSE	FALSE	FALSE	FALSE	FALSE	FALSE	FALSE	FALSE	FALSE	FALSE	FALSE	FALSE	FALSE	FALSE	WBGene00005644	FALSE
C05D10.3	WBGene00015479	wht-1	protein_coding_gene	-2.17339	0.783457	6.23e-08	8.9e-07	FALSE	FALSE	FALSE	FALSE	FALSE	FALSE	FALSE	FALSE	FALSE	FALSE	FALSE	FALSE	FALSE	FALSE	FALSE	FALSE	FALSE	FALSE	FALSE	FALSE	FALSE	FALSE	FALSE	FALSE	FALSE
Y55D5A.5	WBGene00000898	daf-2	protein_coding_gene	-0.635125	8.46344	6.26e-08	8.94e-07	FALSE	FALSE	FALSE	FALSE	FALSE	FALSE	FALSE	FALSE	FALSE	WBGene00000898	FALSE	FALSE	FALSE	FALSE	FALSE	FALSE	FALSE	FALSE	FALSE	FALSE	FALSE	FALSE	FALSE	FALSE	FALSE
K08F4.2	WBGene00010677	gtbp-1	protein_coding_gene	0.656531	7.2179	6.35e-08	9.05e-07	FALSE	FALSE	WBGene00010677	FALSE	FALSE	FALSE	FALSE	FALSE	WBGene00010677	FALSE	FALSE	FALSE	FALSE	FALSE	FALSE	FALSE	FALSE	FALSE	FALSE	FALSE	FALSE	FALSE	FALSE	FALSE	FALSE
F32A5.3	WBGene00017969	ctsa-3.1	protein_coding_gene	0.601685	7.21468	6.62e-08	9.43e-07	FALSE	FALSE	FALSE	FALSE	FALSE	FALSE	FALSE	FALSE	FALSE	FALSE	FALSE	FALSE	FALSE	FALSE	FALSE	FALSE	FALSE	FALSE	FALSE	FALSE	FALSE	FALSE	FALSE	FALSE	FALSE
W07A12.7	WBGene00012324	rhy-1	protein_coding_gene	1.16098	3.27123	6.69e-08	9.51e-07	FALSE	WBGene00012324	FALSE	FALSE	FALSE	FALSE	FALSE	FALSE	FALSE	WBGene00012324	FALSE	FALSE	FALSE	FALSE	FALSE	FALSE	FALSE	FALSE	FALSE	FALSE	FALSE	FALSE	FALSE	FALSE	FALSE
B0361.9	WBGene00015163		protein_coding_gene	-0.668925	5.7272	6.83e-08	9.71e-07	FALSE	FALSE	FALSE	FALSE	FALSE	FALSE	FALSE	FALSE	FALSE	FALSE	FALSE	FALSE	FALSE	FALSE	FALSE	FALSE	FALSE	FALSE	FALSE	FALSE	FALSE	FALSE	FALSE	FALSE	FALSE
C37A2.4	WBGene00000871	cye-1	protein_coding_gene	0.8469	3.43878	6.9e-08	9.8e-07	FALSE	FALSE	WBGene00000871	FALSE	FALSE	FALSE	FALSE	FALSE	FALSE	FALSE	FALSE	WBGene00000871	WBGene00000871	WBGene00000871	FALSE	FALSE	FALSE	FALSE	FALSE	FALSE	FALSE	FALSE	FALSE	FALSE	FALSE
M03C11.4	WBGene00044069	hat-1	protein_coding_gene	0.711052	4.86376	6.92e-08	9.81e-07	FALSE	FALSE	WBGene00044069	FALSE	FALSE	FALSE	FALSE	FALSE	FALSE	FALSE	FALSE	FALSE	FALSE	FALSE	FALSE	FALSE	FALSE	FALSE	FALSE	FALSE	FALSE	FALSE	FALSE	FALSE	FALSE
W05G11.6	WBGene00021043	pck-1	protein_coding_gene	-0.688459	10.1672	7.09e-08	1e-06	FALSE	FALSE	FALSE	FALSE	FALSE	FALSE	FALSE	FALSE	FALSE	WBGene00021043	FALSE	FALSE	FALSE	FALSE	FALSE	FALSE	FALSE	FALSE	FALSE	FALSE	FALSE	FALSE	FALSE	FALSE	FALSE
C07A9.6	WBGene00007402	ugt-60	protein_coding_gene	0.860408	4.00957	7.27e-08	1.03e-06	FALSE	FALSE	FALSE	FALSE	FALSE	FALSE	FALSE	FALSE	FALSE	FALSE	FALSE	FALSE	FALSE	FALSE	FALSE	FALSE	FALSE	FALSE	FALSE	FALSE	FALSE	WBGene00007402	FALSE	FALSE	FALSE
C31H5.1	WBGene00007854		protein_coding_gene	-2.15585	0.0335492	7.25e-08	1.03e-06	FALSE	FALSE	FALSE	FALSE	FALSE	FALSE	FALSE	FALSE	FALSE	FALSE	FALSE	FALSE	FALSE	FALSE	FALSE	FALSE	FALSE	FALSE	FALSE	FALSE	FALSE	FALSE	FALSE	FALSE	FALSE
C54D2.4	WBGene00006310	sul-3	protein_coding_gene	-1.28799	1.97123	7.35e-08	1.04e-06	FALSE	FALSE	FALSE	FALSE	FALSE	FALSE	FALSE	FALSE	FALSE	FALSE	FALSE	FALSE	FALSE	FALSE	FALSE	FALSE	FALSE	FALSE	FALSE	FALSE	FALSE	FALSE	FALSE	FALSE	FALSE
Y4C6B.1	WBGene00021155		protein_coding_gene	1.04079	2.29945	7.45e-08	1.05e-06	FALSE	FALSE	WBGene00021155	FALSE	FALSE	FALSE	FALSE	FALSE	FALSE	FALSE	FALSE	FALSE	FALSE	FALSE	FALSE	FALSE	FALSE	FALSE	FALSE	FALSE	FALSE	FALSE	FALSE	FALSE	FALSE
F23C8.9	WBGene00017738	tipn-1	protein_coding_gene	1.15857	2.29497	7.56e-08	1.06e-06	FALSE	FALSE	WBGene00017738	FALSE	FALSE	FALSE	FALSE	FALSE	FALSE	WBGene00017738	FALSE	WBGene00017738	FALSE	FALSE	FALSE	WBGene00017738	FALSE	FALSE	FALSE	FALSE	FALSE	FALSE	FALSE	FALSE	FALSE
ZC334.2	WBGene00002113	ins-30	protein_coding_gene	-1.19197	2.91043	7.58e-08	1.07e-06	FALSE	FALSE	FALSE	FALSE	FALSE	FALSE	FALSE	FALSE	FALSE	FALSE	FALSE	FALSE	FALSE	FALSE	FALSE	FALSE	FALSE	FALSE	FALSE	WBGene00002113	FALSE	FALSE	FALSE	FALSE	FALSE
ZK84.1	WBGene00022649		protein_coding_gene	1.50477	4.3601	7.62e-08	1.07e-06	FALSE	FALSE	FALSE	FALSE	FALSE	FALSE	FALSE	FALSE	FALSE	FALSE	FALSE	FALSE	FALSE	FALSE	FALSE	FALSE	FALSE	FALSE	FALSE	FALSE	FALSE	FALSE	FALSE	FALSE	FALSE
Y1H11.1	WBGene00001782	gst-34	protein_coding_gene	-2.54972	0.910819	7.67e-08	1.08e-06	FALSE	FALSE	FALSE	FALSE	FALSE	FALSE	FALSE	FALSE	FALSE	FALSE	FALSE	FALSE	FALSE	FALSE	FALSE	FALSE	FALSE	FALSE	FALSE	FALSE	FALSE	FALSE	FALSE	FALSE	FALSE
B0213.10	WBGene00015040	cyp-34A5	protein_coding_gene	-1.83665	1.34292	7.9e-08	1.11e-06	FALSE	FALSE	FALSE	FALSE	FALSE	FALSE	FALSE	FALSE	FALSE	FALSE	FALSE	FALSE	FALSE	FALSE	FALSE	FALSE	FALSE	FALSE	FALSE	FALSE	FALSE	FALSE	FALSE	FALSE	FALSE
R02E12.5	WBGene00019829		protein_coding_gene	-0.75519	4.89482	7.88e-08	1.11e-06	FALSE	FALSE	FALSE	FALSE	FALSE	FALSE	FALSE	FALSE	FALSE	FALSE	FALSE	FALSE	FALSE	FALSE	FALSE	FALSE	FALSE	FALSE	FALSE	FALSE	FALSE	FALSE	FALSE	FALSE	FALSE
F59B10.5	WBGene00010321		protein_coding_gene	-0.829046	3.91446	8.05e-08	1.13e-06	FALSE	FALSE	FALSE	FALSE	FALSE	FALSE	FALSE	FALSE	FALSE	FALSE	FALSE	FALSE	FALSE	FALSE	FALSE	FALSE	FALSE	FALSE	FALSE	FALSE	FALSE	FALSE	FALSE	FALSE	FALSE
F19C7.2	WBGene00017592		protein_coding_gene	0.831978	3.73889	8.27e-08	1.16e-06	FALSE	FALSE	FALSE	FALSE	FALSE	FALSE	FALSE	FALSE	FALSE	FALSE	FALSE	FALSE	FALSE	FALSE	FALSE	FALSE	FALSE	FALSE	FALSE	FALSE	FALSE	FALSE	FALSE	FALSE	FALSE
K04E7.2	WBGene00003877	pept-1	protein_coding_gene	0.601864	8.05042	8.49e-08	1.18e-06	FALSE	FALSE	FALSE	FALSE	FALSE	FALSE	FALSE	FALSE	FALSE	WBGene00003877	FALSE	FALSE	WBGene00003877	FALSE	FALSE	FALSE	FALSE	FALSE	WBGene00003877	FALSE	FALSE	FALSE	FALSE	FALSE	FALSE
Y69H2.10	WBGene00013485		protein_coding_gene	-0.91052	3.8362	8.57e-08	1.19e-06	FALSE	FALSE	FALSE	FALSE	FALSE	FALSE	FALSE	FALSE	FALSE	FALSE	FALSE	FALSE	FALSE	FALSE	FALSE	FALSE	FALSE	FALSE	FALSE	FALSE	FALSE	FALSE	FALSE	FALSE	FALSE
T28F2.4	WBGene00020902	jmjc-1	protein_coding_gene	0.788783	5.24117	8.68e-08	1.21e-06	FALSE	FALSE	FALSE	FALSE	FALSE	FALSE	FALSE	FALSE	FALSE	WBGene00020902	FALSE	FALSE	FALSE	FALSE	FALSE	FALSE	FALSE	FALSE	FALSE	FALSE	FALSE	FALSE	FALSE	FALSE	FALSE
K10B3.8	WBGene00001684	gpd-2	protein_coding_gene	-0.685653	10.0944	8.81e-08	1.23e-06	FALSE	FALSE	FALSE	FALSE	FALSE	FALSE	FALSE	FALSE	FALSE	FALSE	FALSE	FALSE	FALSE	FALSE	FALSE	FALSE	FALSE	FALSE	FALSE	FALSE	FALSE	FALSE	FALSE	FALSE	FALSE
T23F6.4	WBGene00004315	rbd-1	protein_coding_gene	0.648206	6.24673	8.82e-08	1.23e-06	WBGene00004315	FALSE	WBGene00004315	WBGene00004315	FALSE	FALSE	FALSE	FALSE	FALSE	FALSE	FALSE	FALSE	WBGene00004315	FALSE	FALSE	FALSE	FALSE	FALSE	FALSE	FALSE	FALSE	FALSE	FALSE	FALSE	FALSE
M04F3.1	WBGene00019767	rpa-2	protein_coding_gene	0.56001	6.66021	8.84e-08	1.23e-06	FALSE	FALSE	WBGene00019767	FALSE	FALSE	FALSE	FALSE	FALSE	FALSE	WBGene00019767	FALSE	FALSE	FALSE	FALSE	FALSE	WBGene00019767	FALSE	FALSE	FALSE	FALSE	FALSE	FALSE	FALSE	FALSE	FALSE
K07C11.4	WBGene00019477	cest-17	protein_coding_gene	-0.726329	4.54529	9.32e-08	1.29e-06	FALSE	FALSE	FALSE	FALSE	FALSE	FALSE	FALSE	FALSE	FALSE	FALSE	FALSE	FALSE	FALSE	FALSE	FALSE	FALSE	FALSE	FALSE	FALSE	FALSE	FALSE	FALSE	FALSE	FALSE	FALSE
K04H4.6	WBGene00000799	crn-6	protein_coding_gene	0.725651	3.98439	9.64e-08	1.33e-06	FALSE	FALSE	FALSE	FALSE	FALSE	FALSE	FALSE	FALSE	FALSE	FALSE	FALSE	FALSE	FALSE	FALSE	FALSE	FALSE	FALSE	FALSE	FALSE	FALSE	FALSE	FALSE	FALSE	FALSE	FALSE
Y51F10.7	WBGene00021768		protein_coding_gene	-0.730435	5.48535	9.87e-08	1.37e-06	FALSE	FALSE	FALSE	FALSE	FALSE	FALSE	FALSE	FALSE	FALSE	FALSE	FALSE	FALSE	FALSE	FALSE	FALSE	FALSE	FALSE	FALSE	WBGene00021768	FALSE	FALSE	FALSE	FALSE	FALSE	FALSE
F49B2.5	WBGene00005078	src-2	protein_coding_gene	0.962684	3.64775	1.06e-07	1.47e-06	FALSE	FALSE	FALSE	FALSE	FALSE	FALSE	FALSE	FALSE	FALSE	FALSE	FALSE	FALSE	FALSE	FALSE	FALSE	FALSE	FALSE	FALSE	FALSE	FALSE	FALSE	FALSE	FALSE	FALSE	FALSE
C05C12.4	WBGene00007336		protein_coding_gene	-0.595888	6.47412	1.08e-07	1.49e-06	FALSE	FALSE	FALSE	FALSE	FALSE	FALSE	FALSE	FALSE	FALSE	FALSE	FALSE	FALSE	FALSE	FALSE	FALSE	FALSE	FALSE	FALSE	WBGene00007336	FALSE	FALSE	FALSE	FALSE	FALSE	FALSE
K12H4.3	WBGene00019678		protein_coding_gene	0.58834	5.84452	1.08e-07	1.49e-06	FALSE	FALSE	WBGene00019678	FALSE	FALSE	FALSE	FALSE	FALSE	FALSE	FALSE	FALSE	FALSE	FALSE	FALSE	FALSE	FALSE	FALSE	FALSE	FALSE	FALSE	FALSE	FALSE	FALSE	FALSE	FALSE
F42A9.5	WBGene00018334	cyp-33E2	protein_coding_gene	-0.888162	3.74601	1.1e-07	1.52e-06	FALSE	FALSE	FALSE	FALSE	FALSE	FALSE	FALSE	FALSE	FALSE	FALSE	FALSE	FALSE	FALSE	FALSE	FALSE	FALSE	FALSE	FALSE	FALSE	FALSE	FALSE	FALSE	FALSE	FALSE	FALSE
C03G6.19	WBGene00005647	srp-6	protein_coding_gene	-0.727084	4.55533	1.13e-07	1.55e-06	FALSE	FALSE	FALSE	FALSE	FALSE	FALSE	FALSE	FALSE	FALSE	FALSE	FALSE	FALSE	FALSE	FALSE	FALSE	FALSE	FALSE	FALSE	FALSE	FALSE	FALSE	FALSE	FALSE	FALSE	FALSE
C27H6.2	WBGene00007784	ruvb-1	protein_coding_gene	0.592752	6.14968	1.13e-07	1.55e-06	FALSE	FALSE	WBGene00007784	FALSE	FALSE	FALSE	FALSE	FALSE	FALSE	WBGene00007784	FALSE	FALSE	FALSE	FALSE	WBGene00007784	WBGene00007784	FALSE	FALSE	FALSE	FALSE	FALSE	FALSE	FALSE	FALSE	FALSE
C17H12.6	WBGene00015932		protein_coding_gene	1.6576	1.91912	1.14e-07	1.57e-06	FALSE	FALSE	FALSE	FALSE	FALSE	FALSE	FALSE	FALSE	FALSE	WBGene00015932	FALSE	FALSE	FALSE	FALSE	FALSE	FALSE	FALSE	FALSE	FALSE	FALSE	FALSE	FALSE	FALSE	FALSE	FALSE
K10G9.1	WBGene00010755	vglu-2	protein_coding_gene	0.932103	4.69076	1.15e-07	1.58e-06	FALSE	WBGene00010755	FALSE	FALSE	FALSE	FALSE	FALSE	FALSE	FALSE	FALSE	FALSE	FALSE	FALSE	FALSE	FALSE	FALSE	FALSE	FALSE	FALSE	FALSE	FALSE	FALSE	FALSE	FALSE	FALSE
C09B7.2	WBGene00015621		protein_coding_gene	-0.961629	3.10217	1.15e-07	1.58e-06	FALSE	FALSE	FALSE	FALSE	FALSE	FALSE	FALSE	FALSE	FALSE	FALSE	FALSE	FALSE	FALSE	FALSE	FALSE	FALSE	FALSE	FALSE	FALSE	FALSE	FALSE	FALSE	FALSE	FALSE	FALSE
F13D11.4	WBGene00017429		protein_coding_gene	-0.992433	2.85535	1.15e-07	1.58e-06	FALSE	FALSE	FALSE	FALSE	FALSE	FALSE	FALSE	FALSE	FALSE	FALSE	FALSE	FALSE	FALSE	FALSE	FALSE	FALSE	FALSE	FALSE	FALSE	FALSE	FALSE	FALSE	FALSE	FALSE	FALSE
W04D2.3	WBGene00002133	inx-11	protein_coding_gene	-0.713072	4.24233	1.16e-07	1.59e-06	FALSE	FALSE	FALSE	FALSE	FALSE	FALSE	FALSE	FALSE	FALSE	FALSE	FALSE	FALSE	FALSE	FALSE	FALSE	FALSE	FALSE	FALSE	FALSE	FALSE	FALSE	FALSE	FALSE	FALSE	FALSE
H32K16.1	WBGene00010421	slc-36.4	protein_coding_gene	0.861472	3.59078	1.17e-07	1.59e-06	FALSE	FALSE	FALSE	FALSE	FALSE	FALSE	FALSE	FALSE	FALSE	FALSE	FALSE	FALSE	FALSE	FALSE	FALSE	FALSE	FALSE	FALSE	FALSE	FALSE	FALSE	FALSE	FALSE	FALSE	FALSE
B0213.2	WBGene00003765	nlp-27	protein_coding_gene	-1.28447	4.98472	1.22e-07	1.66e-06	FALSE	WBGene00003765	FALSE	FALSE	FALSE	FALSE	FALSE	FALSE	FALSE	WBGene00003765	FALSE	FALSE	FALSE	FALSE	FALSE	FALSE	FALSE	FALSE	FALSE	FALSE	FALSE	FALSE	FALSE	FALSE	FALSE
T08B1.6	WBGene00020343	acs-3	protein_coding_gene	-2.14349	0.226247	1.23e-07	1.67e-06	FALSE	FALSE	FALSE	FALSE	FALSE	FALSE	FALSE	FALSE	FALSE	FALSE	FALSE	FALSE	FALSE	FALSE	FALSE	FALSE	FALSE	FALSE	FALSE	FALSE	FALSE	FALSE	FALSE	FALSE	FALSE
ZC334.3	WBGene00002107	ins-24	protein_coding_gene	-1.58542	1.29813	1.24e-07	1.69e-06	FALSE	FALSE	FALSE	FALSE	FALSE	FALSE	FALSE	FALSE	FALSE	FALSE	FALSE	FALSE	FALSE	FALSE	FALSE	FALSE	FALSE	FALSE	FALSE	WBGene00002107	FALSE	FALSE	FALSE	FALSE	FALSE
C42D4.1	WBGene00016594		protein_coding_gene	-0.717851	8.26935	1.25e-07	1.71e-06	FALSE	FALSE	FALSE	FALSE	FALSE	FALSE	FALSE	FALSE	FALSE	FALSE	FALSE	FALSE	FALSE	FALSE	FALSE	FALSE	FALSE	FALSE	FALSE	FALSE	FALSE	FALSE	FALSE	FALSE	FALSE
ZK970.7	WBGene00014173		protein_coding_gene	-2.44819	4.56742	1.29e-07	1.75e-06	FALSE	FALSE	FALSE	FALSE	FALSE	FALSE	FALSE	FALSE	FALSE	FALSE	FALSE	FALSE	FALSE	FALSE	FALSE	FALSE	FALSE	FALSE	FALSE	FALSE	FALSE	FALSE	FALSE	FALSE	FALSE
F55F3.2	WBGene00010116	cest-13	protein_coding_gene	-0.839859	3.60414	1.31e-07	1.77e-06	FALSE	FALSE	FALSE	FALSE	FALSE	FALSE	FALSE	FALSE	FALSE	FALSE	FALSE	FALSE	FALSE	FALSE	FALSE	FALSE	FALSE	FALSE	FALSE	FALSE	FALSE	FALSE	FALSE	FALSE	FALSE
ZK856.7	WBGene00014108		protein_coding_gene	-0.637794	6.08329	1.31e-07	1.78e-06	FALSE	FALSE	FALSE	FALSE	FALSE	FALSE	FALSE	FALSE	FALSE	FALSE	FALSE	FALSE	FALSE	FALSE	FALSE	FALSE	FALSE	FALSE	FALSE	FALSE	FALSE	FALSE	FALSE	FALSE	FALSE
M02F4.8	WBGene00000175	aqp-7	protein_coding_gene	0.922702	8.50243	1.33e-07	1.8e-06	FALSE	FALSE	FALSE	FALSE	FALSE	FALSE	FALSE	FALSE	FALSE	FALSE	FALSE	FALSE	FALSE	FALSE	FALSE	FALSE	FALSE	FALSE	FALSE	FALSE	FALSE	FALSE	FALSE	FALSE	FALSE
R09B5.4	WBGene00019977	fpn-1.2	protein_coding_gene	1.3699	1.84436	1.34e-07	1.81e-06	FALSE	FALSE	FALSE	FALSE	FALSE	FALSE	FALSE	FALSE	FALSE	FALSE	FALSE	FALSE	FALSE	FALSE	FALSE	FALSE	FALSE	FALSE	FALSE	FALSE	FALSE	FALSE	FALSE	FALSE	FALSE
D1054.5	WBGene00008372		protein_coding_gene	-1.00742	2.92727	1.35e-07	1.82e-06	FALSE	FALSE	FALSE	FALSE	FALSE	FALSE	FALSE	FALSE	FALSE	FALSE	FALSE	FALSE	FALSE	FALSE	FALSE	FALSE	FALSE	FALSE	FALSE	FALSE	FALSE	FALSE	FALSE	FALSE	FALSE
C41D11.2	WBGene00001231	eif-3.H	protein_coding_gene	0.573811	6.03613	1.4e-07	1.88e-06	FALSE	FALSE	WBGene00001231	FALSE	FALSE	FALSE	FALSE	FALSE	FALSE	FALSE	FALSE	FALSE	FALSE	FALSE	WBGene00001231	FALSE	FALSE	FALSE	FALSE	FALSE	FALSE	FALSE	FALSE	FALSE	FALSE
F36G3.2	WBGene00009483		protein_coding_gene	0.776745	4.16896	1.39e-07	1.88e-06	FALSE	FALSE	FALSE	FALSE	FALSE	FALSE	FALSE	FALSE	FALSE	FALSE	FALSE	FALSE	FALSE	FALSE	FALSE	FALSE	FALSE	FALSE	FALSE	FALSE	FALSE	FALSE	FALSE	FALSE	FALSE
Y38F1A.2	WBGene00012606		protein_coding_gene	-0.937208	2.66455	1.4e-07	1.88e-06	FALSE	FALSE	FALSE	FALSE	FALSE	FALSE	FALSE	FALSE	FALSE	WBGene00012606	FALSE	FALSE	FALSE	FALSE	FALSE	FALSE	FALSE	FALSE	FALSE	FALSE	FALSE	FALSE	FALSE	FALSE	FALSE
Y75B8A.17	WBGene00013552	gmn-1	protein_coding_gene	1.07572	1.99135	1.39e-07	1.88e-06	FALSE	FALSE	WBGene00013552	FALSE	FALSE	FALSE	FALSE	FALSE	FALSE	FALSE	FALSE	FALSE	FALSE	FALSE	FALSE	FALSE	FALSE	FALSE	FALSE	FALSE	FALSE	FALSE	FALSE	FALSE	FALSE
ZK546.14	WBGene00022765		protein_coding_gene	0.637243	6.63798	1.41e-07	1.9e-06	FALSE	FALSE	WBGene00022765	FALSE	FALSE	FALSE	FALSE	FALSE	FALSE	FALSE	FALSE	FALSE	FALSE	FALSE	FALSE	FALSE	FALSE	FALSE	FALSE	FALSE	FALSE	FALSE	FALSE	FALSE	FALSE
F41C6.6	WBGene00018279		protein_coding_gene	-2.21096	0.138155	1.43e-07	1.92e-06	FALSE	FALSE	FALSE	FALSE	FALSE	FALSE	FALSE	FALSE	FALSE	FALSE	FALSE	FALSE	FALSE	FALSE	FALSE	FALSE	FALSE	FALSE	FALSE	FALSE	FALSE	FALSE	FALSE	FALSE	FALSE
C50E3.13	WBGene00016824		protein_coding_gene	1.67264	0.580597	1.51e-07	2.03e-06	FALSE	FALSE	FALSE	FALSE	FALSE	FALSE	FALSE	FALSE	FALSE	FALSE	FALSE	FALSE	FALSE	FALSE	FALSE	FALSE	FALSE	FALSE	FALSE	FALSE	FALSE	FALSE	FALSE	FALSE	FALSE
C13E3.1	WBGene00015740		protein_coding_gene	-0.612574	5.34745	1.55e-07	2.08e-06	FALSE	FALSE	FALSE	FALSE	FALSE	FALSE	FALSE	FALSE	FALSE	FALSE	FALSE	FALSE	FALSE	FALSE	FALSE	FALSE	FALSE	FALSE	FALSE	FALSE	FALSE	FALSE	FALSE	FALSE	FALSE
ZK669.3	WBGene00014053		protein_coding_gene	-1.53333	1.45946	1.56e-07	2.09e-06	FALSE	FALSE	FALSE	FALSE	FALSE	FALSE	FALSE	FALSE	FALSE	FALSE	FALSE	FALSE	FALSE	FALSE	FALSE	FALSE	FALSE	FALSE	FALSE	FALSE	FALSE	FALSE	FALSE	FALSE	FALSE
F28D1.5	WBGene00009215	thn-2	protein_coding_gene	1.81091	0.411972	1.61e-07	2.15e-06	FALSE	FALSE	FALSE	FALSE	FALSE	FALSE	FALSE	FALSE	FALSE	WBGene00009215	FALSE	FALSE	FALSE	FALSE	FALSE	FALSE	FALSE	FALSE	FALSE	FALSE	FALSE	FALSE	FALSE	FALSE	FALSE
F36H5.3	WBGene00018102	math-28	protein_coding_gene	-1.55112	1.12116	1.63e-07	2.17e-06	FALSE	FALSE	FALSE	FALSE	FALSE	FALSE	FALSE	FALSE	FALSE	FALSE	FALSE	FALSE	FALSE	FALSE	FALSE	FALSE	FALSE	FALSE	FALSE	FALSE	FALSE	FALSE	FALSE	FALSE	FALSE
R02E12.2	WBGene00019827	mop-25.1	protein_coding_gene	-0.59345	7.87434	1.63e-07	2.18e-06	FALSE	FALSE	FALSE	FALSE	FALSE	FALSE	FALSE	FALSE	FALSE	FALSE	FALSE	FALSE	FALSE	FALSE	FALSE	FALSE	FALSE	FALSE	FALSE	FALSE	FALSE	FALSE	FALSE	FALSE	FALSE
B0285.9	WBGene00000512	ckb-2	protein_coding_gene	1.12577	2.61547	1.64e-07	2.19e-06	FALSE	FALSE	FALSE	FALSE	FALSE	FALSE	FALSE	FALSE	FALSE	WBGene00000512	FALSE	FALSE	FALSE	FALSE	FALSE	FALSE	FALSE	FALSE	FALSE	FALSE	FALSE	FALSE	FALSE	FALSE	FALSE
C06H5.7	WBGene00007395	dcar-1	protein_coding_gene	-0.567822	6.62037	1.7e-07	2.27e-06	FALSE	WBGene00007395	FALSE	FALSE	FALSE	FALSE	FALSE	FALSE	FALSE	WBGene00007395	FALSE	FALSE	FALSE	FALSE	FALSE	FALSE	FALSE	FALSE	FALSE	FALSE	FALSE	FALSE	FALSE	FALSE	FALSE
Y47G6A.24	WBGene00021648	mis-12	protein_coding_gene	1.72739	0.696539	1.72e-07	2.29e-06	FALSE	FALSE	WBGene00021648	FALSE	FALSE	FALSE	FALSE	FALSE	FALSE	FALSE	FALSE	FALSE	FALSE	FALSE	FALSE	FALSE	FALSE	FALSE	FALSE	FALSE	FALSE	FALSE	FALSE	FALSE	FALSE
K08C7.3	WBGene00001328	epi-1	protein_coding_gene	0.661424	8.52238	1.73e-07	2.3e-06	FALSE	FALSE	FALSE	FALSE	FALSE	FALSE	FALSE	FALSE	FALSE	WBGene00001328	FALSE	FALSE	FALSE	FALSE	FALSE	FALSE	FALSE	FALSE	FALSE	FALSE	FALSE	FALSE	FALSE	FALSE	FALSE
F14B4.3	WBGene00008781	rpoa-2	protein_coding_gene	0.637979	5.90166	1.73e-07	2.3e-06	FALSE	FALSE	WBGene00008781	FALSE	FALSE	FALSE	FALSE	FALSE	FALSE	FALSE	FALSE	FALSE	FALSE	FALSE	FALSE	FALSE	FALSE	FALSE	FALSE	FALSE	FALSE	FALSE	FALSE	FALSE	FALSE
Y40B1B.5	WBGene00012738	eif-3.J	protein_coding_gene	0.574777	5.91915	1.75e-07	2.31e-06	FALSE	FALSE	WBGene00012738	FALSE	FALSE	FALSE	FALSE	FALSE	FALSE	FALSE	FALSE	FALSE	FALSE	FALSE	WBGene00012738	FALSE	FALSE	FALSE	FALSE	FALSE	FALSE	FALSE	FALSE	FALSE	FALSE
F32B5.6	WBGene00017979		protein_coding_gene	-0.579436	7.34962	1.75e-07	2.31e-06	FALSE	FALSE	FALSE	FALSE	FALSE	FALSE	FALSE	FALSE	FALSE	FALSE	FALSE	FALSE	FALSE	FALSE	FALSE	FALSE	FALSE	FALSE	FALSE	FALSE	FALSE	FALSE	FALSE	FALSE	FALSE
T23F2.4	WBGene00020737		protein_coding_gene	-2.50922	1.62213	1.74e-07	2.31e-06	FALSE	FALSE	FALSE	FALSE	FALSE	FALSE	FALSE	FALSE	FALSE	FALSE	FALSE	FALSE	FALSE	FALSE	FALSE	FALSE	FALSE	FALSE	FALSE	FALSE	FALSE	FALSE	FALSE	FALSE	FALSE
C25E10.8	WBGene00016097		protein_coding_gene	-1.03249	3.22471	1.77e-07	2.33e-06	FALSE	FALSE	FALSE	FALSE	FALSE	FALSE	FALSE	FALSE	FALSE	FALSE	FALSE	FALSE	FALSE	FALSE	FALSE	FALSE	FALSE	FALSE	FALSE	FALSE	FALSE	FALSE	FALSE	FALSE	FALSE
ZK1073.1	WBGene00014213		protein_coding_gene	-0.757209	6.87157	1.79e-07	2.37e-06	FALSE	FALSE	FALSE	FALSE	FALSE	FALSE	FALSE	FALSE	FALSE	FALSE	FALSE	FALSE	FALSE	FALSE	FALSE	FALSE	FALSE	FALSE	FALSE	FALSE	FALSE	FALSE	FALSE	FALSE	FALSE
Y38F1A.1	WBGene00012605		protein_coding_gene	-1.29276	1.85841	1.83e-07	2.42e-06	FALSE	FALSE	WBGene00012605	FALSE	FALSE	FALSE	FALSE	FALSE	FALSE	FALSE	FALSE	FALSE	FALSE	FALSE	FALSE	FALSE	FALSE	FALSE	FALSE	FALSE	FALSE	FALSE	FALSE	FALSE	FALSE
ZK909.3	WBGene00014148		protein_coding_gene	-0.712698	4.50037	1.84e-07	2.43e-06	FALSE	WBGene00014148	FALSE	FALSE	FALSE	FALSE	FALSE	FALSE	FALSE	FALSE	FALSE	FALSE	FALSE	FALSE	FALSE	FALSE	FALSE	FALSE	FALSE	FALSE	FALSE	FALSE	FALSE	FALSE	FALSE
F10C1.9	WBGene00044296		protein_coding_gene	0.703671	6.88843	1.86e-07	2.45e-06	FALSE	FALSE	FALSE	FALSE	FALSE	FALSE	FALSE	FALSE	FALSE	FALSE	FALSE	FALSE	FALSE	FALSE	FALSE	FALSE	FALSE	FALSE	FALSE	FALSE	FALSE	FALSE	FALSE	FALSE	FALSE
T04C12.1	WBGene00011427		protein_coding_gene	-1.79517	0.942327	1.9e-07	2.5e-06	FALSE	FALSE	FALSE	FALSE	FALSE	FALSE	FALSE	FALSE	FALSE	FALSE	FALSE	FALSE	FALSE	FALSE	FALSE	FALSE	FALSE	FALSE	FALSE	FALSE	FALSE	FALSE	FALSE	FALSE	FALSE
M01D1.2	WBGene00019699	math-34	protein_coding_gene	-1.7372	0.487249	1.9e-07	2.5e-06	FALSE	FALSE	FALSE	FALSE	FALSE	FALSE	FALSE	FALSE	FALSE	FALSE	FALSE	FALSE	FALSE	FALSE	FALSE	FALSE	FALSE	FALSE	FALSE	FALSE	FALSE	FALSE	FALSE	FALSE	FALSE
T04A8.4	WBGene00044078	tag-243	protein_coding_gene	-0.618134	5.70447	1.91e-07	2.51e-06	FALSE	FALSE	FALSE	FALSE	FALSE	FALSE	FALSE	FALSE	FALSE	FALSE	FALSE	FALSE	FALSE	FALSE	FALSE	FALSE	FALSE	FALSE	FALSE	FALSE	FALSE	FALSE	FALSE	FALSE	FALSE
C29F9.3	WBGene00016218	pals-23	protein_coding_gene	-0.726832	4.80641	1.96e-07	2.57e-06	FALSE	FALSE	FALSE	FALSE	FALSE	FALSE	FALSE	FALSE	FALSE	WBGene00016218	FALSE	FALSE	FALSE	FALSE	FALSE	FALSE	FALSE	FALSE	WBGene00016218	FALSE	FALSE	FALSE	FALSE	FALSE	FALSE
DH11.3	WBGene00004005	pgp-11	protein_coding_gene	0.767634	3.76408	1.99e-07	2.6e-06	FALSE	FALSE	FALSE	FALSE	FALSE	FALSE	FALSE	FALSE	FALSE	FALSE	WBGene00004005	FALSE	FALSE	FALSE	FALSE	FALSE	FALSE	FALSE	FALSE	FALSE	FALSE	FALSE	FALSE	FALSE	FALSE
F57C12.2	WBGene00019014		protein_coding_gene	-0.908047	3.01972	2.08e-07	2.71e-06	FALSE	FALSE	FALSE	FALSE	FALSE	FALSE	FALSE	FALSE	FALSE	FALSE	FALSE	FALSE	FALSE	FALSE	WBGene00019014	FALSE	FALSE	FALSE	FALSE	FALSE	FALSE	FALSE	FALSE	FALSE	FALSE
C31B8.4	WBGene00016281	pals-32	protein_coding_gene	-1.3373	1.30628	2.08e-07	2.72e-06	FALSE	FALSE	FALSE	FALSE	FALSE	FALSE	FALSE	FALSE	FALSE	FALSE	FALSE	FALSE	FALSE	FALSE	FALSE	FALSE	FALSE	FALSE	FALSE	FALSE	FALSE	FALSE	FALSE	FALSE	FALSE
C06A1.1	WBGene00007352	cdc-48.1	protein_coding_gene	0.558291	7.14908	2.18e-07	2.84e-06	FALSE	FALSE	WBGene00007352	FALSE	FALSE	FALSE	FALSE	FALSE	FALSE	WBGene00007352	FALSE	WBGene00007352	FALSE	FALSE	FALSE	FALSE	FALSE	FALSE	FALSE	FALSE	FALSE	FALSE	FALSE	FALSE	FALSE
C25D7.4	WBGene00007716	fbxa-82	protein_coding_gene	-1.56475	1.2413	2.18e-07	2.84e-06	FALSE	FALSE	FALSE	FALSE	FALSE	FALSE	FALSE	FALSE	FALSE	FALSE	FALSE	FALSE	FALSE	FALSE	FALSE	FALSE	FALSE	FALSE	FALSE	FALSE	FALSE	FALSE	FALSE	FALSE	FALSE
C50H2.1	WBGene00008239	fshr-1	protein_coding_gene	-0.697548	5.46039	2.2e-07	2.87e-06	FALSE	FALSE	FALSE	FALSE	FALSE	FALSE	FALSE	FALSE	FALSE	WBGene00008239	FALSE	FALSE	FALSE	FALSE	FALSE	FALSE	FALSE	FALSE	FALSE	FALSE	FALSE	FALSE	FALSE	FALSE	FALSE
R193.2	WBGene00020128		protein_coding_gene	0.984635	3.74536	2.24e-07	2.91e-06	FALSE	FALSE	FALSE	FALSE	FALSE	FALSE	FALSE	FALSE	FALSE	FALSE	FALSE	FALSE	FALSE	FALSE	FALSE	FALSE	FALSE	FALSE	WBGene00020128	FALSE	FALSE	FALSE	FALSE	FALSE	FALSE
C33A12.7	WBGene00007886	ethe-1	protein_coding_gene	-0.985572	3.53126	2.25e-07	2.93e-06	FALSE	FALSE	WBGene00007886	FALSE	FALSE	FALSE	FALSE	FALSE	FALSE	FALSE	FALSE	FALSE	FALSE	FALSE	FALSE	FALSE	FALSE	FALSE	FALSE	FALSE	FALSE	FALSE	FALSE	FALSE	FALSE
C36E8.4	WBGene00007983		protein_coding_gene	-1.02621	3.01943	2.27e-07	2.95e-06	FALSE	FALSE	FALSE	FALSE	FALSE	FALSE	FALSE	FALSE	FALSE	FALSE	FALSE	FALSE	FALSE	FALSE	FALSE	FALSE	FALSE	FALSE	FALSE	FALSE	FALSE	FALSE	FALSE	FALSE	FALSE
T01G9.3	WBGene00011345	dma-1	protein_coding_gene	-0.904557	3.3504	2.31e-07	2.99e-06	FALSE	FALSE	FALSE	FALSE	FALSE	FALSE	FALSE	FALSE	FALSE	FALSE	FALSE	FALSE	FALSE	FALSE	FALSE	FALSE	FALSE	FALSE	FALSE	FALSE	FALSE	FALSE	FALSE	FALSE	FALSE
T05B9.1	WBGene00011464		protein_coding_gene	0.927762	3.34461	2.31e-07	2.99e-06	WBGene00011464	WBGene00011464	WBGene00011464	WBGene00011464	WBGene00011464	WBGene00011464	WBGene00011464	FALSE	FALSE	FALSE	FALSE	FALSE	FALSE	FALSE	FALSE	FALSE	FALSE	WBGene00011464	FALSE	FALSE	FALSE	FALSE	FALSE	FALSE	FALSE
Y54G2A.52	WBGene00045397		protein_coding_gene	-0.672733	4.17404	2.31e-07	2.99e-06	FALSE	FALSE	FALSE	FALSE	FALSE	FALSE	FALSE	FALSE	FALSE	FALSE	FALSE	FALSE	FALSE	FALSE	FALSE	FALSE	FALSE	FALSE	FALSE	FALSE	FALSE	FALSE	FALSE	FALSE	FALSE
Y54F10BM.7	WBGene00021862	fbxa-48	protein_coding_gene	-1.35286	1.11677	2.35e-07	3.04e-06	FALSE	FALSE	FALSE	FALSE	FALSE	FALSE	FALSE	FALSE	FALSE	FALSE	FALSE	FALSE	FALSE	FALSE	FALSE	FALSE	FALSE	FALSE	FALSE	FALSE	FALSE	FALSE	FALSE	FALSE	FALSE
C27H5.2	WBGene00016172		protein_coding_gene	-0.738213	5.58779	2.4e-07	3.09e-06	FALSE	FALSE	FALSE	FALSE	FALSE	FALSE	FALSE	FALSE	FALSE	FALSE	FALSE	FALSE	FALSE	FALSE	FALSE	FALSE	FALSE	FALSE	FALSE	FALSE	FALSE	FALSE	FALSE	FALSE	FALSE
Y42G9A.6	WBGene00021535	wht-7	protein_coding_gene	-0.731194	4.78945	2.56e-07	3.31e-06	WBGene00021535	WBGene00021535	WBGene00021535	WBGene00021535	WBGene00021535	FALSE	FALSE	FALSE	FALSE	FALSE	FALSE	FALSE	FALSE	FALSE	FALSE	FALSE	FALSE	FALSE	FALSE	FALSE	FALSE	FALSE	FALSE	FALSE	FALSE
ZK265.6	WBGene00013958	nol-16	protein_coding_gene	0.624996	4.9802	2.58e-07	3.33e-06	FALSE	FALSE	WBGene00013958	FALSE	FALSE	FALSE	FALSE	FALSE	FALSE	FALSE	FALSE	FALSE	FALSE	FALSE	FALSE	FALSE	FALSE	FALSE	FALSE	FALSE	FALSE	FALSE	FALSE	FALSE	FALSE
T16G1.6	WBGene00011800		protein_coding_gene	1.01451	3.21489	2.6e-07	3.35e-06	FALSE	FALSE	FALSE	FALSE	FALSE	FALSE	FALSE	FALSE	FALSE	FALSE	FALSE	FALSE	FALSE	FALSE	FALSE	FALSE	FALSE	FALSE	WBGene00011800	FALSE	FALSE	FALSE	FALSE	FALSE	FALSE
F09B9.4	WBGene00008603		protein_coding_gene	-0.807538	5.25724	2.64e-07	3.39e-06	FALSE	FALSE	FALSE	FALSE	FALSE	FALSE	FALSE	FALSE	FALSE	FALSE	FALSE	FALSE	FALSE	FALSE	FALSE	FALSE	FALSE	FALSE	FALSE	FALSE	FALSE	FALSE	FALSE	WBGene00008603	FALSE
T04C12.5	WBGene00000064	act-2	protein_coding_gene	0.669743	6.83746	2.69e-07	3.46e-06	WBGene00000064	FALSE	WBGene00000064	WBGene00000064	FALSE	FALSE	FALSE	FALSE	FALSE	FALSE	FALSE	WBGene00000064	WBGene00000064	FALSE	FALSE	FALSE	FALSE	FALSE	FALSE	FALSE	FALSE	FALSE	FALSE	FALSE	FALSE
C26F1.3	WBGene00016148		protein_coding_gene	0.724692	3.66983	2.71e-07	3.48e-06	FALSE	FALSE	WBGene00016148	FALSE	FALSE	FALSE	FALSE	FALSE	FALSE	FALSE	FALSE	FALSE	FALSE	FALSE	FALSE	FALSE	FALSE	FALSE	FALSE	FALSE	FALSE	FALSE	FALSE	FALSE	FALSE
Y45F10D.7	WBGene00012887		protein_coding_gene	0.598956	5.82126	2.75e-07	3.53e-06	FALSE	FALSE	WBGene00012887	FALSE	FALSE	FALSE	FALSE	FALSE	FALSE	FALSE	FALSE	FALSE	FALSE	FALSE	FALSE	FALSE	FALSE	FALSE	FALSE	FALSE	FALSE	FALSE	FALSE	FALSE	FALSE
F49H6.5	WBGene00009908		protein_coding_gene	1.79112	1.24576	2.76e-07	3.54e-06	FALSE	FALSE	FALSE	FALSE	FALSE	FALSE	FALSE	FALSE	FALSE	FALSE	FALSE	FALSE	FALSE	FALSE	FALSE	FALSE	FALSE	FALSE	FALSE	FALSE	FALSE	FALSE	FALSE	FALSE	FALSE
Y54G9A.4	WBGene00013207	zipt-2.3	protein_coding_gene	1.5408	1.44411	2.79e-07	3.57e-06	FALSE	FALSE	FALSE	FALSE	FALSE	FALSE	FALSE	FALSE	FALSE	FALSE	FALSE	FALSE	FALSE	FALSE	FALSE	FALSE	FALSE	FALSE	FALSE	FALSE	FALSE	FALSE	FALSE	FALSE	FALSE
Y38F1A.5	WBGene00000870	cyd-1	protein_coding_gene	0.757784	5.69294	2.8e-07	3.59e-06	FALSE	FALSE	FALSE	FALSE	FALSE	FALSE	FALSE	FALSE	FALSE	FALSE	FALSE	WBGene00000870	WBGene00000870	FALSE	FALSE	FALSE	FALSE	FALSE	FALSE	FALSE	FALSE	FALSE	FALSE	FALSE	FALSE
C25A11.4	WBGene00000100	ajm-1	protein_coding_gene	-0.579355	8.94014	2.93e-07	3.74e-06	FALSE	FALSE	FALSE	FALSE	FALSE	FALSE	FALSE	FALSE	FALSE	FALSE	FALSE	FALSE	FALSE	FALSE	FALSE	FALSE	FALSE	FALSE	FALSE	FALSE	FALSE	FALSE	FALSE	FALSE	FALSE
R05D7.1	WBGene00011026		protein_coding_gene	-0.749976	5.0926	2.96e-07	3.78e-06	FALSE	FALSE	FALSE	FALSE	FALSE	FALSE	FALSE	FALSE	FALSE	FALSE	FALSE	FALSE	FALSE	FALSE	FALSE	FALSE	FALSE	FALSE	FALSE	FALSE	FALSE	FALSE	FALSE	FALSE	FALSE
C54E4.5	WBGene00016920		protein_coding_gene	0.875214	3.22279	3.01e-07	3.84e-06	FALSE	WBGene00016920	FALSE	FALSE	FALSE	FALSE	FALSE	FALSE	FALSE	FALSE	FALSE	FALSE	FALSE	FALSE	FALSE	FALSE	FALSE	FALSE	FALSE	FALSE	FALSE	FALSE	FALSE	FALSE	FALSE
T08A9.11	WBGene00020339	ttr-59	protein_coding_gene	-0.899728	5.5433	3.02e-07	3.85e-06	FALSE	WBGene00020339	FALSE	FALSE	FALSE	FALSE	FALSE	FALSE	FALSE	FALSE	FALSE	FALSE	FALSE	FALSE	FALSE	FALSE	FALSE	FALSE	FALSE	FALSE	FALSE	FALSE	FALSE	FALSE	FALSE
AC3.2	WBGene00007070	ugt-49	protein_coding_gene	-0.658222	5.85597	3.04e-07	3.87e-06	FALSE	FALSE	FALSE	FALSE	FALSE	FALSE	FALSE	FALSE	FALSE	FALSE	FALSE	FALSE	FALSE	FALSE	FALSE	FALSE	FALSE	FALSE	WBGene00007070	FALSE	FALSE	FALSE	FALSE	FALSE	FALSE
F28D1.1	WBGene00009211	wdr-46	protein_coding_gene	0.554234	5.94504	3.06e-07	3.89e-06	FALSE	FALSE	WBGene00009211	FALSE	FALSE	FALSE	FALSE	FALSE	FALSE	FALSE	FALSE	FALSE	FALSE	FALSE	FALSE	FALSE	FALSE	FALSE	FALSE	FALSE	FALSE	FALSE	FALSE	FALSE	FALSE
ZK930.6	WBGene00014156		protein_coding_gene	1.05586	2.06034	3.07e-07	3.9e-06	FALSE	FALSE	FALSE	FALSE	FALSE	FALSE	FALSE	FALSE	FALSE	FALSE	FALSE	FALSE	FALSE	FALSE	FALSE	FALSE	FALSE	FALSE	FALSE	FALSE	FALSE	FALSE	FALSE	FALSE	FALSE
ZK637.13	WBGene00014030	glb-1	protein_coding_gene	-1.04762	4.6764	3.12e-07	3.95e-06	FALSE	FALSE	FALSE	FALSE	FALSE	FALSE	FALSE	FALSE	FALSE	FALSE	FALSE	FALSE	FALSE	FALSE	FALSE	FALSE	FALSE	FALSE	FALSE	FALSE	FALSE	FALSE	FALSE	FALSE	FALSE
T10B9.7	WBGene00011676	cyp-13A2	protein_coding_gene	0.850101	3.69664	3.22e-07	4.07e-06	FALSE	FALSE	FALSE	FALSE	FALSE	FALSE	FALSE	FALSE	FALSE	FALSE	FALSE	FALSE	FALSE	FALSE	FALSE	FALSE	FALSE	FALSE	FALSE	FALSE	FALSE	FALSE	FALSE	FALSE	FALSE
F55G1.8	WBGene00004044	plk-3	protein_coding_gene	0.954315	2.68334	3.29e-07	4.16e-06	WBGene00004044	WBGene00004044	WBGene00004044	WBGene00004044	WBGene00004044	WBGene00004044	WBGene00004044	FALSE	FALSE	FALSE	FALSE	WBGene00004044	FALSE	FALSE	FALSE	FALSE	FALSE	WBGene00004044	FALSE	FALSE	FALSE	FALSE	FALSE	FALSE	FALSE
M7.12	WBGene00010887		protein_coding_gene	0.92348	4.56365	3.3e-07	4.17e-06	FALSE	FALSE	FALSE	FALSE	FALSE	FALSE	FALSE	FALSE	FALSE	FALSE	FALSE	FALSE	FALSE	FALSE	FALSE	FALSE	FALSE	FALSE	FALSE	FALSE	FALSE	FALSE	FALSE	FALSE	FALSE
C32E8.6	WBGene00016324		protein_coding_gene	-0.941272	4.18411	3.3e-07	4.17e-06	FALSE	FALSE	FALSE	FALSE	FALSE	FALSE	FALSE	FALSE	FALSE	FALSE	FALSE	FALSE	FALSE	FALSE	FALSE	FALSE	FALSE	FALSE	FALSE	FALSE	FALSE	FALSE	FALSE	FALSE	FALSE
F36G9.12	WBGene00009488	oac-20	protein_coding_gene	2.3016	0.091422	3.4e-07	4.29e-06	FALSE	FALSE	FALSE	FALSE	FALSE	FALSE	FALSE	FALSE	FALSE	FALSE	FALSE	FALSE	FALSE	FALSE	FALSE	FALSE	FALSE	FALSE	FALSE	FALSE	FALSE	FALSE	FALSE	FALSE	FALSE
Y26E6A.3	WBGene00012514		protein_coding_gene	-1.05454	1.86881	3.45e-07	4.35e-06	FALSE	FALSE	FALSE	FALSE	FALSE	FALSE	FALSE	FALSE	FALSE	FALSE	FALSE	FALSE	FALSE	FALSE	FALSE	FALSE	FALSE	FALSE	FALSE	FALSE	FALSE	FALSE	FALSE	FALSE	FALSE
Y5H2B.5	WBGene00021167	cyp-32B1	protein_coding_gene	-1.14421	3.87282	3.46e-07	4.36e-06	FALSE	FALSE	FALSE	FALSE	FALSE	FALSE	FALSE	FALSE	FALSE	FALSE	FALSE	FALSE	FALSE	FALSE	FALSE	FALSE	FALSE	FALSE	WBGene00021167	FALSE	FALSE	FALSE	FALSE	FALSE	FALSE
Y45F10D.6	WBGene00012886		protein_coding_gene	-1.91199	2.23269	3.49e-07	4.38e-06	FALSE	FALSE	FALSE	FALSE	FALSE	FALSE	FALSE	FALSE	FALSE	FALSE	FALSE	FALSE	FALSE	FALSE	FALSE	FALSE	FALSE	FALSE	FALSE	FALSE	FALSE	FALSE	FALSE	FALSE	FALSE
F07C6.3	WBGene00008554		protein_coding_gene	0.978986	2.54796	3.51e-07	4.41e-06	FALSE	FALSE	FALSE	FALSE	FALSE	FALSE	FALSE	FALSE	FALSE	FALSE	FALSE	FALSE	FALSE	FALSE	FALSE	FALSE	FALSE	FALSE	FALSE	FALSE	FALSE	FALSE	FALSE	FALSE	FALSE
K06C4.8	WBGene00019444	frpr-11	protein_coding_gene	-1.2035	2.06779	3.51e-07	4.41e-06	FALSE	FALSE	FALSE	FALSE	FALSE	FALSE	FALSE	FALSE	FALSE	WBGene00019444	FALSE	FALSE	FALSE	FALSE	FALSE	FALSE	FALSE	FALSE	FALSE	FALSE	FALSE	FALSE	FALSE	FALSE	FALSE
C07H4.1	WBGene00007421		protein_coding_gene	-0.565152	4.73928	3.53e-07	4.43e-06	FALSE	FALSE	FALSE	FALSE	FALSE	FALSE	FALSE	FALSE	FALSE	FALSE	FALSE	FALSE	FALSE	FALSE	FALSE	FALSE	FALSE	FALSE	FALSE	FALSE	FALSE	FALSE	FALSE	FALSE	FALSE
K01D12.11	WBGene00010470	cdr-4	protein_coding_gene	-0.784736	4.10548	3.66e-07	4.58e-06	FALSE	FALSE	FALSE	FALSE	FALSE	FALSE	FALSE	FALSE	FALSE	WBGene00010470	FALSE	FALSE	FALSE	FALSE	FALSE	FALSE	FALSE	FALSE	FALSE	FALSE	FALSE	FALSE	FALSE	FALSE	FALSE
ZK1290.5	WBGene00022887		protein_coding_gene	1.09195	5.56566	3.77e-07	4.72e-06	FALSE	FALSE	FALSE	FALSE	FALSE	FALSE	FALSE	FALSE	FALSE	FALSE	FALSE	FALSE	FALSE	FALSE	FALSE	FALSE	FALSE	FALSE	FALSE	FALSE	FALSE	FALSE	FALSE	FALSE	FALSE
Y71F9AL.10	WBGene00022115		protein_coding_gene	-0.614569	5.82365	3.78e-07	4.73e-06	FALSE	FALSE	WBGene00022115	FALSE	FALSE	FALSE	FALSE	FALSE	FALSE	FALSE	FALSE	FALSE	FALSE	FALSE	FALSE	FALSE	FALSE	FALSE	FALSE	FALSE	FALSE	FALSE	FALSE	FALSE	FALSE
ZK1055.7	WBGene00022848		protein_coding_gene	-0.763116	5.14173	3.9e-07	4.87e-06	FALSE	FALSE	FALSE	FALSE	FALSE	FALSE	FALSE	FALSE	FALSE	WBGene00022848	FALSE	FALSE	FALSE	FALSE	FALSE	FALSE	FALSE	FALSE	FALSE	FALSE	FALSE	FALSE	FALSE	FALSE	FALSE
T20D4.6	WBGene00020612	arrd-22	protein_coding_gene	1.31436	1.30303	3.96e-07	4.94e-06	WBGene00020612	WBGene00020612	FALSE	FALSE	FALSE	FALSE	FALSE	FALSE	FALSE	FALSE	FALSE	FALSE	FALSE	FALSE	FALSE	FALSE	FALSE	FALSE	FALSE	FALSE	FALSE	FALSE	FALSE	FALSE	FALSE
ZK1236.2	WBGene00000414	cec-1	protein_coding_gene	-0.563757	7.16529	4e-07	4.99e-06	FALSE	FALSE	WBGene00000414	FALSE	FALSE	FALSE	FALSE	FALSE	FALSE	FALSE	FALSE	FALSE	FALSE	FALSE	FALSE	FALSE	FALSE	FALSE	FALSE	FALSE	FALSE	FALSE	FALSE	FALSE	FALSE
F54F3.4	WBGene00010063	dhrs-4	protein_coding_gene	0.604551	5.59736	4.03e-07	5.02e-06	FALSE	FALSE	FALSE	FALSE	FALSE	FALSE	FALSE	FALSE	FALSE	FALSE	FALSE	FALSE	FALSE	FALSE	FALSE	FALSE	FALSE	FALSE	WBGene00010063	FALSE	FALSE	FALSE	FALSE	FALSE	FALSE
F29G6.1	WBGene00009257		protein_coding_gene	-0.868945	3.37065	4.09e-07	5.09e-06	FALSE	FALSE	FALSE	FALSE	FALSE	FALSE	FALSE	FALSE	FALSE	FALSE	FALSE	FALSE	FALSE	FALSE	FALSE	FALSE	FALSE	FALSE	FALSE	FALSE	FALSE	FALSE	FALSE	FALSE	FALSE
ZK829.7	WBGene00014096		protein_coding_gene	-0.547681	8.04712	4.15e-07	5.15e-06	FALSE	FALSE	WBGene00014096	FALSE	FALSE	FALSE	FALSE	FALSE	FALSE	FALSE	FALSE	FALSE	FALSE	FALSE	FALSE	FALSE	FALSE	FALSE	FALSE	FALSE	FALSE	FALSE	FALSE	FALSE	FALSE
T06D8.1	WBGene00011522	srap-1	protein_coding_gene	-0.728208	9.98884	4.18e-07	5.19e-06	FALSE	WBGene00011522	FALSE	FALSE	FALSE	FALSE	FALSE	FALSE	FALSE	FALSE	FALSE	FALSE	FALSE	FALSE	FALSE	FALSE	FALSE	FALSE	FALSE	FALSE	FALSE	FALSE	FALSE	FALSE	FALSE
K02D7.3	WBGene00000675	col-101	protein_coding_gene	-0.948316	3.39712	4.21e-07	5.22e-06	FALSE	FALSE	FALSE	FALSE	FALSE	FALSE	FALSE	FALSE	FALSE	FALSE	FALSE	FALSE	FALSE	FALSE	FALSE	FALSE	FALSE	FALSE	FALSE	FALSE	FALSE	WBGene00000675	FALSE	FALSE	FALSE
K04A8.1	WBGene00019373		protein_coding_gene	-0.690969	4.53841	4.32e-07	5.36e-06	FALSE	FALSE	FALSE	FALSE	FALSE	FALSE	FALSE	FALSE	FALSE	WBGene00019373	FALSE	FALSE	FALSE	FALSE	FALSE	FALSE	FALSE	FALSE	FALSE	FALSE	FALSE	FALSE	FALSE	FALSE	FALSE
C32D5.1	WBGene00016310		protein_coding_gene	-0.856969	3.46936	4.37e-07	5.41e-06	FALSE	FALSE	FALSE	FALSE	FALSE	FALSE	FALSE	FALSE	FALSE	FALSE	FALSE	FALSE	FALSE	FALSE	FALSE	FALSE	FALSE	FALSE	FALSE	FALSE	FALSE	FALSE	FALSE	FALSE	FALSE
F55B12.10	WBGene00077439		protein_coding_gene	-1.94001	1.10849	4.45e-07	5.5e-06	FALSE	FALSE	FALSE	FALSE	FALSE	FALSE	FALSE	FALSE	FALSE	FALSE	FALSE	FALSE	FALSE	FALSE	FALSE	FALSE	FALSE	FALSE	FALSE	FALSE	FALSE	FALSE	FALSE	FALSE	FALSE
T12A7.5	WBGene00011726	lpr-2	protein_coding_gene	-0.984821	4.43415	4.47e-07	5.52e-06	FALSE	FALSE	FALSE	FALSE	FALSE	FALSE	FALSE	FALSE	FALSE	FALSE	FALSE	FALSE	FALSE	FALSE	FALSE	FALSE	FALSE	FALSE	FALSE	FALSE	FALSE	FALSE	FALSE	FALSE	FALSE
R13A5.6	WBGene00020049	ttr-8	protein_coding_gene	-0.705664	4.74418	4.47e-07	5.52e-06	FALSE	FALSE	FALSE	FALSE	FALSE	FALSE	FALSE	FALSE	FALSE	FALSE	FALSE	FALSE	FALSE	FALSE	FALSE	FALSE	FALSE	FALSE	FALSE	FALSE	FALSE	FALSE	FALSE	FALSE	FALSE
F35B3.4	WBGene00018031		protein_coding_gene	-1.54301	2.14357	4.52e-07	5.58e-06	FALSE	FALSE	FALSE	FALSE	FALSE	FALSE	FALSE	FALSE	FALSE	FALSE	FALSE	FALSE	FALSE	FALSE	FALSE	FALSE	FALSE	FALSE	FALSE	FALSE	FALSE	FALSE	FALSE	FALSE	FALSE
F41H10.10	WBGene00002032	htp-1	protein_coding_gene	1.1926	1.87918	4.78e-07	5.89e-06	WBGene00002032	WBGene00002032	WBGene00002032	WBGene00002032	WBGene00002032	WBGene00002032	WBGene00002032	FALSE	FALSE	FALSE	FALSE	WBGene00002032	FALSE	FALSE	FALSE	FALSE	FALSE	WBGene00002032	FALSE	FALSE	FALSE	FALSE	FALSE	FALSE	FALSE
K07E3.4	WBGene00019492		protein_coding_gene	-0.564826	8.04282	4.81e-07	5.93e-06	FALSE	FALSE	FALSE	FALSE	FALSE	FALSE	FALSE	FALSE	FALSE	FALSE	FALSE	FALSE	FALSE	FALSE	FALSE	FALSE	FALSE	FALSE	FALSE	FALSE	FALSE	FALSE	FALSE	FALSE	FALSE
T05H10.4	WBGene00011509		protein_coding_gene	1.00477	2.61713	4.92e-07	6.05e-06	FALSE	FALSE	WBGene00011509	FALSE	FALSE	FALSE	FALSE	FALSE	FALSE	FALSE	FALSE	FALSE	FALSE	FALSE	FALSE	FALSE	FALSE	FALSE	FALSE	FALSE	FALSE	FALSE	FALSE	FALSE	FALSE
T19H12.2	WBGene00020588		protein_coding_gene	0.800502	3.4232	4.97e-07	6.11e-06	WBGene00020588	FALSE	WBGene00020588	WBGene00020588	FALSE	FALSE	FALSE	FALSE	FALSE	FALSE	FALSE	FALSE	FALSE	FALSE	FALSE	FALSE	FALSE	WBGene00020588	FALSE	FALSE	FALSE	FALSE	FALSE	FALSE	FALSE
F42E11.2	WBGene00009632	ttyh-1	protein_coding_gene	-0.565257	5.86612	4.99e-07	6.12e-06	FALSE	FALSE	FALSE	FALSE	FALSE	FALSE	FALSE	FALSE	FALSE	FALSE	FALSE	FALSE	FALSE	FALSE	FALSE	FALSE	FALSE	FALSE	FALSE	FALSE	FALSE	FALSE	FALSE	FALSE	FALSE
F49A5.4	WBGene00009856	clec-24	protein_coding_gene	1.95827	0.338572	4.98e-07	6.12e-06	FALSE	FALSE	FALSE	FALSE	FALSE	FALSE	FALSE	FALSE	FALSE	FALSE	FALSE	FALSE	FALSE	FALSE	FALSE	FALSE	FALSE	FALSE	FALSE	FALSE	FALSE	FALSE	FALSE	FALSE	FALSE
ZK20.1	WBGene00013923	ghi-1	protein_coding_gene	-0.809771	3.25194	5.02e-07	6.15e-06	FALSE	FALSE	FALSE	FALSE	FALSE	FALSE	FALSE	FALSE	FALSE	FALSE	FALSE	FALSE	FALSE	FALSE	FALSE	FALSE	FALSE	FALSE	FALSE	FALSE	FALSE	FALSE	FALSE	FALSE	FALSE
F35G12.8	WBGene00004874	smc-4	protein_coding_gene	0.610078	6.13135	5.05e-07	6.17e-06	FALSE	FALSE	WBGene00004874	FALSE	FALSE	FALSE	FALSE	FALSE	FALSE	FALSE	FALSE	WBGene00004874	WBGene00004874	FALSE	FALSE	FALSE	FALSE	FALSE	FALSE	FALSE	FALSE	FALSE	FALSE	FALSE	FALSE
T07A9.7	WBGene00001666	gpa-4	protein_coding_gene	0.807209	3.78311	5.08e-07	6.21e-06	FALSE	FALSE	FALSE	FALSE	FALSE	FALSE	FALSE	FALSE	FALSE	FALSE	FALSE	FALSE	FALSE	FALSE	FALSE	FALSE	FALSE	FALSE	FALSE	FALSE	FALSE	FALSE	FALSE	FALSE	FALSE
K04G2.8	WBGene00000156	2020-04-01	protein_coding_gene	-0.650203	6.42125	5.2e-07	6.35e-06	FALSE	FALSE	WBGene00000156	FALSE	FALSE	FALSE	FALSE	FALSE	FALSE	FALSE	FALSE	WBGene00000156	FALSE	FALSE	FALSE	FALSE	FALSE	FALSE	FALSE	FALSE	FALSE	FALSE	FALSE	FALSE	FALSE
Y53F4B.18	WBGene00013164		protein_coding_gene	-0.649904	4.53553	5.22e-07	6.36e-06	FALSE	FALSE	FALSE	FALSE	FALSE	FALSE	FALSE	FALSE	FALSE	FALSE	FALSE	FALSE	FALSE	FALSE	FALSE	FALSE	FALSE	FALSE	FALSE	FALSE	FALSE	FALSE	FALSE	FALSE	FALSE
D1007.14	WBGene00004113	pqn-24	protein_coding_gene	-0.620817	5.15373	5.24e-07	6.38e-06	FALSE	FALSE	FALSE	FALSE	FALSE	FALSE	FALSE	FALSE	FALSE	FALSE	FALSE	FALSE	FALSE	FALSE	FALSE	FALSE	FALSE	FALSE	FALSE	FALSE	FALSE	FALSE	FALSE	FALSE	FALSE
R13H4.2	WBGene00014826		protein_coding_gene	-0.616247	8.10001	5.31e-07	6.46e-06	FALSE	FALSE	FALSE	FALSE	FALSE	FALSE	FALSE	FALSE	FALSE	FALSE	FALSE	FALSE	FALSE	FALSE	FALSE	FALSE	FALSE	FALSE	FALSE	FALSE	FALSE	FALSE	FALSE	FALSE	FALSE
C39E9.8	WBGene00008032		protein_coding_gene	-0.664647	6.6093	5.33e-07	6.48e-06	FALSE	WBGene00008032	FALSE	FALSE	FALSE	FALSE	FALSE	FALSE	FALSE	FALSE	FALSE	FALSE	FALSE	FALSE	FALSE	FALSE	FALSE	FALSE	FALSE	FALSE	FALSE	FALSE	FALSE	FALSE	FALSE
Y71H2AM.19	WBGene00002244	laf-1	protein_coding_gene	0.547796	6.20285	5.41e-07	6.57e-06	FALSE	FALSE	WBGene00002244	FALSE	FALSE	FALSE	FALSE	WBGene00002244	FALSE	FALSE	FALSE	FALSE	WBGene00002244	FALSE	WBGene00002244	FALSE	WBGene00002244	FALSE	FALSE	FALSE	FALSE	FALSE	FALSE	FALSE	FALSE
Y53F4B.33	WBGene00001787	gst-39	protein_coding_gene	-0.741181	4.48477	5.43e-07	6.59e-06	FALSE	FALSE	FALSE	FALSE	FALSE	FALSE	FALSE	FALSE	FALSE	FALSE	FALSE	FALSE	FALSE	FALSE	FALSE	FALSE	FALSE	FALSE	FALSE	FALSE	FALSE	FALSE	FALSE	FALSE	FALSE
C35B1.1	WBGene00006701	ubc-1	protein_coding_gene	-0.630868	6.75656	5.43e-07	6.59e-06	FALSE	FALSE	FALSE	FALSE	FALSE	FALSE	FALSE	FALSE	FALSE	WBGene00006701	FALSE	FALSE	FALSE	FALSE	FALSE	WBGene00006701	FALSE	FALSE	FALSE	FALSE	FALSE	FALSE	FALSE	FALSE	FALSE
W04C9.4	WBGene00021026		protein_coding_gene	0.60521	5.57271	5.48e-07	6.64e-06	FALSE	FALSE	WBGene00021026	FALSE	FALSE	FALSE	FALSE	FALSE	FALSE	FALSE	FALSE	FALSE	FALSE	FALSE	FALSE	FALSE	FALSE	FALSE	FALSE	FALSE	FALSE	FALSE	FALSE	FALSE	FALSE
Y38E10A.11	WBGene00012589	nspe-4	protein_coding_gene	-1.32303	1.95132	5.52e-07	6.68e-06	FALSE	WBGene00012589	FALSE	FALSE	FALSE	FALSE	FALSE	FALSE	FALSE	FALSE	FALSE	FALSE	FALSE	FALSE	FALSE	FALSE	FALSE	FALSE	FALSE	FALSE	FALSE	FALSE	FALSE	FALSE	FALSE
F58H10.1	WBGene00010291		protein_coding_gene	-0.937154	3.57951	5.56e-07	6.72e-06	FALSE	FALSE	FALSE	FALSE	FALSE	FALSE	FALSE	FALSE	FALSE	FALSE	FALSE	FALSE	FALSE	FALSE	FALSE	FALSE	FALSE	FALSE	FALSE	FALSE	FALSE	FALSE	FALSE	FALSE	FALSE
Y38C1AB.6	WBGene00021408	trpl-4	protein_coding_gene	-1.01696	2.56759	5.89e-07	7.11e-06	FALSE	FALSE	FALSE	FALSE	FALSE	FALSE	FALSE	FALSE	FALSE	FALSE	FALSE	FALSE	FALSE	FALSE	FALSE	FALSE	FALSE	FALSE	FALSE	FALSE	FALSE	FALSE	FALSE	FALSE	FALSE
Y82E9BL.13	WBGene00022329	fbxa-79	protein_coding_gene	-0.679141	4.31724	5.88e-07	7.11e-06	FALSE	FALSE	FALSE	FALSE	FALSE	FALSE	FALSE	FALSE	FALSE	FALSE	FALSE	FALSE	FALSE	FALSE	FALSE	FALSE	FALSE	FALSE	FALSE	FALSE	FALSE	FALSE	FALSE	FALSE	FALSE
F54C9.6	WBGene00010042	bcs-1	protein_coding_gene	0.644547	4.67952	6.06e-07	7.31e-06	WBGene00010042	WBGene00010042	WBGene00010042	WBGene00010042	WBGene00010042	FALSE	FALSE	FALSE	FALSE	FALSE	FALSE	FALSE	FALSE	FALSE	FALSE	FALSE	FALSE	FALSE	FALSE	FALSE	FALSE	FALSE	FALSE	FALSE	FALSE
F01G10.1	WBGene00008506	tkt-1	protein_coding_gene	-0.505588	8.78906	6.14e-07	7.39e-06	FALSE	FALSE	WBGene00008506	FALSE	FALSE	FALSE	FALSE	FALSE	FALSE	FALSE	FALSE	FALSE	FALSE	FALSE	FALSE	FALSE	FALSE	FALSE	WBGene00008506	FALSE	FALSE	FALSE	FALSE	FALSE	FALSE
C41C4.6	WBGene00006739	ulp-4	protein_coding_gene	0.606874	8.04976	6.17e-07	7.42e-06	FALSE	WBGene00006739	WBGene00006739	FALSE	WBGene00006739	FALSE	FALSE	FALSE	FALSE	FALSE	FALSE	FALSE	FALSE	FALSE	FALSE	FALSE	FALSE	FALSE	FALSE	FALSE	FALSE	FALSE	FALSE	FALSE	FALSE
F32D8.6	WBGene00001303	sec-61.G	protein_coding_gene	0.661382	6.59655	6.26e-07	7.53e-06	FALSE	FALSE	WBGene00001303	FALSE	FALSE	FALSE	FALSE	FALSE	FALSE	FALSE	FALSE	FALSE	WBGene00001303	WBGene00001303	FALSE	FALSE	FALSE	FALSE	FALSE	FALSE	FALSE	FALSE	FALSE	FALSE	FALSE
F55A11.6	WBGene00010079		protein_coding_gene	-0.650751	4.26588	6.28e-07	7.55e-06	FALSE	FALSE	FALSE	FALSE	FALSE	FALSE	FALSE	FALSE	FALSE	FALSE	FALSE	FALSE	FALSE	FALSE	FALSE	FALSE	FALSE	FALSE	FALSE	FALSE	FALSE	FALSE	FALSE	FALSE	FALSE
Y57G11C.15	WBGene00013311	sec-61.A	protein_coding_gene	0.546148	7.9835	6.3e-07	7.56e-06	FALSE	FALSE	WBGene00013311	FALSE	FALSE	FALSE	FALSE	FALSE	FALSE	FALSE	FALSE	FALSE	FALSE	FALSE	FALSE	FALSE	FALSE	FALSE	FALSE	FALSE	FALSE	FALSE	FALSE	FALSE	FALSE
K11G12.1	WBGene00003530	nas-11	protein_coding_gene	-0.678841	5.80985	6.4e-07	7.67e-06	FALSE	FALSE	FALSE	FALSE	FALSE	FALSE	FALSE	FALSE	FALSE	FALSE	FALSE	FALSE	FALSE	FALSE	FALSE	FALSE	FALSE	FALSE	FALSE	FALSE	FALSE	FALSE	FALSE	FALSE	FALSE
Y46H3B.2	WBGene00021603	clec-204	protein_coding_gene	1.23689	1.46113	6.4e-07	7.67e-06	FALSE	FALSE	FALSE	FALSE	FALSE	FALSE	FALSE	FALSE	FALSE	FALSE	FALSE	FALSE	FALSE	FALSE	FALSE	FALSE	FALSE	FALSE	FALSE	FALSE	FALSE	FALSE	FALSE	FALSE	FALSE
F41E7.1	WBGene00009617	slc-9B.1	protein_coding_gene	-0.776532	4.36828	6.55e-07	7.83e-06	FALSE	FALSE	FALSE	FALSE	FALSE	FALSE	FALSE	FALSE	FALSE	FALSE	FALSE	FALSE	FALSE	FALSE	FALSE	FALSE	FALSE	FALSE	FALSE	FALSE	FALSE	FALSE	FALSE	FALSE	FALSE
Y69H2.9	WBGene00013484		protein_coding_gene	-1.34993	1.74657	6.55e-07	7.83e-06	FALSE	FALSE	FALSE	FALSE	FALSE	FALSE	FALSE	FALSE	FALSE	FALSE	FALSE	FALSE	FALSE	FALSE	FALSE	FALSE	FALSE	FALSE	FALSE	FALSE	FALSE	FALSE	FALSE	FALSE	FALSE
T07D10.4	WBGene00011584	clec-15	protein_coding_gene	-2.07605	3.52696	6.57e-07	7.84e-06	FALSE	FALSE	FALSE	FALSE	FALSE	FALSE	FALSE	FALSE	FALSE	FALSE	FALSE	FALSE	FALSE	FALSE	FALSE	FALSE	FALSE	FALSE	FALSE	FALSE	FALSE	FALSE	FALSE	FALSE	FALSE
C43E11.8	WBGene00016606	exoc-7	protein_coding_gene	-0.596819	4.40244	6.57e-07	7.84e-06	FALSE	FALSE	FALSE	FALSE	FALSE	FALSE	FALSE	FALSE	FALSE	FALSE	FALSE	FALSE	FALSE	FALSE	FALSE	FALSE	FALSE	FALSE	FALSE	FALSE	FALSE	FALSE	FALSE	FALSE	FALSE
F08F1.8	WBGene00006649	tth-1	protein_coding_gene	-0.763619	3.45681	6.59e-07	7.86e-06	FALSE	FALSE	FALSE	FALSE	FALSE	FALSE	FALSE	FALSE	FALSE	FALSE	FALSE	FALSE	FALSE	FALSE	FALSE	FALSE	FALSE	FALSE	FALSE	FALSE	FALSE	FALSE	FALSE	FALSE	FALSE
D2085.1	WBGene00004259	pyr-1	protein_coding_gene	-0.601855	6.90193	6.71e-07	7.98e-06	FALSE	FALSE	FALSE	FALSE	FALSE	FALSE	FALSE	FALSE	FALSE	FALSE	FALSE	FALSE	FALSE	FALSE	FALSE	FALSE	FALSE	FALSE	FALSE	FALSE	FALSE	FALSE	FALSE	FALSE	FALSE
F09F7.7	WBGene00017304	nmad-1	protein_coding_gene	-0.600052	6.39199	6.7e-07	7.98e-06	FALSE	FALSE	WBGene00017304	FALSE	FALSE	FALSE	FALSE	FALSE	FALSE	WBGene00017304	FALSE	WBGene00017304	WBGene00017304	FALSE	FALSE	WBGene00017304	FALSE	FALSE	FALSE	FALSE	FALSE	FALSE	FALSE	FALSE	FALSE
T09B4.9	WBGene00020383	tin-44	protein_coding_gene	0.672374	5.25626	6.72e-07	8e-06	FALSE	FALSE	WBGene00020383	FALSE	FALSE	FALSE	FALSE	FALSE	FALSE	FALSE	FALSE	FALSE	FALSE	FALSE	FALSE	FALSE	FALSE	FALSE	FALSE	FALSE	FALSE	FALSE	FALSE	FALSE	FALSE
C17H12.12	WBGene00015937		protein_coding_gene	1.42874	1.05729	6.76e-07	8.03e-06	FALSE	FALSE	FALSE	FALSE	FALSE	FALSE	FALSE	FALSE	FALSE	FALSE	FALSE	FALSE	FALSE	FALSE	FALSE	FALSE	FALSE	FALSE	FALSE	FALSE	FALSE	FALSE	FALSE	FALSE	FALSE
K11G12.6	WBGene00019657		protein_coding_gene	-0.70537	5.48316	6.82e-07	8.09e-06	FALSE	FALSE	FALSE	FALSE	FALSE	FALSE	FALSE	FALSE	FALSE	FALSE	FALSE	FALSE	FALSE	FALSE	FALSE	FALSE	FALSE	FALSE	FALSE	FALSE	FALSE	FALSE	FALSE	FALSE	FALSE
Y97E10AL.2	WBGene00022393	abhd-12	protein_coding_gene	-0.709662	4.3206	6.97e-07	8.26e-06	FALSE	FALSE	WBGene00022393	FALSE	FALSE	FALSE	FALSE	FALSE	FALSE	FALSE	FALSE	FALSE	FALSE	FALSE	FALSE	FALSE	FALSE	FALSE	FALSE	FALSE	FALSE	FALSE	FALSE	FALSE	FALSE
T24C2.5	WBGene00011984		protein_coding_gene	-1.06478	2.35183	7.02e-07	8.32e-06	FALSE	FALSE	FALSE	FALSE	FALSE	FALSE	FALSE	FALSE	FALSE	FALSE	FALSE	FALSE	FALSE	FALSE	FALSE	FALSE	FALSE	FALSE	FALSE	FALSE	FALSE	FALSE	FALSE	FALSE	FALSE
C24H12.5	WBGene00016074	dnsn-1	protein_coding_gene	1.04478	1.96354	7.22e-07	8.55e-06	FALSE	FALSE	WBGene00016074	FALSE	FALSE	FALSE	FALSE	FALSE	FALSE	FALSE	FALSE	WBGene00016074	FALSE	FALSE	FALSE	FALSE	FALSE	FALSE	FALSE	FALSE	FALSE	FALSE	FALSE	FALSE	FALSE
T06H11.4	WBGene00003384	moc-1	protein_coding_gene	-0.860725	2.6646	7.25e-07	8.57e-06	FALSE	FALSE	FALSE	FALSE	FALSE	FALSE	FALSE	FALSE	FALSE	FALSE	FALSE	FALSE	FALSE	FALSE	FALSE	FALSE	FALSE	FALSE	FALSE	FALSE	FALSE	FALSE	FALSE	FALSE	FALSE
K04E7.3	WBGene00003551	nas-33	protein_coding_gene	-0.95322	3.03722	7.33e-07	8.65e-06	FALSE	FALSE	FALSE	FALSE	FALSE	FALSE	FALSE	FALSE	FALSE	FALSE	FALSE	FALSE	FALSE	FALSE	FALSE	FALSE	FALSE	FALSE	FALSE	FALSE	FALSE	FALSE	FALSE	FALSE	FALSE
C25B8.6	WBGene00003710	nhr-120	protein_coding_gene	-0.561557	5.75064	7.48e-07	8.83e-06	FALSE	FALSE	FALSE	FALSE	FALSE	FALSE	FALSE	FALSE	FALSE	FALSE	FALSE	FALSE	FALSE	FALSE	FALSE	FALSE	FALSE	FALSE	FALSE	FALSE	FALSE	FALSE	FALSE	FALSE	FALSE
R09H10.1	WBGene00011179		protein_coding_gene	-1.60824	0.912967	7.51e-07	8.85e-06	FALSE	FALSE	FALSE	FALSE	FALSE	FALSE	FALSE	FALSE	FALSE	FALSE	FALSE	FALSE	FALSE	FALSE	FALSE	FALSE	FALSE	FALSE	FALSE	FALSE	FALSE	FALSE	FALSE	FALSE	FALSE
C08F11.1	WBGene00007450		protein_coding_gene	1.35407	1.35895	7.73e-07	9.1e-06	FALSE	FALSE	FALSE	FALSE	FALSE	FALSE	FALSE	FALSE	FALSE	FALSE	FALSE	FALSE	FALSE	FALSE	FALSE	FALSE	FALSE	FALSE	FALSE	FALSE	FALSE	FALSE	FALSE	FALSE	FALSE
H06I04.3	WBGene00019168		protein_coding_gene	0.551009	7.10843	7.73e-07	9.1e-06	FALSE	FALSE	WBGene00019168	FALSE	FALSE	FALSE	FALSE	FALSE	FALSE	FALSE	FALSE	FALSE	FALSE	FALSE	FALSE	FALSE	FALSE	FALSE	FALSE	FALSE	FALSE	FALSE	FALSE	FALSE	FALSE
F10E9.12	WBGene00017361		protein_coding_gene	-0.981721	2.41631	7.87e-07	9.26e-06	FALSE	FALSE	FALSE	FALSE	FALSE	FALSE	FALSE	FALSE	FALSE	FALSE	FALSE	FALSE	FALSE	FALSE	FALSE	FALSE	FALSE	FALSE	FALSE	FALSE	FALSE	FALSE	FALSE	FALSE	FALSE
F48E8.3	WBGene00018610		protein_coding_gene	-0.568623	5.73592	7.98e-07	9.38e-06	FALSE	FALSE	WBGene00018610	FALSE	FALSE	FALSE	FALSE	FALSE	FALSE	FALSE	FALSE	FALSE	FALSE	FALSE	FALSE	FALSE	FALSE	FALSE	FALSE	FALSE	FALSE	FALSE	FALSE	FALSE	FALSE
R31.2	WBGene00011270		protein_coding_gene	-0.810577	6.992	8.09e-07	9.49e-06	FALSE	FALSE	WBGene00011270	FALSE	FALSE	FALSE	FALSE	FALSE	FALSE	FALSE	FALSE	FALSE	FALSE	FALSE	FALSE	FALSE	FALSE	FALSE	FALSE	FALSE	FALSE	FALSE	FALSE	FALSE	FALSE
C15F1.1	WBGene00015794		protein_coding_gene	0.602175	4.29722	8.09e-07	9.49e-06	FALSE	FALSE	FALSE	FALSE	FALSE	FALSE	FALSE	FALSE	FALSE	FALSE	FALSE	FALSE	FALSE	FALSE	FALSE	FALSE	FALSE	FALSE	FALSE	FALSE	FALSE	FALSE	FALSE	FALSE	FALSE
F42G2.5	WBGene00018354		protein_coding_gene	-1.30061	1.10053	8.21e-07	9.61e-06	FALSE	FALSE	FALSE	FALSE	FALSE	FALSE	FALSE	FALSE	FALSE	FALSE	FALSE	FALSE	FALSE	FALSE	FALSE	FALSE	FALSE	FALSE	FALSE	FALSE	FALSE	FALSE	FALSE	FALSE	FALSE
ZK836.3	WBGene00014099		protein_coding_gene	-1.00026	2.63011	8.42e-07	9.85e-06	FALSE	FALSE	FALSE	FALSE	FALSE	FALSE	FALSE	FALSE	FALSE	FALSE	FALSE	FALSE	FALSE	FALSE	FALSE	FALSE	FALSE	FALSE	FALSE	FALSE	FALSE	FALSE	FALSE	FALSE	FALSE
C14A4.12	WBGene00007562		protein_coding_gene	-0.607782	4.69845	8.45e-07	9.88e-06	FALSE	FALSE	FALSE	FALSE	FALSE	FALSE	FALSE	FALSE	FALSE	FALSE	FALSE	FALSE	FALSE	FALSE	FALSE	FALSE	FALSE	FALSE	FALSE	FALSE	FALSE	FALSE	FALSE	FALSE	FALSE
C29E6.1	WBGene00002827	let-653	protein_coding_gene	1.13179	2.33808	8.62e-07	1.01e-05	FALSE	FALSE	FALSE	FALSE	FALSE	FALSE	FALSE	FALSE	FALSE	FALSE	FALSE	FALSE	FALSE	FALSE	FALSE	FALSE	FALSE	FALSE	FALSE	FALSE	FALSE	FALSE	FALSE	FALSE	FALSE
M04B2.5	WBGene00006678	twk-25	protein_coding_gene	0.844829	3.38765	8.68e-07	1.01e-05	FALSE	FALSE	FALSE	FALSE	FALSE	FALSE	FALSE	FALSE	FALSE	FALSE	FALSE	FALSE	FALSE	FALSE	FALSE	FALSE	FALSE	FALSE	FALSE	FALSE	FALSE	FALSE	FALSE	FALSE	FALSE
F22A3.7	WBGene00044605	ttr-36	protein_coding_gene	-0.773473	3.1136	8.63e-07	1.01e-05	FALSE	FALSE	FALSE	FALSE	FALSE	FALSE	FALSE	FALSE	FALSE	FALSE	FALSE	FALSE	FALSE	FALSE	FALSE	FALSE	FALSE	FALSE	FALSE	FALSE	FALSE	FALSE	FALSE	WBGene00044605	FALSE
F47H4.10	WBGene00004811	skr-5	protein_coding_gene	-1.86798	0.264321	8.92e-07	1.04e-05	FALSE	FALSE	FALSE	FALSE	FALSE	FALSE	FALSE	FALSE	FALSE	FALSE	FALSE	FALSE	FALSE	FALSE	FALSE	FALSE	FALSE	FALSE	FALSE	FALSE	FALSE	FALSE	FALSE	FALSE	FALSE
C14A4.14	WBGene00007564	mrps-22	protein_coding_gene	0.607812	5.99109	9.19e-07	1.07e-05	FALSE	FALSE	WBGene00007564	FALSE	FALSE	FALSE	FALSE	FALSE	FALSE	FALSE	FALSE	FALSE	FALSE	FALSE	FALSE	FALSE	FALSE	FALSE	FALSE	FALSE	FALSE	FALSE	FALSE	FALSE	FALSE
F36H9.5	WBGene00018113		protein_coding_gene	-1.30656	1.52106	9.3e-07	1.08e-05	FALSE	WBGene00018113	FALSE	FALSE	FALSE	FALSE	FALSE	FALSE	FALSE	FALSE	FALSE	FALSE	FALSE	FALSE	FALSE	FALSE	FALSE	FALSE	FALSE	FALSE	FALSE	FALSE	FALSE	FALSE	FALSE
F43D2.7	WBGene00045516		protein_coding_gene	-0.849743	3.18915	9.33e-07	1.08e-05	FALSE	FALSE	FALSE	FALSE	FALSE	FALSE	FALSE	FALSE	FALSE	FALSE	FALSE	FALSE	FALSE	FALSE	FALSE	FALSE	FALSE	FALSE	FALSE	FALSE	FALSE	FALSE	FALSE	FALSE	FALSE
C26F1.1	WBGene00016146		protein_coding_gene	-0.813549	5.04704	9.47e-07	1.1e-05	FALSE	FALSE	FALSE	FALSE	FALSE	FALSE	FALSE	FALSE	FALSE	FALSE	FALSE	FALSE	FALSE	FALSE	FALSE	FALSE	FALSE	FALSE	FALSE	FALSE	FALSE	WBGene00016146	FALSE	FALSE	FALSE
R01B10.1	WBGene00000534	cpi-2	protein_coding_gene	-0.56363	6.13341	9.62e-07	1.12e-05	FALSE	FALSE	WBGene00000534	FALSE	FALSE	FALSE	FALSE	FALSE	FALSE	FALSE	FALSE	FALSE	WBGene00000534	WBGene00000534	FALSE	FALSE	FALSE	FALSE	FALSE	FALSE	FALSE	FALSE	FALSE	FALSE	FALSE
VF11C1L.1	WBGene00004089	ppk-3	protein_coding_gene	-0.558578	5.12768	9.93e-07	1.15e-05	FALSE	FALSE	FALSE	FALSE	FALSE	FALSE	FALSE	FALSE	FALSE	FALSE	FALSE	FALSE	FALSE	FALSE	FALSE	FALSE	FALSE	FALSE	FALSE	FALSE	FALSE	FALSE	FALSE	FALSE	FALSE
Y39E4B.5	WBGene00012716		protein_coding_gene	1.26369	1.24835	1.01e-06	1.17e-05	FALSE	FALSE	WBGene00012716	FALSE	FALSE	FALSE	FALSE	FALSE	FALSE	FALSE	FALSE	FALSE	FALSE	FALSE	FALSE	FALSE	FALSE	FALSE	FALSE	FALSE	FALSE	FALSE	FALSE	FALSE	FALSE
T19H12.3	WBGene00020589		protein_coding_gene	1.55248	0.908199	1.01e-06	1.17e-05	FALSE	FALSE	FALSE	FALSE	FALSE	FALSE	FALSE	FALSE	FALSE	FALSE	FALSE	FALSE	FALSE	FALSE	FALSE	FALSE	FALSE	FALSE	FALSE	FALSE	FALSE	FALSE	FALSE	FALSE	FALSE
Y71H2B.4	WBGene00022194		protein_coding_gene	-0.541653	5.54116	1.01e-06	1.17e-05	FALSE	FALSE	FALSE	FALSE	FALSE	FALSE	FALSE	FALSE	FALSE	FALSE	FALSE	FALSE	FALSE	FALSE	FALSE	FALSE	FALSE	FALSE	FALSE	FALSE	FALSE	FALSE	FALSE	FALSE	FALSE
K08F8.1	WBGene00010681	mak-1	protein_coding_gene	-0.611575	8.82203	1.03e-06	1.19e-05	FALSE	FALSE	FALSE	FALSE	FALSE	FALSE	FALSE	FALSE	FALSE	FALSE	FALSE	FALSE	FALSE	FALSE	FALSE	FALSE	FALSE	FALSE	FALSE	FALSE	FALSE	FALSE	FALSE	FALSE	FALSE
T01D3.3	WBGene00011328		protein_coding_gene	-0.537726	8.66012	1.03e-06	1.19e-05	FALSE	FALSE	FALSE	FALSE	FALSE	FALSE	FALSE	FALSE	FALSE	FALSE	FALSE	FALSE	FALSE	FALSE	FALSE	FALSE	FALSE	FALSE	FALSE	FALSE	FALSE	FALSE	FALSE	FALSE	FALSE
F53A2.4	WBGene00003829	nud-1	protein_coding_gene	0.56872	4.8656	1.07e-06	1.23e-05	WBGene00003829	FALSE	WBGene00003829	WBGene00003829	FALSE	FALSE	FALSE	FALSE	FALSE	FALSE	FALSE	FALSE	WBGene00003829	FALSE	FALSE	FALSE	FALSE	FALSE	FALSE	FALSE	FALSE	FALSE	FALSE	FALSE	FALSE
C36B7.2	WBGene00016465		protein_coding_gene	-1.72233	1.12989	1.07e-06	1.23e-05	FALSE	FALSE	FALSE	FALSE	FALSE	FALSE	FALSE	FALSE	FALSE	FALSE	FALSE	FALSE	FALSE	FALSE	FALSE	FALSE	FALSE	FALSE	FALSE	FALSE	FALSE	FALSE	FALSE	FALSE	FALSE
T07H3.2	WBGene00020325	bath-46	protein_coding_gene	-1.12807	2.70803	1.08e-06	1.24e-05	FALSE	FALSE	FALSE	FALSE	FALSE	FALSE	FALSE	FALSE	FALSE	FALSE	FALSE	FALSE	FALSE	FALSE	FALSE	FALSE	FALSE	FALSE	FALSE	FALSE	FALSE	FALSE	FALSE	FALSE	FALSE
R13D7.7	WBGene00001789	gst-41	protein_coding_gene	-2.01199	2.43656	1.09e-06	1.26e-05	FALSE	FALSE	FALSE	FALSE	FALSE	FALSE	FALSE	FALSE	FALSE	FALSE	FALSE	FALSE	FALSE	FALSE	FALSE	FALSE	FALSE	FALSE	FALSE	FALSE	FALSE	WBGene00001789	FALSE	FALSE	FALSE
JC8.6	WBGene00003037	lin-54	protein_coding_gene	0.82312	3.19238	1.12e-06	1.28e-05	FALSE	FALSE	WBGene00003037	FALSE	FALSE	FALSE	FALSE	FALSE	FALSE	FALSE	FALSE	WBGene00003037	FALSE	FALSE	FALSE	FALSE	FALSE	FALSE	FALSE	FALSE	FALSE	FALSE	FALSE	FALSE	FALSE
ZC443.6	WBGene00013901	ugt-16	protein_coding_gene	0.933215	2.71582	1.11e-06	1.28e-05	FALSE	FALSE	FALSE	FALSE	FALSE	FALSE	FALSE	FALSE	FALSE	FALSE	FALSE	FALSE	FALSE	FALSE	FALSE	FALSE	FALSE	FALSE	WBGene00013901	FALSE	FALSE	FALSE	FALSE	FALSE	FALSE
R144.4	WBGene00020094	wip-1	protein_coding_gene	-0.667001	4.96483	1.12e-06	1.29e-05	FALSE	FALSE	WBGene00020094	FALSE	FALSE	FALSE	FALSE	FALSE	FALSE	FALSE	FALSE	FALSE	FALSE	FALSE	FALSE	FALSE	FALSE	FALSE	FALSE	FALSE	FALSE	FALSE	FALSE	FALSE	FALSE
C54D10.7	WBGene00008301	pals-39	protein_coding_gene	-2.10324	1.21099	1.14e-06	1.31e-05	FALSE	FALSE	FALSE	FALSE	FALSE	FALSE	FALSE	FALSE	FALSE	FALSE	FALSE	FALSE	FALSE	FALSE	FALSE	FALSE	FALSE	FALSE	FALSE	FALSE	FALSE	FALSE	FALSE	FALSE	FALSE
C29F9.4	WBGene00016219	pals-24	protein_coding_gene	-0.685223	4.01608	1.14e-06	1.31e-05	FALSE	FALSE	FALSE	FALSE	FALSE	FALSE	FALSE	FALSE	FALSE	FALSE	FALSE	FALSE	FALSE	FALSE	FALSE	FALSE	FALSE	FALSE	WBGene00016219	FALSE	FALSE	FALSE	FALSE	FALSE	FALSE
F43C11.7	WBGene00018384		protein_coding_gene	-0.856556	4.52422	1.14e-06	1.31e-05	FALSE	FALSE	FALSE	FALSE	FALSE	FALSE	FALSE	FALSE	FALSE	WBGene00018384	FALSE	FALSE	FALSE	FALSE	FALSE	FALSE	FALSE	FALSE	FALSE	FALSE	FALSE	FALSE	FALSE	FALSE	FALSE
F22A3.2	WBGene00017688	ttr-35	protein_coding_gene	-0.722022	3.95576	1.16e-06	1.32e-05	FALSE	FALSE	FALSE	FALSE	FALSE	FALSE	FALSE	FALSE	FALSE	FALSE	FALSE	FALSE	FALSE	FALSE	FALSE	FALSE	FALSE	FALSE	FALSE	FALSE	FALSE	FALSE	FALSE	FALSE	FALSE
F25E5.6	WBGene00017787	nhr-141	protein_coding_gene	-0.904563	2.73277	1.18e-06	1.34e-05	FALSE	FALSE	FALSE	FALSE	FALSE	FALSE	FALSE	FALSE	FALSE	FALSE	FALSE	FALSE	FALSE	FALSE	FALSE	FALSE	FALSE	FALSE	FALSE	FALSE	FALSE	FALSE	FALSE	FALSE	FALSE
F10D2.4	WBGene00006163	str-112	protein_coding_gene	-2.13262	1.55492	1.18e-06	1.35e-05	FALSE	FALSE	FALSE	FALSE	FALSE	FALSE	FALSE	FALSE	FALSE	FALSE	FALSE	FALSE	FALSE	FALSE	FALSE	FALSE	FALSE	FALSE	FALSE	FALSE	FALSE	FALSE	FALSE	FALSE	FALSE
C16E9.2	WBGene00015866		protein_coding_gene	-0.625283	4.52739	1.2e-06	1.37e-05	FALSE	FALSE	FALSE	FALSE	FALSE	FALSE	FALSE	FALSE	FALSE	FALSE	FALSE	FALSE	FALSE	FALSE	FALSE	FALSE	FALSE	FALSE	FALSE	FALSE	FALSE	FALSE	FALSE	FALSE	FALSE
F55C5.7	WBGene00010096	rskd-1	protein_coding_gene	-0.551128	5.74886	1.22e-06	1.38e-05	FALSE	FALSE	WBGene00010096	FALSE	FALSE	FALSE	FALSE	FALSE	FALSE	FALSE	FALSE	FALSE	FALSE	FALSE	FALSE	FALSE	FALSE	FALSE	FALSE	FALSE	FALSE	FALSE	FALSE	FALSE	FALSE
K02A6.3	WBGene00019294		protein_coding_gene	-0.588271	6.13433	1.21e-06	1.38e-05	FALSE	FALSE	FALSE	FALSE	FALSE	FALSE	FALSE	FALSE	FALSE	FALSE	FALSE	FALSE	FALSE	FALSE	FALSE	FALSE	FALSE	FALSE	FALSE	FALSE	FALSE	FALSE	FALSE	FALSE	FALSE
F32E10.1	WBGene00017989	nol-10	protein_coding_gene	0.565405	5.76061	1.23e-06	1.4e-05	FALSE	FALSE	WBGene00017989	FALSE	FALSE	FALSE	FALSE	FALSE	FALSE	FALSE	FALSE	FALSE	FALSE	FALSE	FALSE	FALSE	FALSE	FALSE	FALSE	FALSE	FALSE	FALSE	FALSE	FALSE	FALSE
ZC204.12	WBGene00022562		protein_coding_gene	-0.626784	6.999	1.24e-06	1.41e-05	FALSE	FALSE	FALSE	FALSE	FALSE	FALSE	FALSE	FALSE	FALSE	FALSE	FALSE	FALSE	FALSE	FALSE	FALSE	FALSE	FALSE	FALSE	WBGene00022562	FALSE	FALSE	FALSE	FALSE	FALSE	FALSE
C18D11.3	WBGene00007681		protein_coding_gene	0.705384	5.69841	1.25e-06	1.42e-05	WBGene00007681	FALSE	WBGene00007681	WBGene00007681	FALSE	FALSE	FALSE	FALSE	FALSE	FALSE	FALSE	FALSE	FALSE	FALSE	FALSE	FALSE	FALSE	FALSE	FALSE	FALSE	FALSE	FALSE	FALSE	FALSE	FALSE
F20A1.10	WBGene00017621		protein_coding_gene	-0.722037	6.60451	1.26e-06	1.42e-05	FALSE	FALSE	FALSE	FALSE	FALSE	FALSE	FALSE	FALSE	FALSE	FALSE	FALSE	FALSE	FALSE	FALSE	FALSE	FALSE	FALSE	FALSE	FALSE	FALSE	FALSE	FALSE	FALSE	FALSE	FALSE
F57F4.3	WBGene00001581	gfi-1	protein_coding_gene	-0.664314	11.1488	1.28e-06	1.44e-05	FALSE	FALSE	FALSE	FALSE	FALSE	FALSE	FALSE	FALSE	FALSE	FALSE	FALSE	FALSE	FALSE	FALSE	FALSE	FALSE	FALSE	FALSE	WBGene00001581	FALSE	FALSE	FALSE	FALSE	FALSE	FALSE
W05H7.4	WBGene00021047	zfp-3	protein_coding_gene	-0.544419	6.81273	1.29e-06	1.46e-05	FALSE	FALSE	FALSE	FALSE	FALSE	FALSE	FALSE	FALSE	FALSE	FALSE	FALSE	FALSE	FALSE	FALSE	FALSE	FALSE	FALSE	FALSE	FALSE	FALSE	FALSE	FALSE	FALSE	FALSE	FALSE
F56D12.5	WBGene00006924	vig-1	protein_coding_gene	0.557866	10.6322	1.3e-06	1.47e-05	FALSE	FALSE	WBGene00006924	FALSE	FALSE	FALSE	FALSE	FALSE	FALSE	FALSE	FALSE	FALSE	FALSE	FALSE	FALSE	FALSE	FALSE	FALSE	FALSE	FALSE	FALSE	FALSE	FALSE	FALSE	FALSE
C52B9.2	WBGene00016865	ets-9	protein_coding_gene	-0.687297	4.54658	1.3e-06	1.47e-05	FALSE	FALSE	FALSE	FALSE	FALSE	FALSE	FALSE	FALSE	FALSE	FALSE	FALSE	FALSE	FALSE	FALSE	FALSE	FALSE	FALSE	FALSE	FALSE	FALSE	FALSE	FALSE	FALSE	FALSE	FALSE
F42G8.11	WBGene00004979	sph-1	protein_coding_gene	-0.689233	4.25999	1.31e-06	1.48e-05	FALSE	FALSE	FALSE	FALSE	FALSE	FALSE	FALSE	FALSE	FALSE	FALSE	FALSE	FALSE	FALSE	FALSE	FALSE	FALSE	FALSE	FALSE	FALSE	FALSE	FALSE	FALSE	FALSE	FALSE	FALSE
C07A12.7	WBGene00015561		protein_coding_gene	-0.60326	5.43949	1.31e-06	1.48e-05	FALSE	FALSE	FALSE	FALSE	FALSE	FALSE	FALSE	FALSE	FALSE	FALSE	FALSE	FALSE	FALSE	FALSE	FALSE	FALSE	FALSE	FALSE	FALSE	FALSE	FALSE	FALSE	FALSE	FALSE	FALSE
W07B8.5	WBGene00000785	cpr-5	protein_coding_gene	0.796373	8.75913	1.37e-06	1.54e-05	FALSE	FALSE	FALSE	FALSE	FALSE	FALSE	FALSE	FALSE	FALSE	FALSE	FALSE	FALSE	FALSE	FALSE	FALSE	FALSE	FALSE	FALSE	WBGene00000785	FALSE	FALSE	FALSE	FALSE	FALSE	FALSE
R09B3.3	WBGene00011156	rbm-3.2	protein_coding_gene	0.717156	6.84205	1.38e-06	1.55e-05	FALSE	FALSE	WBGene00011156	FALSE	FALSE	FALSE	FALSE	FALSE	FALSE	FALSE	FALSE	FALSE	FALSE	FALSE	FALSE	FALSE	FALSE	FALSE	FALSE	FALSE	FALSE	FALSE	FALSE	FALSE	FALSE
F45E6.2	WBGene00000222	atf-6	protein_coding_gene	-0.73429	4.88287	1.4e-06	1.57e-05	FALSE	FALSE	FALSE	FALSE	FALSE	FALSE	FALSE	FALSE	FALSE	WBGene00000222	FALSE	FALSE	FALSE	FALSE	FALSE	FALSE	FALSE	FALSE	FALSE	FALSE	FALSE	FALSE	FALSE	FALSE	FALSE
ZK1127.4	WBGene00022851		protein_coding_gene	0.536744	5.56566	1.41e-06	1.58e-05	FALSE	FALSE	WBGene00022851	FALSE	FALSE	FALSE	FALSE	FALSE	FALSE	WBGene00022851	FALSE	WBGene00022851	FALSE	FALSE	FALSE	WBGene00022851	FALSE	FALSE	FALSE	FALSE	FALSE	FALSE	FALSE	FALSE	FALSE
ZK1307.1	WBGene00014244		protein_coding_gene	-0.63727	4.40241	1.46e-06	1.63e-05	FALSE	FALSE	FALSE	FALSE	FALSE	FALSE	FALSE	FALSE	FALSE	FALSE	FALSE	FALSE	FALSE	FALSE	FALSE	FALSE	FALSE	FALSE	WBGene00014244	FALSE	FALSE	FALSE	FALSE	FALSE	FALSE
C05D12.3	WBGene00014666		protein_coding_gene	0.639519	5.47907	1.45e-06	1.63e-05	FALSE	FALSE	FALSE	FALSE	FALSE	FALSE	FALSE	FALSE	FALSE	FALSE	FALSE	FALSE	FALSE	FALSE	FALSE	FALSE	FALSE	FALSE	WBGene00014666	FALSE	FALSE	FALSE	FALSE	FALSE	FALSE
T28D9.7	WBGene00020897	del-10	protein_coding_gene	0.842982	3.8869	1.48e-06	1.65e-05	FALSE	FALSE	FALSE	FALSE	FALSE	FALSE	FALSE	FALSE	FALSE	FALSE	FALSE	FALSE	FALSE	FALSE	FALSE	FALSE	FALSE	FALSE	FALSE	FALSE	FALSE	FALSE	FALSE	WBGene00020897	FALSE
ZK287.2	WBGene00013963	sulp-8	protein_coding_gene	-0.541147	5.41382	1.5e-06	1.68e-05	FALSE	FALSE	FALSE	FALSE	FALSE	FALSE	FALSE	FALSE	FALSE	FALSE	FALSE	FALSE	FALSE	FALSE	FALSE	FALSE	FALSE	FALSE	FALSE	FALSE	FALSE	FALSE	FALSE	FALSE	FALSE
F54C9.3	WBGene00010041		protein_coding_gene	-0.586034	6.07767	1.54e-06	1.72e-05	FALSE	FALSE	FALSE	FALSE	FALSE	FALSE	FALSE	FALSE	FALSE	FALSE	FALSE	FALSE	FALSE	FALSE	FALSE	FALSE	FALSE	FALSE	FALSE	FALSE	FALSE	FALSE	FALSE	FALSE	FALSE
T16G1.4	WBGene00011798		protein_coding_gene	0.80758	4.70788	1.55e-06	1.73e-05	FALSE	FALSE	FALSE	FALSE	FALSE	FALSE	FALSE	FALSE	FALSE	FALSE	FALSE	FALSE	FALSE	FALSE	FALSE	FALSE	FALSE	FALSE	FALSE	FALSE	FALSE	FALSE	FALSE	FALSE	FALSE
R09B3.1	WBGene00001372	exo-3	protein_coding_gene	0.963364	1.977	1.57e-06	1.75e-05	FALSE	FALSE	WBGene00001372	FALSE	FALSE	FALSE	FALSE	FALSE	FALSE	WBGene00001372	FALSE	FALSE	FALSE	FALSE	FALSE	WBGene00001372	FALSE	FALSE	FALSE	FALSE	FALSE	FALSE	FALSE	FALSE	FALSE
C48B4.13	WBGene00008176		protein_coding_gene	-1.57658	0.871144	1.58e-06	1.76e-05	FALSE	FALSE	FALSE	FALSE	FALSE	FALSE	FALSE	FALSE	FALSE	FALSE	FALSE	FALSE	FALSE	FALSE	FALSE	FALSE	FALSE	FALSE	FALSE	FALSE	FALSE	FALSE	FALSE	FALSE	FALSE
B0513.2	WBGene00007195	thoc-7	protein_coding_gene	0.736307	3.09062	1.61e-06	1.79e-05	WBGene00007195	WBGene00007195	WBGene00007195	WBGene00007195	WBGene00007195	FALSE	FALSE	FALSE	FALSE	FALSE	FALSE	FALSE	FALSE	FALSE	FALSE	FALSE	FALSE	FALSE	FALSE	FALSE	FALSE	FALSE	FALSE	FALSE	FALSE
F52E4.5	WBGene00018702		protein_coding_gene	-1.20696	2.69701	1.61e-06	1.79e-05	FALSE	FALSE	FALSE	FALSE	FALSE	FALSE	FALSE	FALSE	FALSE	FALSE	FALSE	FALSE	FALSE	FALSE	FALSE	FALSE	FALSE	FALSE	FALSE	FALSE	FALSE	FALSE	FALSE	FALSE	FALSE
Y102A11A.3	WBGene00022413		protein_coding_gene	-0.598591	8.10566	1.61e-06	1.79e-05	FALSE	FALSE	FALSE	FALSE	FALSE	FALSE	FALSE	FALSE	FALSE	FALSE	FALSE	FALSE	FALSE	FALSE	FALSE	FALSE	FALSE	FALSE	WBGene00022413	FALSE	FALSE	FALSE	FALSE	FALSE	FALSE
Y47D3A.6	WBGene00006604	tra-1	protein_coding_gene	0.604165	5.17811	1.62e-06	1.8e-05	WBGene00006604	WBGene00006604	WBGene00006604	WBGene00006604	WBGene00006604	FALSE	FALSE	FALSE	FALSE	FALSE	FALSE	FALSE	WBGene00006604	FALSE	FALSE	FALSE	FALSE	FALSE	FALSE	FALSE	FALSE	FALSE	FALSE	FALSE	FALSE
T10B9.3	WBGene00011673	cyp-13A6	protein_coding_gene	-1.46485	1.12673	1.64e-06	1.82e-05	FALSE	FALSE	FALSE	FALSE	FALSE	FALSE	FALSE	FALSE	FALSE	FALSE	FALSE	FALSE	FALSE	FALSE	FALSE	FALSE	FALSE	FALSE	FALSE	FALSE	FALSE	FALSE	FALSE	FALSE	FALSE
T02E1.5	WBGene00000967	dhs-3	protein_coding_gene	-0.557164	4.98342	1.67e-06	1.85e-05	FALSE	FALSE	FALSE	FALSE	FALSE	FALSE	FALSE	FALSE	FALSE	WBGene00000967	FALSE	FALSE	FALSE	FALSE	FALSE	FALSE	FALSE	FALSE	WBGene00000967	FALSE	FALSE	FALSE	FALSE	FALSE	FALSE
F59F3.1	WBGene00006896	ver-3	protein_coding_gene	-0.649732	4.58797	1.67e-06	1.85e-05	FALSE	FALSE	FALSE	FALSE	FALSE	FALSE	FALSE	FALSE	FALSE	FALSE	FALSE	FALSE	WBGene00006896	FALSE	FALSE	FALSE	FALSE	FALSE	FALSE	FALSE	FALSE	FALSE	FALSE	FALSE	FALSE
Y69E1A.5	WBGene00013477		protein_coding_gene	-0.677238	5.51103	1.67e-06	1.85e-05	FALSE	FALSE	FALSE	FALSE	FALSE	FALSE	FALSE	FALSE	FALSE	FALSE	FALSE	FALSE	FALSE	FALSE	FALSE	FALSE	FALSE	FALSE	FALSE	FALSE	FALSE	FALSE	FALSE	FALSE	FALSE
C29F4.2	WBGene00007808	best-7	protein_coding_gene	0.837259	3.69232	1.68e-06	1.86e-05	FALSE	FALSE	FALSE	FALSE	FALSE	FALSE	FALSE	FALSE	FALSE	FALSE	FALSE	FALSE	FALSE	FALSE	FALSE	FALSE	FALSE	FALSE	FALSE	FALSE	FALSE	FALSE	FALSE	FALSE	FALSE
ZK795.3	WBGene00014083		protein_coding_gene	0.617278	4.29981	1.69e-06	1.87e-05	WBGene00014083	FALSE	WBGene00014083	WBGene00014083	FALSE	FALSE	FALSE	FALSE	FALSE	FALSE	FALSE	FALSE	FALSE	FALSE	FALSE	FALSE	FALSE	FALSE	FALSE	FALSE	FALSE	FALSE	FALSE	FALSE	FALSE
C33C12.10	WBGene00016342		protein_coding_gene	-0.574131	5.80462	1.69e-06	1.87e-05	FALSE	FALSE	FALSE	FALSE	FALSE	FALSE	FALSE	FALSE	FALSE	FALSE	FALSE	FALSE	FALSE	FALSE	FALSE	FALSE	FALSE	FALSE	FALSE	FALSE	FALSE	FALSE	FALSE	FALSE	FALSE
C54D2.5	WBGene00000367	cca-1	protein_coding_gene	-0.620078	6.60291	1.8e-06	1.99e-05	FALSE	FALSE	FALSE	FALSE	FALSE	FALSE	FALSE	FALSE	FALSE	FALSE	FALSE	FALSE	FALSE	FALSE	FALSE	FALSE	FALSE	FALSE	FALSE	FALSE	FALSE	FALSE	FALSE	FALSE	FALSE
F53F4.13	WBGene00009995		protein_coding_gene	0.570153	6.13072	1.82e-06	2.01e-05	FALSE	FALSE	FALSE	FALSE	FALSE	FALSE	FALSE	FALSE	FALSE	FALSE	FALSE	FALSE	FALSE	FALSE	FALSE	FALSE	FALSE	FALSE	FALSE	FALSE	FALSE	FALSE	FALSE	FALSE	FALSE
T04A8.5	WBGene00011407	ppat-1	protein_coding_gene	-0.793204	3.92621	1.89e-06	2.08e-05	FALSE	FALSE	FALSE	FALSE	FALSE	FALSE	FALSE	FALSE	FALSE	FALSE	FALSE	FALSE	FALSE	FALSE	FALSE	FALSE	FALSE	FALSE	FALSE	FALSE	FALSE	FALSE	FALSE	FALSE	FALSE
C15B12.4	WBGene00015786		protein_coding_gene	-0.851407	3.57993	1.94e-06	2.13e-05	FALSE	FALSE	FALSE	FALSE	FALSE	FALSE	FALSE	FALSE	FALSE	FALSE	FALSE	FALSE	FALSE	FALSE	FALSE	FALSE	FALSE	FALSE	FALSE	FALSE	FALSE	FALSE	FALSE	FALSE	FALSE
K01H12.1	WBGene00010484	dph-3	protein_coding_gene	-0.644385	4.12576	1.99e-06	2.19e-05	FALSE	FALSE	FALSE	FALSE	FALSE	FALSE	FALSE	FALSE	FALSE	FALSE	FALSE	FALSE	FALSE	FALSE	WBGene00010484	FALSE	FALSE	FALSE	FALSE	FALSE	FALSE	FALSE	FALSE	FALSE	FALSE
F02E8.6	WBGene00003561	ncr-1	protein_coding_gene	-0.59484	5.85584	2.01e-06	2.2e-05	FALSE	FALSE	FALSE	FALSE	FALSE	FALSE	FALSE	FALSE	FALSE	FALSE	FALSE	FALSE	WBGene00003561	FALSE	FALSE	FALSE	FALSE	FALSE	FALSE	FALSE	FALSE	FALSE	FALSE	FALSE	FALSE
C44E4.6	WBGene00016655	acbp-1	protein_coding_gene	-0.517826	5.94653	2.06e-06	2.25e-05	WBGene00016655	FALSE	WBGene00016655	WBGene00016655	FALSE	FALSE	FALSE	FALSE	FALSE	FALSE	FALSE	FALSE	FALSE	FALSE	FALSE	FALSE	FALSE	FALSE	FALSE	FALSE	FALSE	FALSE	FALSE	FALSE	FALSE
T07D3.9	WBGene00020311		protein_coding_gene	0.84861	3.43723	2.06e-06	2.25e-05	FALSE	FALSE	FALSE	FALSE	FALSE	FALSE	FALSE	FALSE	FALSE	FALSE	FALSE	FALSE	FALSE	FALSE	FALSE	FALSE	FALSE	FALSE	FALSE	FALSE	FALSE	FALSE	FALSE	FALSE	FALSE
Y54G2A.6	WBGene00021872	clec-85	protein_coding_gene	-0.574992	5.34058	2.1e-06	2.3e-05	FALSE	FALSE	FALSE	FALSE	FALSE	FALSE	FALSE	FALSE	FALSE	FALSE	FALSE	FALSE	FALSE	FALSE	FALSE	FALSE	FALSE	FALSE	FALSE	FALSE	FALSE	FALSE	FALSE	FALSE	FALSE
T13H5.6	WBGene00011760		protein_coding_gene	0.546772	4.66675	2.11e-06	2.31e-05	FALSE	FALSE	FALSE	FALSE	FALSE	FALSE	FALSE	FALSE	FALSE	FALSE	FALSE	FALSE	FALSE	FALSE	FALSE	FALSE	FALSE	FALSE	FALSE	FALSE	FALSE	FALSE	FALSE	FALSE	FALSE
Y54E10A.10	WBGene00021830		protein_coding_gene	0.614586	5.60999	2.12e-06	2.32e-05	FALSE	FALSE	WBGene00021830	FALSE	FALSE	FALSE	FALSE	FALSE	FALSE	FALSE	FALSE	FALSE	FALSE	FALSE	FALSE	FALSE	FALSE	FALSE	FALSE	FALSE	FALSE	FALSE	FALSE	FALSE	FALSE
Y46E12BL.2	WBGene00021595		protein_coding_gene	0.617818	6.46155	2.13e-06	2.33e-05	FALSE	FALSE	WBGene00021595	FALSE	FALSE	FALSE	FALSE	FALSE	FALSE	FALSE	FALSE	FALSE	FALSE	FALSE	FALSE	FALSE	FALSE	FALSE	FALSE	FALSE	FALSE	FALSE	FALSE	FALSE	FALSE
C35B8.3	WBGene00016438		protein_coding_gene	-0.611349	4.55775	2.2e-06	2.4e-05	FALSE	FALSE	FALSE	FALSE	FALSE	FALSE	FALSE	FALSE	FALSE	FALSE	FALSE	FALSE	FALSE	FALSE	FALSE	FALSE	FALSE	FALSE	FALSE	FALSE	FALSE	FALSE	FALSE	FALSE	FALSE
K05F6.10	WBGene00019421		protein_coding_gene	0.563353	5.8022	2.21e-06	2.41e-05	FALSE	FALSE	FALSE	FALSE	FALSE	FALSE	FALSE	FALSE	FALSE	FALSE	FALSE	FALSE	FALSE	FALSE	FALSE	FALSE	FALSE	FALSE	FALSE	FALSE	FALSE	FALSE	FALSE	FALSE	FALSE
C38C6.2	WBGene00000225	atgp-2	protein_coding_gene	-0.526544	6.39189	2.23e-06	2.43e-05	FALSE	FALSE	FALSE	FALSE	FALSE	FALSE	FALSE	FALSE	FALSE	FALSE	FALSE	FALSE	FALSE	FALSE	FALSE	FALSE	FALSE	FALSE	FALSE	FALSE	FALSE	FALSE	FALSE	FALSE	FALSE
ZK1058.6	WBGene00014206	nit-1	protein_coding_gene	-0.857339	6.32209	2.26e-06	2.46e-05	FALSE	WBGene00014206	FALSE	FALSE	FALSE	FALSE	FALSE	FALSE	FALSE	FALSE	FALSE	FALSE	FALSE	FALSE	FALSE	FALSE	FALSE	FALSE	FALSE	FALSE	FALSE	FALSE	FALSE	FALSE	FALSE
T22H2.5	WBGene00011935	scrm-1	protein_coding_gene	-0.539144	5.02082	2.29e-06	2.48e-05	FALSE	FALSE	WBGene00011935	FALSE	FALSE	FALSE	FALSE	FALSE	FALSE	FALSE	FALSE	FALSE	FALSE	FALSE	FALSE	FALSE	FALSE	FALSE	FALSE	FALSE	FALSE	FALSE	FALSE	FALSE	FALSE
ZK1058.1	WBGene00014202	mmcm-1	protein_coding_gene	-0.52852	7.61256	2.3e-06	2.5e-05	WBGene00014202	FALSE	WBGene00014202	WBGene00014202	FALSE	FALSE	FALSE	FALSE	FALSE	FALSE	FALSE	FALSE	FALSE	FALSE	FALSE	FALSE	FALSE	FALSE	FALSE	FALSE	FALSE	FALSE	FALSE	FALSE	FALSE
F14B8.1	WBGene00003732	nhx-4	protein_coding_gene	-0.713382	4.8111	2.36e-06	2.56e-05	FALSE	FALSE	FALSE	FALSE	FALSE	FALSE	FALSE	FALSE	FALSE	FALSE	FALSE	FALSE	FALSE	FALSE	FALSE	FALSE	FALSE	FALSE	FALSE	FALSE	FALSE	FALSE	FALSE	FALSE	FALSE
B0213.14	WBGene00015043	cyp-34A8	protein_coding_gene	-0.970565	3.56535	2.37e-06	2.57e-05	FALSE	FALSE	FALSE	FALSE	FALSE	FALSE	FALSE	FALSE	FALSE	FALSE	FALSE	FALSE	FALSE	FALSE	FALSE	FALSE	FALSE	FALSE	FALSE	FALSE	FALSE	FALSE	FALSE	FALSE	FALSE
F28D1.9	WBGene00009218	acs-20	protein_coding_gene	-0.635782	3.80561	2.39e-06	2.59e-05	FALSE	WBGene00009218	FALSE	FALSE	FALSE	FALSE	FALSE	FALSE	FALSE	FALSE	FALSE	FALSE	FALSE	FALSE	FALSE	FALSE	FALSE	FALSE	FALSE	FALSE	FALSE	FALSE	FALSE	FALSE	FALSE
C47E12.9	WBGene00008152		protein_coding_gene	1.52218	0.763826	2.4e-06	2.6e-05	FALSE	FALSE	FALSE	FALSE	FALSE	FALSE	FALSE	FALSE	FALSE	FALSE	FALSE	FALSE	FALSE	FALSE	FALSE	FALSE	FALSE	FALSE	FALSE	FALSE	FALSE	FALSE	FALSE	FALSE	FALSE
Y39B6A.41	WBGene00012699		protein_coding_gene	-1.15631	2.27656	2.4e-06	2.6e-05	FALSE	FALSE	FALSE	FALSE	FALSE	FALSE	FALSE	FALSE	FALSE	FALSE	FALSE	FALSE	FALSE	FALSE	FALSE	FALSE	FALSE	FALSE	FALSE	FALSE	FALSE	FALSE	FALSE	FALSE	FALSE
C31B8.8	WBGene00016283	zmp-3	protein_coding_gene	-0.820991	6.29864	2.49e-06	2.69e-05	FALSE	FALSE	FALSE	FALSE	FALSE	FALSE	FALSE	FALSE	FALSE	FALSE	FALSE	FALSE	FALSE	FALSE	FALSE	FALSE	FALSE	FALSE	FALSE	FALSE	FALSE	FALSE	FALSE	FALSE	FALSE
K06A4.3	WBGene00010593	gsnl-1	protein_coding_gene	-0.669462	5.70779	2.54e-06	2.74e-05	FALSE	FALSE	FALSE	FALSE	FALSE	FALSE	FALSE	FALSE	FALSE	FALSE	FALSE	FALSE	FALSE	FALSE	FALSE	FALSE	FALSE	FALSE	FALSE	FALSE	FALSE	FALSE	FALSE	FALSE	FALSE
K12G11.3	WBGene00010790	sodh-1	protein_coding_gene	-1.09445	10.8442	2.58e-06	2.79e-05	FALSE	FALSE	FALSE	FALSE	FALSE	FALSE	FALSE	FALSE	FALSE	WBGene00010790	FALSE	FALSE	FALSE	FALSE	FALSE	FALSE	FALSE	FALSE	FALSE	FALSE	FALSE	FALSE	FALSE	FALSE	FALSE
T11G6.3	WBGene00011718		protein_coding_gene	-0.651361	5.19078	2.59e-06	2.8e-05	FALSE	FALSE	FALSE	FALSE	FALSE	FALSE	FALSE	FALSE	FALSE	FALSE	FALSE	FALSE	FALSE	FALSE	FALSE	FALSE	FALSE	FALSE	FALSE	FALSE	FALSE	FALSE	FALSE	FALSE	FALSE
T20B3.12	WBGene00011852	clec-26	protein_coding_gene	0.938227	2.53699	2.6e-06	2.8e-05	FALSE	FALSE	FALSE	FALSE	FALSE	FALSE	FALSE	FALSE	FALSE	FALSE	FALSE	FALSE	FALSE	FALSE	FALSE	FALSE	FALSE	FALSE	FALSE	FALSE	FALSE	FALSE	FALSE	FALSE	FALSE
F09B12.6	WBGene00001468	flr-4	protein_coding_gene	0.795087	3.5076	2.62e-06	2.82e-05	FALSE	FALSE	FALSE	FALSE	FALSE	FALSE	FALSE	FALSE	FALSE	FALSE	FALSE	FALSE	FALSE	FALSE	FALSE	FALSE	FALSE	FALSE	FALSE	FALSE	FALSE	FALSE	FALSE	FALSE	FALSE
C56E6.3	WBGene00016971	toe-2	protein_coding_gene	0.62726	4.10767	2.64e-06	2.84e-05	FALSE	FALSE	WBGene00016971	FALSE	FALSE	FALSE	FALSE	FALSE	FALSE	FALSE	FALSE	FALSE	FALSE	FALSE	FALSE	FALSE	FALSE	FALSE	FALSE	FALSE	FALSE	FALSE	FALSE	FALSE	FALSE
C47B2.6	WBGene00008132	gale-1	protein_coding_gene	0.834906	4.14164	2.67e-06	2.86e-05	FALSE	WBGene00008132	WBGene00008132	FALSE	WBGene00008132	FALSE	FALSE	FALSE	FALSE	WBGene00008132	FALSE	FALSE	WBGene00008132	FALSE	FALSE	FALSE	FALSE	FALSE	FALSE	FALSE	FALSE	FALSE	FALSE	FALSE	FALSE
F40F8.5	WBGene00009578		protein_coding_gene	-0.696196	7.13779	2.66e-06	2.86e-05	FALSE	FALSE	FALSE	FALSE	FALSE	FALSE	FALSE	FALSE	FALSE	FALSE	FALSE	FALSE	FALSE	FALSE	FALSE	FALSE	FALSE	FALSE	FALSE	FALSE	FALSE	FALSE	FALSE	FALSE	FALSE
C25A1.16	WBGene00077526		protein_coding_gene	0.529596	5.65129	2.68e-06	2.87e-05	FALSE	FALSE	WBGene00077526	FALSE	FALSE	FALSE	FALSE	FALSE	FALSE	FALSE	FALSE	FALSE	FALSE	FALSE	FALSE	FALSE	FALSE	FALSE	FALSE	FALSE	FALSE	FALSE	FALSE	FALSE	FALSE
F27E5.9	WBGene00206354		protein_coding_gene	1.30577	2.49886	2.68e-06	2.87e-05	FALSE	FALSE	FALSE	FALSE	FALSE	FALSE	FALSE	FALSE	FALSE	FALSE	FALSE	FALSE	FALSE	FALSE	FALSE	FALSE	FALSE	FALSE	FALSE	FALSE	FALSE	FALSE	FALSE	FALSE	FALSE
K08F4.6	WBGene00001750	gst-2	protein_coding_gene	-1.37364	2.33081	2.69e-06	2.88e-05	FALSE	FALSE	FALSE	FALSE	FALSE	FALSE	FALSE	FALSE	FALSE	FALSE	FALSE	FALSE	FALSE	FALSE	FALSE	FALSE	FALSE	FALSE	FALSE	FALSE	FALSE	FALSE	FALSE	FALSE	FALSE
F41E6.12	WBGene00018293		protein_coding_gene	1.24431	1.27713	2.71e-06	2.9e-05	FALSE	WBGene00018293	FALSE	FALSE	FALSE	FALSE	FALSE	FALSE	FALSE	FALSE	FALSE	FALSE	FALSE	FALSE	FALSE	FALSE	FALSE	FALSE	FALSE	FALSE	FALSE	FALSE	FALSE	FALSE	FALSE
F22B5.4	WBGene00009042		protein_coding_gene	1.0837	4.50879	2.81e-06	3e-05	FALSE	FALSE	FALSE	FALSE	FALSE	FALSE	FALSE	FALSE	FALSE	FALSE	FALSE	FALSE	FALSE	FALSE	FALSE	FALSE	FALSE	FALSE	FALSE	FALSE	FALSE	FALSE	FALSE	FALSE	FALSE
C56A3.7	WBGene00000302	cav-2	protein_coding_gene	-0.777679	5.06956	2.83e-06	3.03e-05	FALSE	FALSE	FALSE	FALSE	FALSE	FALSE	FALSE	FALSE	FALSE	FALSE	FALSE	FALSE	WBGene00000302	FALSE	FALSE	FALSE	FALSE	FALSE	FALSE	FALSE	FALSE	FALSE	FALSE	FALSE	FALSE
C28C12.5	WBGene00004993	spp-8	protein_coding_gene	-0.631324	6.58382	2.83e-06	3.03e-05	FALSE	FALSE	FALSE	FALSE	FALSE	FALSE	FALSE	FALSE	FALSE	FALSE	FALSE	FALSE	FALSE	FALSE	FALSE	FALSE	FALSE	FALSE	FALSE	FALSE	FALSE	FALSE	FALSE	FALSE	FALSE
K07B1.6	WBGene00019466	tos-1	protein_coding_gene	-0.973756	10.4832	2.84e-06	3.03e-05	FALSE	FALSE	WBGene00019466	FALSE	FALSE	FALSE	FALSE	FALSE	FALSE	FALSE	FALSE	FALSE	FALSE	FALSE	FALSE	FALSE	FALSE	FALSE	FALSE	FALSE	FALSE	FALSE	FALSE	FALSE	FALSE
ZK795.1	WBGene00014081	ipmk-1	protein_coding_gene	-0.737256	3.18409	2.88e-06	3.07e-05	FALSE	FALSE	FALSE	FALSE	FALSE	FALSE	FALSE	FALSE	FALSE	FALSE	FALSE	FALSE	FALSE	FALSE	FALSE	FALSE	FALSE	FALSE	FALSE	FALSE	FALSE	FALSE	FALSE	FALSE	FALSE
F43G6.17	WBGene00219378		protein_coding_gene	-1.67679	0.367762	2.89e-06	3.07e-05	FALSE	FALSE	FALSE	FALSE	FALSE	FALSE	FALSE	FALSE	FALSE	FALSE	FALSE	FALSE	FALSE	FALSE	FALSE	FALSE	FALSE	FALSE	FALSE	FALSE	FALSE	FALSE	FALSE	FALSE	FALSE
C01B10.11	WBGene00044294		protein_coding_gene	0.68619	5.48449	2.92e-06	3.1e-05	FALSE	WBGene00044294	FALSE	FALSE	FALSE	FALSE	FALSE	FALSE	FALSE	FALSE	FALSE	FALSE	FALSE	FALSE	FALSE	FALSE	FALSE	FALSE	FALSE	FALSE	FALSE	FALSE	FALSE	FALSE	FALSE
Y105E8A.4	WBGene00001156	ech-7	protein_coding_gene	-0.86601	2.57878	2.94e-06	3.12e-05	FALSE	FALSE	FALSE	FALSE	FALSE	FALSE	FALSE	FALSE	FALSE	FALSE	FALSE	FALSE	FALSE	FALSE	FALSE	FALSE	FALSE	FALSE	FALSE	FALSE	FALSE	FALSE	FALSE	FALSE	FALSE
F08H9.4	WBGene00008592		protein_coding_gene	-1.79326	0.374332	2.97e-06	3.15e-05	FALSE	FALSE	FALSE	FALSE	FALSE	FALSE	FALSE	FALSE	FALSE	WBGene00008592	FALSE	FALSE	FALSE	FALSE	FALSE	FALSE	FALSE	FALSE	FALSE	FALSE	FALSE	FALSE	FALSE	FALSE	FALSE
K09E2.4	WBGene00004369	rig-1	protein_coding_gene	-0.525595	5.52193	3.01e-06	3.2e-05	FALSE	FALSE	FALSE	FALSE	FALSE	FALSE	FALSE	FALSE	FALSE	FALSE	FALSE	FALSE	FALSE	FALSE	FALSE	FALSE	FALSE	FALSE	FALSE	FALSE	FALSE	FALSE	FALSE	FALSE	FALSE
K10H10.4	WBGene00010760		protein_coding_gene	-1.5534	1.23606	3.04e-06	3.22e-05	FALSE	FALSE	FALSE	FALSE	FALSE	FALSE	FALSE	FALSE	FALSE	FALSE	FALSE	FALSE	FALSE	FALSE	FALSE	FALSE	FALSE	FALSE	FALSE	FALSE	FALSE	WBGene00010760	FALSE	FALSE	FALSE
C45E1.4	WBGene00016663		protein_coding_gene	0.642961	4.7519	3.05e-06	3.23e-05	FALSE	FALSE	FALSE	FALSE	FALSE	FALSE	FALSE	FALSE	FALSE	FALSE	FALSE	FALSE	FALSE	FALSE	FALSE	FALSE	FALSE	FALSE	FALSE	FALSE	FALSE	FALSE	FALSE	FALSE	FALSE
K02E2.4	WBGene00002118	ins-35	protein_coding_gene	-1.33705	1.63705	3.08e-06	3.25e-05	FALSE	FALSE	FALSE	FALSE	FALSE	FALSE	FALSE	FALSE	FALSE	FALSE	FALSE	FALSE	FALSE	FALSE	FALSE	FALSE	FALSE	FALSE	FALSE	FALSE	FALSE	FALSE	FALSE	FALSE	FALSE
C33D12.3	WBGene00006679	twk-26	protein_coding_gene	0.852707	2.7925	3.07e-06	3.25e-05	FALSE	FALSE	FALSE	FALSE	FALSE	FALSE	FALSE	FALSE	FALSE	FALSE	FALSE	FALSE	FALSE	FALSE	FALSE	FALSE	FALSE	FALSE	FALSE	FALSE	FALSE	FALSE	FALSE	FALSE	FALSE
Y48G1A.4	WBGene00021660	nol-14	protein_coding_gene	0.568141	5.76072	3.07e-06	3.25e-05	FALSE	FALSE	WBGene00021660	FALSE	FALSE	FALSE	FALSE	FALSE	FALSE	FALSE	FALSE	FALSE	FALSE	FALSE	FALSE	FALSE	FALSE	FALSE	FALSE	FALSE	FALSE	FALSE	FALSE	FALSE	FALSE
F33E2.5	WBGene00009361		protein_coding_gene	1.36352	2.45499	3.09e-06	3.26e-05	FALSE	FALSE	FALSE	FALSE	FALSE	FALSE	FALSE	FALSE	FALSE	FALSE	FALSE	FALSE	FALSE	FALSE	FALSE	FALSE	FALSE	FALSE	FALSE	FALSE	FALSE	FALSE	FALSE	FALSE	FALSE
F13H8.2	WBGene00017435		protein_coding_gene	0.563816	6.32213	3.11e-06	3.28e-05	FALSE	FALSE	WBGene00017435	FALSE	FALSE	FALSE	FALSE	FALSE	FALSE	FALSE	FALSE	FALSE	FALSE	FALSE	FALSE	FALSE	FALSE	FALSE	FALSE	FALSE	FALSE	FALSE	FALSE	FALSE	FALSE
B0457.2	WBGene00007178		protein_coding_gene	-0.59335	6.71308	3.13e-06	3.29e-05	FALSE	FALSE	FALSE	FALSE	FALSE	FALSE	FALSE	FALSE	FALSE	FALSE	FALSE	FALSE	FALSE	FALSE	FALSE	FALSE	FALSE	FALSE	FALSE	FALSE	FALSE	FALSE	FALSE	FALSE	FALSE
F11C7.7	WBGene00017379		protein_coding_gene	1.26531	2.99212	3.14e-06	3.3e-05	FALSE	FALSE	FALSE	FALSE	FALSE	FALSE	FALSE	FALSE	FALSE	FALSE	FALSE	FALSE	FALSE	FALSE	FALSE	FALSE	FALSE	FALSE	FALSE	FALSE	FALSE	FALSE	FALSE	FALSE	FALSE
F55C12.19	WBGene00271817		protein_coding_gene	-1.19156	2.21283	3.14e-06	3.3e-05	FALSE	FALSE	FALSE	FALSE	FALSE	FALSE	FALSE	FALSE	FALSE	FALSE	FALSE	FALSE	FALSE	FALSE	FALSE	FALSE	FALSE	FALSE	FALSE	FALSE	FALSE	FALSE	FALSE	FALSE	FALSE
K09H9.6	WBGene00003062	lpd-6	protein_coding_gene	0.639597	7.45885	3.17e-06	3.33e-05	WBGene00003062	FALSE	WBGene00003062	WBGene00003062	FALSE	FALSE	FALSE	FALSE	FALSE	FALSE	FALSE	FALSE	FALSE	FALSE	FALSE	FALSE	FALSE	FALSE	FALSE	FALSE	FALSE	FALSE	FALSE	FALSE	FALSE
F44B9.1	WBGene00001059	dpf-6	protein_coding_gene	1.41968	3.41519	3.23e-06	3.39e-05	FALSE	FALSE	FALSE	FALSE	FALSE	FALSE	FALSE	FALSE	FALSE	FALSE	FALSE	FALSE	FALSE	FALSE	FALSE	FALSE	FALSE	FALSE	FALSE	FALSE	FALSE	FALSE	FALSE	FALSE	FALSE
Y106G6H.7	WBGene00004753	sec-8	protein_coding_gene	-0.591469	4.38045	3.24e-06	3.4e-05	FALSE	FALSE	WBGene00004753	FALSE	FALSE	FALSE	FALSE	FALSE	FALSE	FALSE	FALSE	FALSE	FALSE	FALSE	FALSE	FALSE	FALSE	FALSE	FALSE	FALSE	FALSE	FALSE	FALSE	FALSE	FALSE
Y45F10D.9	WBGene00012888	sas-6	protein_coding_gene	0.69421	3.42035	3.28e-06	3.44e-05	FALSE	FALSE	WBGene00012888	FALSE	FALSE	FALSE	FALSE	FALSE	FALSE	FALSE	FALSE	WBGene00012888	FALSE	FALSE	FALSE	FALSE	FALSE	FALSE	FALSE	FALSE	FALSE	FALSE	FALSE	FALSE	FALSE
F32A5.8	WBGene00017971		protein_coding_gene	-0.683779	3.77961	3.31e-06	3.47e-05	FALSE	FALSE	FALSE	FALSE	FALSE	FALSE	FALSE	FALSE	FALSE	FALSE	FALSE	FALSE	FALSE	FALSE	FALSE	FALSE	FALSE	FALSE	FALSE	FALSE	FALSE	FALSE	FALSE	FALSE	FALSE
C23H4.2	WBGene00007691	cest-8	protein_coding_gene	-2.00547	0.446899	3.33e-06	3.48e-05	FALSE	FALSE	FALSE	FALSE	FALSE	FALSE	FALSE	FALSE	FALSE	FALSE	FALSE	FALSE	FALSE	FALSE	FALSE	FALSE	FALSE	FALSE	WBGene00007691	FALSE	FALSE	FALSE	FALSE	FALSE	FALSE
F02H6.5	WBGene00008538	sqrd-1	protein_coding_gene	-0.947482	4.44628	3.33e-06	3.48e-05	FALSE	FALSE	FALSE	FALSE	FALSE	FALSE	FALSE	FALSE	FALSE	FALSE	FALSE	FALSE	FALSE	FALSE	FALSE	FALSE	FALSE	FALSE	FALSE	FALSE	FALSE	FALSE	FALSE	FALSE	FALSE
F31D5.5	WBGene00017948	mth-1	protein_coding_gene	0.725755	4.83232	3.38e-06	3.53e-05	FALSE	FALSE	FALSE	FALSE	FALSE	FALSE	FALSE	FALSE	FALSE	FALSE	FALSE	FALSE	FALSE	FALSE	FALSE	FALSE	FALSE	FALSE	WBGene00017948	FALSE	FALSE	FALSE	FALSE	FALSE	FALSE
F59B10.1	WBGene00004134	myrf-1	protein_coding_gene	0.725667	5.83646	3.48e-06	3.63e-05	FALSE	FALSE	FALSE	FALSE	FALSE	FALSE	FALSE	FALSE	FALSE	FALSE	FALSE	FALSE	FALSE	FALSE	FALSE	FALSE	FALSE	FALSE	FALSE	FALSE	FALSE	FALSE	FALSE	FALSE	FALSE
F14D2.13	WBGene00017461	bath-28	protein_coding_gene	-1.16821	1.17409	3.48e-06	3.63e-05	WBGene00017461	WBGene00017461	WBGene00017461	WBGene00017461	WBGene00017461	WBGene00017461	WBGene00017461	FALSE	FALSE	FALSE	FALSE	FALSE	FALSE	FALSE	FALSE	FALSE	FALSE	WBGene00017461	FALSE	FALSE	FALSE	FALSE	FALSE	FALSE	FALSE
K01G5.7	WBGene00006536	tbb-1	protein_coding_gene	0.546626	7.83193	3.56e-06	3.71e-05	FALSE	FALSE	WBGene00006536	FALSE	FALSE	FALSE	FALSE	FALSE	FALSE	FALSE	FALSE	WBGene00006536	FALSE	FALSE	FALSE	FALSE	FALSE	FALSE	FALSE	FALSE	FALSE	FALSE	FALSE	FALSE	FALSE
Y55B1AR.1	WBGene00002269	lec-6	protein_coding_gene	-0.499608	8.29234	3.57e-06	3.72e-05	FALSE	FALSE	FALSE	FALSE	FALSE	FALSE	FALSE	FALSE	FALSE	FALSE	FALSE	FALSE	FALSE	FALSE	FALSE	FALSE	FALSE	FALSE	FALSE	FALSE	FALSE	FALSE	FALSE	FALSE	FALSE
C33H5.11	WBGene00016378	imp-3	protein_coding_gene	-0.512149	5.24932	3.64e-06	3.78e-05	FALSE	FALSE	WBGene00016378	FALSE	FALSE	FALSE	FALSE	FALSE	FALSE	FALSE	FALSE	FALSE	FALSE	FALSE	FALSE	FALSE	FALSE	FALSE	FALSE	FALSE	FALSE	FALSE	FALSE	FALSE	FALSE
F32G8.5	WBGene00000725	col-152	protein_coding_gene	-1.55054	0.656961	3.68e-06	3.83e-05	FALSE	FALSE	FALSE	FALSE	FALSE	FALSE	FALSE	FALSE	FALSE	FALSE	FALSE	FALSE	FALSE	FALSE	FALSE	FALSE	FALSE	FALSE	FALSE	FALSE	FALSE	FALSE	FALSE	FALSE	FALSE
F42G10.1	WBGene00009645		protein_coding_gene	-0.808393	2.94769	3.69e-06	3.84e-05	FALSE	FALSE	FALSE	FALSE	FALSE	FALSE	FALSE	FALSE	FALSE	FALSE	FALSE	FALSE	FALSE	FALSE	FALSE	FALSE	FALSE	FALSE	FALSE	FALSE	FALSE	FALSE	FALSE	FALSE	FALSE
C03B1.13	WBGene00015381		protein_coding_gene	-1.16084	2.67189	3.75e-06	3.89e-05	FALSE	FALSE	FALSE	FALSE	FALSE	FALSE	FALSE	FALSE	FALSE	FALSE	FALSE	FALSE	FALSE	FALSE	FALSE	FALSE	FALSE	FALSE	WBGene00015381	FALSE	FALSE	FALSE	FALSE	FALSE	FALSE
F15B9.5	WBGene00008849	try-10	protein_coding_gene	-1.47621	0.672955	3.86e-06	4e-05	FALSE	FALSE	FALSE	FALSE	FALSE	FALSE	FALSE	FALSE	FALSE	FALSE	FALSE	FALSE	FALSE	FALSE	FALSE	FALSE	FALSE	FALSE	FALSE	FALSE	FALSE	FALSE	FALSE	FALSE	FALSE
F08F3.4	WBGene00017262		protein_coding_gene	0.918284	4.61756	3.9e-06	4.04e-05	FALSE	WBGene00017262	FALSE	FALSE	FALSE	FALSE	FALSE	FALSE	FALSE	WBGene00017262	FALSE	FALSE	FALSE	FALSE	FALSE	FALSE	FALSE	FALSE	FALSE	FALSE	FALSE	FALSE	FALSE	FALSE	FALSE
K07E1.1	WBGene00019489		protein_coding_gene	-0.577519	7.66951	3.9e-06	4.04e-05	FALSE	FALSE	FALSE	FALSE	FALSE	FALSE	FALSE	FALSE	FALSE	FALSE	FALSE	FALSE	FALSE	FALSE	FALSE	FALSE	FALSE	FALSE	FALSE	FALSE	FALSE	WBGene00019489	FALSE	FALSE	FALSE
F25E5.5	WBGene00017786		protein_coding_gene	-0.578709	4.3623	3.94e-06	4.08e-05	FALSE	FALSE	FALSE	FALSE	FALSE	FALSE	FALSE	FALSE	FALSE	FALSE	FALSE	FALSE	FALSE	FALSE	FALSE	FALSE	FALSE	FALSE	FALSE	FALSE	FALSE	FALSE	FALSE	FALSE	FALSE
B0491.1	WBGene00007189	pigm-1	protein_coding_gene	-0.567282	4.40116	4.01e-06	4.14e-05	FALSE	FALSE	WBGene00007189	FALSE	FALSE	FALSE	FALSE	FALSE	FALSE	FALSE	FALSE	FALSE	FALSE	FALSE	FALSE	FALSE	FALSE	FALSE	FALSE	FALSE	FALSE	FALSE	FALSE	FALSE	FALSE
C26F1.10	WBGene00001464	flp-21	protein_coding_gene	-0.637615	4.69205	4.02e-06	4.15e-05	FALSE	FALSE	FALSE	FALSE	FALSE	FALSE	FALSE	FALSE	FALSE	FALSE	FALSE	FALSE	FALSE	FALSE	FALSE	FALSE	FALSE	FALSE	FALSE	FALSE	FALSE	FALSE	FALSE	FALSE	FALSE
K07C5.5	WBGene00010628	ceeh-2	protein_coding_gene	-0.560662	4.45894	4.19e-06	4.32e-05	FALSE	FALSE	FALSE	FALSE	FALSE	FALSE	FALSE	FALSE	FALSE	FALSE	FALSE	FALSE	FALSE	FALSE	FALSE	FALSE	FALSE	FALSE	FALSE	FALSE	FALSE	FALSE	FALSE	FALSE	FALSE
W06B11.2	WBGene00004245	puf-9	protein_coding_gene	0.550006	6.98917	4.22e-06	4.35e-05	FALSE	FALSE	WBGene00004245	FALSE	FALSE	FALSE	FALSE	FALSE	FALSE	FALSE	FALSE	FALSE	FALSE	FALSE	WBGene00004245	FALSE	FALSE	FALSE	FALSE	FALSE	FALSE	FALSE	FALSE	FALSE	FALSE
R04B5.9	WBGene00011006	ugt-47	protein_coding_gene	0.786517	2.86429	4.29e-06	4.42e-05	FALSE	FALSE	FALSE	FALSE	FALSE	FALSE	FALSE	FALSE	FALSE	FALSE	FALSE	FALSE	FALSE	FALSE	FALSE	FALSE	FALSE	FALSE	FALSE	FALSE	FALSE	FALSE	FALSE	FALSE	FALSE
Y75B8A.5	WBGene00013542	lron-12	protein_coding_gene	-0.992237	2.49616	4.29e-06	4.42e-05	FALSE	FALSE	FALSE	FALSE	FALSE	FALSE	FALSE	FALSE	FALSE	FALSE	FALSE	FALSE	FALSE	FALSE	FALSE	FALSE	FALSE	FALSE	FALSE	FALSE	FALSE	FALSE	FALSE	FALSE	FALSE
C08F1.5	WBGene00015609	math-4	protein_coding_gene	0.673714	7.01655	4.35e-06	4.47e-05	FALSE	FALSE	FALSE	FALSE	FALSE	FALSE	FALSE	FALSE	FALSE	FALSE	FALSE	FALSE	FALSE	FALSE	FALSE	FALSE	FALSE	FALSE	WBGene00015609	FALSE	FALSE	FALSE	FALSE	FALSE	FALSE
C30F2.5	WBGene00007819		protein_coding_gene	-0.852422	3.3139	4.38e-06	4.51e-05	FALSE	FALSE	FALSE	FALSE	FALSE	FALSE	FALSE	FALSE	FALSE	FALSE	FALSE	FALSE	FALSE	FALSE	FALSE	FALSE	FALSE	FALSE	FALSE	FALSE	FALSE	FALSE	FALSE	FALSE	FALSE
Y38E10A.5	WBGene00012583	clec-4	protein_coding_gene	1.02047	3.31623	4.47e-06	4.59e-05	FALSE	FALSE	FALSE	FALSE	FALSE	FALSE	FALSE	FALSE	FALSE	FALSE	FALSE	FALSE	FALSE	FALSE	FALSE	FALSE	FALSE	FALSE	WBGene00012583	FALSE	FALSE	FALSE	FALSE	FALSE	FALSE
C27A2.3	WBGene00002068	ify-1	protein_coding_gene	0.956017	2.69114	4.49e-06	4.61e-05	WBGene00002068	WBGene00002068	WBGene00002068	WBGene00002068	WBGene00002068	FALSE	FALSE	FALSE	FALSE	FALSE	FALSE	WBGene00002068	WBGene00002068	FALSE	FALSE	FALSE	FALSE	FALSE	FALSE	FALSE	FALSE	FALSE	FALSE	FALSE	FALSE
E03G2.3	WBGene00003169	mec-5	protein_coding_gene	0.556351	5.58183	4.5e-06	4.62e-05	FALSE	FALSE	FALSE	FALSE	FALSE	FALSE	FALSE	FALSE	FALSE	FALSE	FALSE	FALSE	FALSE	FALSE	FALSE	FALSE	FALSE	FALSE	FALSE	FALSE	FALSE	FALSE	FALSE	WBGene00003169	FALSE
Y51A2D.13	WBGene00013080		protein_coding_gene	0.588178	5.95149	4.54e-06	4.65e-05	FALSE	FALSE	FALSE	FALSE	FALSE	FALSE	FALSE	FALSE	FALSE	FALSE	FALSE	FALSE	FALSE	FALSE	FALSE	FALSE	FALSE	FALSE	FALSE	FALSE	FALSE	FALSE	FALSE	FALSE	FALSE
T01C8.5	WBGene00020146	got-1.2	protein_coding_gene	-0.522262	7.0901	4.55e-06	4.65e-05	WBGene00020146	FALSE	FALSE	FALSE	FALSE	FALSE	FALSE	FALSE	FALSE	FALSE	FALSE	FALSE	FALSE	FALSE	FALSE	FALSE	FALSE	FALSE	FALSE	FALSE	FALSE	FALSE	FALSE	FALSE	FALSE
C40H1.8	WBGene00008043		protein_coding_gene	1.45414	1.06966	4.57e-06	4.67e-05	FALSE	FALSE	FALSE	FALSE	FALSE	FALSE	FALSE	FALSE	FALSE	FALSE	FALSE	FALSE	FALSE	FALSE	FALSE	FALSE	FALSE	FALSE	WBGene00008043	FALSE	FALSE	FALSE	FALSE	FALSE	FALSE
T07D3.4	WBGene00020307		protein_coding_gene	-0.527715	4.75655	4.58e-06	4.69e-05	FALSE	FALSE	FALSE	FALSE	FALSE	FALSE	FALSE	FALSE	FALSE	FALSE	FALSE	FALSE	FALSE	FALSE	FALSE	FALSE	FALSE	FALSE	FALSE	FALSE	FALSE	FALSE	FALSE	FALSE	FALSE
Y43C5A.6	WBGene00004297	rad-51	protein_coding_gene	0.87694	2.35999	4.63e-06	4.72e-05	FALSE	WBGene00004297	WBGene00004297	FALSE	WBGene00004297	FALSE	FALSE	FALSE	FALSE	WBGene00004297	FALSE	WBGene00004297	WBGene00004297	FALSE	FALSE	WBGene00004297	FALSE	FALSE	FALSE	FALSE	FALSE	FALSE	FALSE	FALSE	FALSE
ZC168.5	WBGene00001730	grl-21	protein_coding_gene	-1.16375	6.11491	4.78e-06	4.88e-05	FALSE	WBGene00001730	FALSE	FALSE	FALSE	FALSE	FALSE	FALSE	FALSE	FALSE	FALSE	FALSE	FALSE	FALSE	FALSE	FALSE	FALSE	FALSE	FALSE	FALSE	FALSE	WBGene00001730	FALSE	FALSE	FALSE
B0348.6	WBGene00002061	ife-3	protein_coding_gene	0.520737	5.29822	4.82e-06	4.91e-05	FALSE	WBGene00002061	WBGene00002061	FALSE	WBGene00002061	FALSE	FALSE	FALSE	FALSE	FALSE	FALSE	FALSE	FALSE	FALSE	WBGene00002061	FALSE	FALSE	FALSE	FALSE	FALSE	FALSE	FALSE	FALSE	FALSE	FALSE
F09F7.3	WBGene00017300	rpc-2	protein_coding_gene	0.756906	6.7201	4.81e-06	4.91e-05	WBGene00017300	FALSE	WBGene00017300	WBGene00017300	FALSE	FALSE	FALSE	FALSE	FALSE	FALSE	FALSE	FALSE	FALSE	FALSE	FALSE	FALSE	FALSE	FALSE	FALSE	FALSE	FALSE	FALSE	FALSE	FALSE	FALSE
F39C12.2	WBGene00000072	add-1	protein_coding_gene	-0.602637	4.99409	4.84e-06	4.92e-05	FALSE	FALSE	FALSE	FALSE	FALSE	FALSE	FALSE	FALSE	FALSE	FALSE	FALSE	FALSE	FALSE	FALSE	FALSE	FALSE	FALSE	FALSE	FALSE	FALSE	FALSE	FALSE	FALSE	FALSE	FALSE
W09C5.2	WBGene00006793	unc-59	protein_coding_gene	0.690882	3.90698	4.84e-06	4.92e-05	FALSE	FALSE	WBGene00006793	FALSE	FALSE	FALSE	FALSE	FALSE	FALSE	FALSE	FALSE	WBGene00006793	WBGene00006793	FALSE	FALSE	FALSE	FALSE	FALSE	FALSE	FALSE	FALSE	FALSE	FALSE	FALSE	FALSE
C25A1.12	WBGene00007711	lid-1	protein_coding_gene	-0.631708	4.43736	4.86e-06	4.94e-05	FALSE	FALSE	WBGene00007711	FALSE	FALSE	FALSE	FALSE	FALSE	FALSE	FALSE	FALSE	FALSE	FALSE	FALSE	FALSE	FALSE	FALSE	FALSE	FALSE	FALSE	FALSE	FALSE	FALSE	FALSE	FALSE
R01H10.1	WBGene00001002	div-1	protein_coding_gene	0.655671	3.9778	4.93e-06	5e-05	FALSE	FALSE	WBGene00001002	FALSE	FALSE	FALSE	FALSE	FALSE	FALSE	FALSE	FALSE	FALSE	FALSE	FALSE	FALSE	FALSE	FALSE	FALSE	FALSE	FALSE	FALSE	FALSE	FALSE	FALSE	FALSE
Y5F2A.1	WBGene00012382	ttr-16	protein_coding_gene	-0.511764	8.33791	4.92e-06	5e-05	FALSE	FALSE	FALSE	FALSE	FALSE	FALSE	FALSE	FALSE	FALSE	FALSE	FALSE	FALSE	FALSE	FALSE	FALSE	FALSE	FALSE	FALSE	FALSE	FALSE	FALSE	FALSE	FALSE	WBGene00012382	FALSE
F56C11.2	WBGene00004225	ptr-11	protein_coding_gene	-0.573115	4.97351	4.98e-06	5.05e-05	FALSE	WBGene00004225	FALSE	FALSE	FALSE	FALSE	FALSE	FALSE	FALSE	FALSE	FALSE	FALSE	FALSE	FALSE	FALSE	FALSE	FALSE	FALSE	FALSE	FALSE	FALSE	FALSE	FALSE	FALSE	FALSE
C44H9.7	WBGene00008102		protein_coding_gene	1.08572	2.29587	5.01e-06	5.07e-05	FALSE	FALSE	FALSE	FALSE	FALSE	FALSE	FALSE	FALSE	FALSE	FALSE	FALSE	FALSE	FALSE	FALSE	FALSE	FALSE	FALSE	FALSE	FALSE	FALSE	FALSE	FALSE	FALSE	FALSE	FALSE
B0222.11	WBGene00044582		protein_coding_gene	1.07464	1.71072	5.02e-06	5.08e-05	FALSE	FALSE	FALSE	FALSE	FALSE	FALSE	FALSE	FALSE	FALSE	FALSE	FALSE	FALSE	FALSE	FALSE	FALSE	FALSE	FALSE	FALSE	FALSE	FALSE	FALSE	FALSE	FALSE	FALSE	FALSE
ZC443.5	WBGene00013900	ugt-18	protein_coding_gene	-1.3748	3.584	5.04e-06	5.1e-05	FALSE	FALSE	FALSE	FALSE	FALSE	FALSE	FALSE	FALSE	FALSE	FALSE	FALSE	FALSE	FALSE	FALSE	FALSE	FALSE	FALSE	FALSE	FALSE	FALSE	FALSE	FALSE	FALSE	FALSE	FALSE
F35G12.6	WBGene00003112	mab-21	protein_coding_gene	0.692411	3.17546	5.1e-06	5.15e-05	FALSE	FALSE	FALSE	FALSE	FALSE	FALSE	FALSE	FALSE	FALSE	FALSE	FALSE	FALSE	FALSE	FALSE	FALSE	FALSE	FALSE	FALSE	FALSE	FALSE	FALSE	FALSE	FALSE	FALSE	FALSE
C06G3.1	WBGene00003695	nhr-105	protein_coding_gene	0.501182	5.31343	5.1e-06	5.15e-05	FALSE	FALSE	FALSE	FALSE	FALSE	FALSE	FALSE	FALSE	FALSE	FALSE	FALSE	FALSE	FALSE	FALSE	FALSE	FALSE	FALSE	FALSE	FALSE	FALSE	FALSE	FALSE	FALSE	FALSE	FALSE
C02B4.2	WBGene00003616	nhr-17	protein_coding_gene	-0.615191	4.3609	5.11e-06	5.16e-05	FALSE	FALSE	FALSE	FALSE	FALSE	FALSE	FALSE	FALSE	FALSE	FALSE	FALSE	FALSE	FALSE	FALSE	FALSE	FALSE	FALSE	FALSE	FALSE	FALSE	FALSE	FALSE	FALSE	FALSE	FALSE
Y18H1A.11	WBGene00021215		protein_coding_gene	-1.65984	0.529288	5.13e-06	5.17e-05	FALSE	FALSE	FALSE	FALSE	FALSE	FALSE	FALSE	FALSE	FALSE	FALSE	FALSE	FALSE	FALSE	FALSE	FALSE	FALSE	FALSE	FALSE	FALSE	FALSE	FALSE	FALSE	FALSE	FALSE	FALSE
C29E4.7	WBGene00016204	gsto-1	protein_coding_gene	-0.738207	3.3775	5.15e-06	5.19e-05	FALSE	FALSE	FALSE	FALSE	FALSE	FALSE	FALSE	FALSE	FALSE	WBGene00016204	FALSE	FALSE	FALSE	FALSE	FALSE	FALSE	FALSE	FALSE	WBGene00016204	FALSE	FALSE	FALSE	FALSE	FALSE	FALSE
F54D8.3	WBGene00000107	alh-1	protein_coding_gene	-0.61083	9.21368	5.18e-06	5.22e-05	WBGene00000107	FALSE	WBGene00000107	WBGene00000107	FALSE	FALSE	FALSE	FALSE	FALSE	FALSE	FALSE	FALSE	FALSE	FALSE	FALSE	FALSE	FALSE	FALSE	FALSE	FALSE	FALSE	FALSE	FALSE	FALSE	FALSE
W02B12.13	WBGene00043534		protein_coding_gene	-1.4236	0.730112	5.21e-06	5.24e-05	FALSE	FALSE	FALSE	FALSE	FALSE	FALSE	FALSE	FALSE	FALSE	FALSE	FALSE	FALSE	FALSE	FALSE	FALSE	FALSE	FALSE	FALSE	FALSE	FALSE	FALSE	FALSE	FALSE	FALSE	FALSE
Y65B4BR.8	WBGene00022043	psf-3	protein_coding_gene	1.33644	1.57687	5.28e-06	5.3e-05	FALSE	WBGene00022043	WBGene00022043	FALSE	WBGene00022043	FALSE	FALSE	FALSE	FALSE	FALSE	FALSE	FALSE	FALSE	FALSE	FALSE	FALSE	FALSE	FALSE	FALSE	FALSE	FALSE	FALSE	FALSE	FALSE	FALSE
K05C4.5	WBGene00010582		protein_coding_gene	0.53693	5.74952	5.3e-06	5.33e-05	FALSE	FALSE	WBGene00010582	FALSE	FALSE	FALSE	FALSE	FALSE	FALSE	FALSE	FALSE	FALSE	FALSE	FALSE	FALSE	FALSE	FALSE	FALSE	FALSE	FALSE	FALSE	FALSE	FALSE	FALSE	FALSE
ZC376.7	WBGene00013878	atfs-1	protein_coding_gene	0.511479	7.04705	5.51e-06	5.53e-05	FALSE	FALSE	WBGene00013878	FALSE	FALSE	FALSE	FALSE	FALSE	FALSE	WBGene00013878	FALSE	FALSE	FALSE	FALSE	FALSE	FALSE	FALSE	FALSE	FALSE	FALSE	FALSE	FALSE	FALSE	FALSE	FALSE
Y43F8C.13	WBGene00012834		protein_coding_gene	0.552523	4.30982	5.54e-06	5.56e-05	FALSE	FALSE	FALSE	FALSE	FALSE	FALSE	FALSE	FALSE	FALSE	FALSE	FALSE	FALSE	FALSE	FALSE	FALSE	FALSE	FALSE	FALSE	FALSE	FALSE	FALSE	FALSE	FALSE	FALSE	FALSE
Y47D7A.16	WBGene00044637	rft-1	protein_coding_gene	0.992953	2.18163	5.56e-06	5.57e-05	FALSE	FALSE	FALSE	FALSE	FALSE	FALSE	FALSE	FALSE	FALSE	FALSE	FALSE	FALSE	FALSE	FALSE	FALSE	FALSE	FALSE	FALSE	FALSE	FALSE	FALSE	FALSE	FALSE	FALSE	FALSE
F13H10.2	WBGene00003586	ndx-9	protein_coding_gene	0.618927	4.249	5.61e-06	5.61e-05	WBGene00003586	WBGene00003586	WBGene00003586	WBGene00003586	WBGene00003586	FALSE	FALSE	FALSE	FALSE	FALSE	FALSE	FALSE	FALSE	FALSE	FALSE	FALSE	FALSE	FALSE	FALSE	FALSE	FALSE	FALSE	FALSE	FALSE	FALSE
F54E7.8	WBGene00018830	ska-3	protein_coding_gene	1.00543	2.14036	5.61e-06	5.61e-05	FALSE	FALSE	WBGene00018830	FALSE	FALSE	FALSE	FALSE	FALSE	FALSE	FALSE	FALSE	FALSE	FALSE	FALSE	FALSE	FALSE	FALSE	FALSE	FALSE	FALSE	FALSE	FALSE	FALSE	FALSE	FALSE
Y55F3C.3	WBGene00021948	kvs-5	protein_coding_gene	0.659707	5.33504	5.65e-06	5.65e-05	FALSE	FALSE	FALSE	FALSE	FALSE	FALSE	FALSE	FALSE	FALSE	FALSE	FALSE	FALSE	FALSE	FALSE	FALSE	FALSE	FALSE	FALSE	FALSE	FALSE	FALSE	FALSE	FALSE	FALSE	FALSE
F27D9.6	WBGene00000992	dhs-29	protein_coding_gene	-0.689341	3.65649	5.67e-06	5.66e-05	FALSE	FALSE	FALSE	FALSE	FALSE	FALSE	FALSE	FALSE	FALSE	FALSE	FALSE	FALSE	FALSE	FALSE	FALSE	FALSE	FALSE	FALSE	FALSE	FALSE	FALSE	FALSE	FALSE	FALSE	FALSE
C25F6.2	WBGene00001006	dlg-1	protein_coding_gene	-0.496653	8.18019	5.71e-06	5.7e-05	FALSE	FALSE	WBGene00001006	FALSE	FALSE	FALSE	FALSE	FALSE	FALSE	FALSE	FALSE	FALSE	FALSE	FALSE	FALSE	FALSE	FALSE	FALSE	FALSE	FALSE	FALSE	FALSE	FALSE	FALSE	FALSE
2L52.1	WBGene00007063		protein_coding_gene	-0.774288	3.27076	5.79e-06	5.76e-05	FALSE	FALSE	FALSE	FALSE	FALSE	FALSE	FALSE	FALSE	FALSE	FALSE	FALSE	FALSE	FALSE	FALSE	FALSE	FALSE	FALSE	FALSE	FALSE	FALSE	FALSE	FALSE	FALSE	FALSE	FALSE
C49C8.4	WBGene00016768	cyp-33E1	protein_coding_gene	-0.66816	4.42351	5.79e-06	5.76e-05	FALSE	FALSE	FALSE	FALSE	FALSE	FALSE	FALSE	FALSE	FALSE	FALSE	FALSE	FALSE	FALSE	FALSE	FALSE	FALSE	FALSE	FALSE	FALSE	FALSE	FALSE	FALSE	FALSE	FALSE	FALSE
ZC328.4	WBGene00004721	san-1	protein_coding_gene	1.12426	2.05971	5.82e-06	5.79e-05	FALSE	FALSE	WBGene00004721	FALSE	FALSE	FALSE	FALSE	FALSE	FALSE	WBGene00004721	FALSE	WBGene00004721	FALSE	FALSE	FALSE	FALSE	FALSE	FALSE	FALSE	FALSE	FALSE	FALSE	FALSE	FALSE	FALSE
Y119C1B.5	WBGene00022471	rnf-145	protein_coding_gene	-0.807545	3.87907	5.83e-06	5.8e-05	FALSE	FALSE	FALSE	FALSE	FALSE	FALSE	FALSE	FALSE	FALSE	FALSE	FALSE	FALSE	FALSE	FALSE	FALSE	FALSE	FALSE	FALSE	FALSE	FALSE	FALSE	FALSE	FALSE	FALSE	FALSE
F22B7.1	WBGene00017692		protein_coding_gene	-0.63197	4.06194	5.88e-06	5.85e-05	FALSE	FALSE	FALSE	FALSE	FALSE	FALSE	FALSE	FALSE	FALSE	FALSE	FALSE	FALSE	FALSE	FALSE	FALSE	FALSE	FALSE	FALSE	FALSE	FALSE	FALSE	FALSE	FALSE	FALSE	FALSE
Y71H2AM.11	WBGene00022176		protein_coding_gene	0.516521	5.06287	5.89e-06	5.85e-05	FALSE	FALSE	WBGene00022176	FALSE	FALSE	FALSE	FALSE	FALSE	FALSE	FALSE	FALSE	FALSE	FALSE	FALSE	FALSE	FALSE	FALSE	FALSE	FALSE	FALSE	FALSE	FALSE	FALSE	FALSE	FALSE
Y110A2AL.8	WBGene00004210	ptc-3	protein_coding_gene	-0.594331	6.93327	5.95e-06	5.91e-05	FALSE	WBGene00004210	FALSE	FALSE	FALSE	FALSE	FALSE	FALSE	FALSE	FALSE	FALSE	FALSE	FALSE	FALSE	FALSE	FALSE	FALSE	FALSE	FALSE	FALSE	FALSE	FALSE	FALSE	FALSE	FALSE
F54C8.1	WBGene00010035		protein_coding_gene	-1.29355	0.88482	6.05e-06	6e-05	FALSE	FALSE	FALSE	FALSE	FALSE	FALSE	FALSE	FALSE	FALSE	FALSE	FALSE	FALSE	FALSE	FALSE	FALSE	FALSE	FALSE	FALSE	FALSE	FALSE	FALSE	FALSE	FALSE	FALSE	FALSE
T05G5.7	WBGene00011501	rmd-1	protein_coding_gene	-0.795736	2.72405	6.06e-06	6e-05	WBGene00011501	FALSE	WBGene00011501	WBGene00011501	FALSE	FALSE	FALSE	FALSE	FALSE	FALSE	FALSE	WBGene00011501	FALSE	FALSE	FALSE	FALSE	FALSE	FALSE	FALSE	FALSE	FALSE	FALSE	FALSE	FALSE	FALSE
C10C5.2	WBGene00007506	fbxc-58	protein_coding_gene	-1.782	0.85943	6.11e-06	6.05e-05	FALSE	FALSE	FALSE	FALSE	FALSE	FALSE	FALSE	FALSE	FALSE	WBGene00007506	FALSE	FALSE	FALSE	FALSE	FALSE	FALSE	FALSE	FALSE	FALSE	FALSE	FALSE	FALSE	FALSE	FALSE	FALSE
M01D7.6	WBGene00001309	emr-1	protein_coding_gene	0.56384	4.2648	6.17e-06	6.1e-05	FALSE	FALSE	WBGene00001309	FALSE	FALSE	FALSE	FALSE	FALSE	FALSE	FALSE	FALSE	WBGene00001309	FALSE	FALSE	FALSE	FALSE	FALSE	FALSE	FALSE	FALSE	FALSE	FALSE	FALSE	FALSE	FALSE
F53C11.5	WBGene00009975		protein_coding_gene	0.500131	6.82034	6.23e-06	6.16e-05	FALSE	FALSE	WBGene00009975	FALSE	FALSE	FALSE	FALSE	FALSE	FALSE	FALSE	FALSE	FALSE	FALSE	FALSE	FALSE	FALSE	FALSE	FALSE	FALSE	FALSE	FALSE	FALSE	FALSE	FALSE	FALSE
T19D12.2	WBGene00020577		protein_coding_gene	-0.501235	6.6477	6.26e-06	6.18e-05	FALSE	FALSE	FALSE	FALSE	FALSE	FALSE	FALSE	FALSE	FALSE	FALSE	FALSE	FALSE	FALSE	FALSE	FALSE	FALSE	FALSE	FALSE	FALSE	FALSE	FALSE	FALSE	FALSE	FALSE	FALSE
F11A6.2	WBGene00008681	scrm-4	protein_coding_gene	-0.666395	3.82165	6.29e-06	6.21e-05	FALSE	WBGene00008681	FALSE	FALSE	FALSE	FALSE	FALSE	FALSE	FALSE	FALSE	FALSE	FALSE	FALSE	FALSE	FALSE	FALSE	FALSE	FALSE	FALSE	WBGene00008681	FALSE	FALSE	FALSE	FALSE	FALSE
F55A4.10	WBGene00018861	cutl-21	protein_coding_gene	-1.04194	1.83934	6.3e-06	6.22e-05	FALSE	FALSE	FALSE	FALSE	FALSE	FALSE	FALSE	FALSE	FALSE	FALSE	FALSE	FALSE	FALSE	FALSE	FALSE	FALSE	FALSE	FALSE	FALSE	FALSE	FALSE	FALSE	FALSE	FALSE	FALSE
ZK742.1	WBGene00002078	xpo-1	protein_coding_gene	-0.517138	9.26122	6.5e-06	6.4e-05	FALSE	FALSE	WBGene00002078	FALSE	FALSE	FALSE	FALSE	FALSE	FALSE	FALSE	FALSE	FALSE	FALSE	FALSE	FALSE	FALSE	FALSE	FALSE	FALSE	FALSE	FALSE	FALSE	FALSE	FALSE	FALSE
Y38E10A.16	WBGene00012594	nspe-5	protein_coding_gene	-1.9398	3.4785	6.5e-06	6.4e-05	FALSE	FALSE	FALSE	FALSE	FALSE	FALSE	FALSE	FALSE	FALSE	FALSE	FALSE	FALSE	FALSE	FALSE	FALSE	FALSE	FALSE	FALSE	FALSE	FALSE	FALSE	FALSE	FALSE	FALSE	FALSE
Y47H9C.10	WBGene00012953	fbxa-216	protein_coding_gene	0.922693	3.00434	6.56e-06	6.45e-05	FALSE	FALSE	FALSE	FALSE	FALSE	FALSE	FALSE	FALSE	FALSE	FALSE	FALSE	FALSE	FALSE	FALSE	FALSE	FALSE	FALSE	FALSE	FALSE	FALSE	FALSE	FALSE	FALSE	FALSE	FALSE
T03F1.2	WBGene00000764	coq-4	protein_coding_gene	-0.699312	3.67307	6.57e-06	6.46e-05	FALSE	FALSE	WBGene00000764	FALSE	FALSE	FALSE	FALSE	FALSE	FALSE	FALSE	FALSE	FALSE	FALSE	FALSE	FALSE	FALSE	FALSE	FALSE	FALSE	FALSE	FALSE	FALSE	FALSE	FALSE	FALSE
C54G10.4	WBGene00008320	slc-25A29	protein_coding_gene	0.791646	3.95756	6.57e-06	6.46e-05	FALSE	FALSE	FALSE	FALSE	FALSE	FALSE	FALSE	FALSE	FALSE	FALSE	FALSE	FALSE	FALSE	FALSE	FALSE	FALSE	FALSE	FALSE	FALSE	FALSE	FALSE	FALSE	FALSE	FALSE	FALSE
F15B9.3	WBGene00001389	far-5	protein_coding_gene	-0.911515	2.95307	6.66e-06	6.53e-05	FALSE	FALSE	FALSE	FALSE	FALSE	FALSE	FALSE	FALSE	FALSE	FALSE	FALSE	FALSE	FALSE	FALSE	FALSE	FALSE	FALSE	FALSE	FALSE	FALSE	FALSE	FALSE	FALSE	FALSE	FALSE
ZK822.4	WBGene00014091		protein_coding_gene	0.579656	5.83766	6.66e-06	6.53e-05	FALSE	FALSE	FALSE	FALSE	FALSE	FALSE	FALSE	FALSE	FALSE	FALSE	FALSE	FALSE	FALSE	FALSE	FALSE	FALSE	FALSE	FALSE	FALSE	FALSE	FALSE	FALSE	FALSE	FALSE	FALSE
F23F1.6	WBGene00017747		protein_coding_gene	-0.940912	3.08462	6.65e-06	6.53e-05	FALSE	FALSE	FALSE	FALSE	FALSE	FALSE	FALSE	FALSE	FALSE	FALSE	FALSE	FALSE	FALSE	FALSE	FALSE	FALSE	FALSE	FALSE	FALSE	FALSE	FALSE	FALSE	FALSE	FALSE	FALSE
T25G3.2	WBGene00000496	chs-1	protein_coding_gene	1.15218	1.65831	6.69e-06	6.55e-05	WBGene00000496	FALSE	WBGene00000496	WBGene00000496	FALSE	FALSE	FALSE	FALSE	FALSE	FALSE	FALSE	FALSE	WBGene00000496	WBGene00000496	FALSE	FALSE	FALSE	WBGene00000496	FALSE	FALSE	FALSE	FALSE	FALSE	FALSE	FALSE
Y53G8B.4	WBGene00021820	nipa-1	protein_coding_gene	0.516739	5.98246	6.71e-06	6.56e-05	FALSE	FALSE	WBGene00021820	FALSE	FALSE	FALSE	FALSE	FALSE	FALSE	FALSE	FALSE	FALSE	FALSE	FALSE	FALSE	FALSE	FALSE	FALSE	FALSE	FALSE	FALSE	FALSE	FALSE	FALSE	FALSE
F43G6.1	WBGene00001016	dna-2	protein_coding_gene	0.733683	3.15391	6.87e-06	6.72e-05	WBGene00001016	FALSE	WBGene00001016	WBGene00001016	FALSE	FALSE	FALSE	FALSE	FALSE	FALSE	FALSE	FALSE	FALSE	FALSE	FALSE	FALSE	FALSE	FALSE	FALSE	FALSE	FALSE	FALSE	FALSE	FALSE	FALSE
F10G8.8	WBGene00008666		protein_coding_gene	-0.58422	5.49625	6.95e-06	6.79e-05	FALSE	FALSE	FALSE	FALSE	FALSE	FALSE	FALSE	FALSE	FALSE	FALSE	FALSE	FALSE	FALSE	FALSE	FALSE	FALSE	FALSE	FALSE	FALSE	FALSE	FALSE	FALSE	FALSE	FALSE	FALSE
T25G12.3	WBGene00020811		protein_coding_gene	-0.639131	3.66408	6.99e-06	6.83e-05	FALSE	FALSE	FALSE	FALSE	FALSE	FALSE	FALSE	FALSE	FALSE	FALSE	FALSE	FALSE	FALSE	FALSE	FALSE	FALSE	FALSE	FALSE	FALSE	FALSE	FALSE	FALSE	WBGene00020811	FALSE	FALSE
F19B10.10	WBGene00017589		protein_coding_gene	1.26205	1.04853	7.15e-06	6.98e-05	FALSE	FALSE	WBGene00017589	FALSE	FALSE	FALSE	FALSE	FALSE	FALSE	WBGene00017589	FALSE	FALSE	FALSE	FALSE	FALSE	FALSE	FALSE	FALSE	FALSE	FALSE	FALSE	FALSE	FALSE	FALSE	FALSE
F58G6.7	WBGene00010277		protein_coding_gene	1.17463	2.84223	7.26e-06	7.07e-05	FALSE	FALSE	FALSE	FALSE	FALSE	FALSE	FALSE	FALSE	FALSE	FALSE	FALSE	FALSE	FALSE	FALSE	FALSE	FALSE	FALSE	FALSE	FALSE	FALSE	FALSE	FALSE	FALSE	FALSE	FALSE
F41E7.4	WBGene00009620	fip-5	protein_coding_gene	0.829573	5.20121	7.41e-06	7.21e-05	FALSE	WBGene00009620	FALSE	FALSE	FALSE	FALSE	FALSE	FALSE	FALSE	FALSE	FALSE	FALSE	FALSE	FALSE	FALSE	FALSE	FALSE	FALSE	FALSE	FALSE	FALSE	FALSE	WBGene00009620	FALSE	FALSE
F54D5.14	WBGene00010056	smc-6	protein_coding_gene	0.515536	5.25754	7.52e-06	7.32e-05	WBGene00010056	FALSE	WBGene00010056	WBGene00010056	FALSE	FALSE	FALSE	FALSE	FALSE	WBGene00010056	FALSE	WBGene00010056	WBGene00010056	FALSE	FALSE	WBGene00010056	FALSE	FALSE	FALSE	FALSE	FALSE	FALSE	FALSE	FALSE	FALSE
C26D10.5	WBGene00001159	eff-1	protein_coding_gene	-0.544027	4.91357	7.61e-06	7.4e-05	FALSE	FALSE	FALSE	FALSE	FALSE	FALSE	FALSE	FALSE	FALSE	FALSE	FALSE	FALSE	WBGene00001159	FALSE	FALSE	FALSE	FALSE	FALSE	FALSE	FALSE	FALSE	FALSE	FALSE	FALSE	FALSE
Y38F2AR.9	WBGene00021427	sec-61.B	protein_coding_gene	0.69388	5.57446	7.77e-06	7.55e-05	FALSE	FALSE	WBGene00021427	FALSE	FALSE	FALSE	FALSE	FALSE	FALSE	FALSE	FALSE	FALSE	FALSE	FALSE	FALSE	FALSE	FALSE	FALSE	FALSE	FALSE	FALSE	FALSE	FALSE	FALSE	FALSE
B0294.1	WBGene00015117		protein_coding_gene	0.689961	3.21038	7.78e-06	7.56e-05	FALSE	FALSE	FALSE	FALSE	FALSE	FALSE	FALSE	FALSE	FALSE	FALSE	FALSE	FALSE	FALSE	FALSE	FALSE	FALSE	FALSE	FALSE	FALSE	WBGene00015117	FALSE	FALSE	FALSE	FALSE	FALSE
K04D7.2	WBGene00010557	mspn-1	protein_coding_gene	0.537036	4.63922	7.9e-06	7.66e-05	FALSE	FALSE	WBGene00010557	FALSE	FALSE	FALSE	FALSE	FALSE	FALSE	FALSE	FALSE	FALSE	FALSE	FALSE	FALSE	FALSE	FALSE	FALSE	FALSE	FALSE	FALSE	FALSE	FALSE	FALSE	FALSE
ZC302.2	WBGene00013862	wdr-5.3	protein_coding_gene	0.853332	2.33649	8.05e-06	7.81e-05	FALSE	FALSE	WBGene00013862	FALSE	FALSE	FALSE	FALSE	FALSE	FALSE	FALSE	FALSE	FALSE	FALSE	FALSE	FALSE	FALSE	FALSE	FALSE	FALSE	FALSE	FALSE	FALSE	FALSE	FALSE	FALSE
Y48E1B.12	WBGene00000804	csc-1	protein_coding_gene	0.785034	2.68658	8.09e-06	7.83e-05	FALSE	FALSE	WBGene00000804	FALSE	FALSE	FALSE	FALSE	FALSE	FALSE	FALSE	FALSE	WBGene00000804	WBGene00000804	FALSE	FALSE	FALSE	FALSE	FALSE	FALSE	FALSE	FALSE	FALSE	FALSE	FALSE	FALSE
T19E7.6	WBGene00044500		protein_coding_gene	-1.20074	2.81851	8.09e-06	7.83e-05	FALSE	FALSE	FALSE	FALSE	FALSE	FALSE	FALSE	FALSE	FALSE	FALSE	FALSE	FALSE	FALSE	FALSE	FALSE	FALSE	FALSE	FALSE	FALSE	FALSE	FALSE	FALSE	FALSE	FALSE	FALSE
W02B12.1	WBGene00012201		protein_coding_gene	0.745001	3.65745	8.12e-06	7.85e-05	FALSE	FALSE	FALSE	FALSE	FALSE	FALSE	FALSE	FALSE	FALSE	FALSE	FALSE	FALSE	FALSE	FALSE	FALSE	FALSE	FALSE	FALSE	FALSE	FALSE	FALSE	FALSE	FALSE	FALSE	FALSE
K09E2.3	WBGene00019572		protein_coding_gene	0.572241	7.18991	8.15e-06	7.88e-05	FALSE	FALSE	FALSE	FALSE	FALSE	FALSE	FALSE	FALSE	FALSE	FALSE	FALSE	FALSE	FALSE	FALSE	FALSE	FALSE	FALSE	FALSE	FALSE	FALSE	FALSE	FALSE	FALSE	FALSE	FALSE
R07E3.5	WBGene00011106	acl-5	protein_coding_gene	-0.604557	4.82368	8.17e-06	7.89e-05	FALSE	FALSE	FALSE	FALSE	FALSE	FALSE	FALSE	FALSE	FALSE	FALSE	FALSE	FALSE	FALSE	FALSE	FALSE	FALSE	FALSE	FALSE	FALSE	FALSE	FALSE	FALSE	FALSE	FALSE	FALSE
F42A9.4	WBGene00018333	cyp-33E3	protein_coding_gene	-1.42164	0.791806	8.23e-06	7.95e-05	FALSE	FALSE	FALSE	FALSE	FALSE	FALSE	FALSE	FALSE	FALSE	FALSE	FALSE	FALSE	FALSE	FALSE	FALSE	FALSE	FALSE	FALSE	FALSE	FALSE	FALSE	FALSE	FALSE	FALSE	FALSE
K07F5.14	WBGene00010638		protein_coding_gene	0.70725	5.33592	8.27e-06	7.98e-05	FALSE	FALSE	WBGene00010638	FALSE	FALSE	FALSE	FALSE	FALSE	FALSE	FALSE	FALSE	FALSE	FALSE	FALSE	FALSE	FALSE	FALSE	FALSE	FALSE	FALSE	FALSE	FALSE	FALSE	FALSE	FALSE
F55G1.11	WBGene00001934	his-60	protein_coding_gene	-1.43373	1.28939	8.44e-06	8.13e-05	FALSE	FALSE	WBGene00001934	FALSE	FALSE	FALSE	FALSE	FALSE	FALSE	FALSE	FALSE	FALSE	FALSE	FALSE	FALSE	FALSE	FALSE	FALSE	FALSE	FALSE	FALSE	FALSE	FALSE	FALSE	FALSE
C05C8.2	WBGene00015461	krr-1	protein_coding_gene	0.593069	4.26755	8.75e-06	8.42e-05	FALSE	FALSE	WBGene00015461	FALSE	FALSE	FALSE	FALSE	FALSE	FALSE	FALSE	FALSE	FALSE	FALSE	FALSE	FALSE	FALSE	FALSE	FALSE	FALSE	FALSE	FALSE	FALSE	FALSE	FALSE	FALSE
B0222.3	WBGene00015055	pitr-3	protein_coding_gene	-1.44882	2.1343	8.76e-06	8.43e-05	FALSE	FALSE	FALSE	FALSE	FALSE	FALSE	FALSE	FALSE	FALSE	FALSE	FALSE	FALSE	FALSE	FALSE	FALSE	FALSE	FALSE	FALSE	FALSE	FALSE	FALSE	FALSE	FALSE	FALSE	FALSE
H16D19.1	WBGene00010399	clec-13	protein_coding_gene	-1.88714	3.49642	8.91e-06	8.56e-05	FALSE	FALSE	FALSE	FALSE	FALSE	FALSE	FALSE	FALSE	FALSE	FALSE	FALSE	FALSE	FALSE	FALSE	FALSE	FALSE	FALSE	FALSE	FALSE	FALSE	FALSE	FALSE	FALSE	FALSE	FALSE
Y55F3AR.3	WBGene00021934	cct-8	protein_coding_gene	0.541227	7.92931	8.92e-06	8.56e-05	FALSE	FALSE	FALSE	FALSE	FALSE	FALSE	FALSE	FALSE	FALSE	FALSE	FALSE	FALSE	FALSE	FALSE	FALSE	FALSE	FALSE	FALSE	FALSE	FALSE	FALSE	FALSE	FALSE	FALSE	FALSE
T06E4.4	WBGene00000720	col-147	protein_coding_gene	-0.481788	11.6419	9.08e-06	8.71e-05	FALSE	FALSE	FALSE	FALSE	FALSE	FALSE	FALSE	FALSE	FALSE	FALSE	FALSE	FALSE	FALSE	FALSE	FALSE	FALSE	FALSE	FALSE	FALSE	FALSE	FALSE	WBGene00000720	FALSE	FALSE	FALSE
Y51A2D.9	WBGene00013077	ttr-24	protein_coding_gene	-0.553778	6.33361	9.14e-06	8.77e-05	FALSE	FALSE	FALSE	FALSE	FALSE	FALSE	FALSE	FALSE	FALSE	FALSE	FALSE	FALSE	FALSE	FALSE	FALSE	FALSE	FALSE	FALSE	FALSE	FALSE	FALSE	FALSE	FALSE	FALSE	FALSE
C09B8.5	WBGene00015624		protein_coding_gene	-0.798611	2.89992	9.17e-06	8.79e-05	FALSE	FALSE	FALSE	FALSE	FALSE	FALSE	FALSE	FALSE	FALSE	FALSE	FALSE	FALSE	FALSE	FALSE	FALSE	FALSE	FALSE	FALSE	FALSE	FALSE	FALSE	FALSE	FALSE	FALSE	FALSE
ZC47.3	WBGene00013836	fbxa-29	protein_coding_gene	-0.690732	3.53837	9.45e-06	9.04e-05	FALSE	FALSE	FALSE	FALSE	FALSE	FALSE	FALSE	FALSE	FALSE	FALSE	FALSE	FALSE	FALSE	FALSE	FALSE	FALSE	FALSE	FALSE	FALSE	FALSE	FALSE	FALSE	FALSE	FALSE	FALSE
F55F8.5	WBGene00018893	wdr-12	protein_coding_gene	0.6003	5.24267	9.62e-06	9.2e-05	FALSE	FALSE	WBGene00018893	FALSE	FALSE	FALSE	FALSE	FALSE	FALSE	FALSE	FALSE	FALSE	FALSE	FALSE	FALSE	FALSE	FALSE	FALSE	FALSE	FALSE	FALSE	FALSE	FALSE	FALSE	FALSE
Y38E10A.25	WBGene00012603	nspe-6	protein_coding_gene	-1.67809	1.9086	9.64e-06	9.22e-05	FALSE	FALSE	FALSE	FALSE	FALSE	FALSE	FALSE	FALSE	FALSE	FALSE	FALSE	FALSE	FALSE	FALSE	FALSE	FALSE	FALSE	FALSE	FALSE	FALSE	FALSE	FALSE	FALSE	FALSE	FALSE
C34C12.8	WBGene00007927		protein_coding_gene	0.728667	4.89762	9.71e-06	9.28e-05	WBGene00007927	WBGene00007927	WBGene00007927	WBGene00007927	WBGene00007927	FALSE	FALSE	FALSE	FALSE	FALSE	FALSE	FALSE	FALSE	FALSE	FALSE	FALSE	FALSE	FALSE	FALSE	FALSE	FALSE	FALSE	FALSE	FALSE	FALSE
R11A8.5	WBGene00011239	pges-2	protein_coding_gene	0.561652	5.62011	9.8e-06	9.35e-05	FALSE	FALSE	WBGene00011239	FALSE	FALSE	FALSE	FALSE	FALSE	FALSE	FALSE	FALSE	FALSE	FALSE	FALSE	FALSE	FALSE	FALSE	FALSE	FALSE	FALSE	FALSE	FALSE	FALSE	FALSE	FALSE
ZK593.8	WBGene00014004	fic-1	protein_coding_gene	-0.60282	4.91066	9.8e-06	9.35e-05	WBGene00014004	FALSE	WBGene00014004	WBGene00014004	FALSE	FALSE	FALSE	FALSE	FALSE	WBGene00014004	FALSE	FALSE	FALSE	FALSE	FALSE	FALSE	FALSE	FALSE	FALSE	FALSE	FALSE	FALSE	FALSE	FALSE	FALSE
D1081.7	WBGene00008385		protein_coding_gene	0.75209	2.92376	9.84e-06	9.38e-05	WBGene00008385	WBGene00008385	WBGene00008385	WBGene00008385	WBGene00008385	WBGene00008385	WBGene00008385	FALSE	FALSE	FALSE	FALSE	FALSE	FALSE	FALSE	FALSE	FALSE	FALSE	WBGene00008385	FALSE	FALSE	FALSE	FALSE	FALSE	FALSE	FALSE
C08H9.15	WBGene00007474		protein_coding_gene	-0.757637	4.19201	9.89e-06	9.42e-05	FALSE	WBGene00007474	FALSE	FALSE	FALSE	FALSE	FALSE	FALSE	FALSE	FALSE	FALSE	FALSE	FALSE	FALSE	FALSE	FALSE	FALSE	FALSE	FALSE	FALSE	FALSE	FALSE	FALSE	FALSE	FALSE
Y75B8A.7	WBGene00013544		protein_coding_gene	0.503038	6.22756	9.96e-06	9.48e-05	FALSE	FALSE	WBGene00013544	FALSE	FALSE	FALSE	FALSE	FALSE	FALSE	FALSE	FALSE	FALSE	FALSE	FALSE	FALSE	FALSE	FALSE	FALSE	FALSE	FALSE	FALSE	FALSE	FALSE	FALSE	FALSE
K09C4.8	WBGene00006308	sul-1	protein_coding_gene	1.20918	1.33195	1e-05	9.52e-05	FALSE	FALSE	FALSE	FALSE	FALSE	FALSE	FALSE	FALSE	FALSE	FALSE	FALSE	FALSE	FALSE	FALSE	FALSE	FALSE	FALSE	FALSE	FALSE	FALSE	FALSE	FALSE	FALSE	FALSE	FALSE
Y22D7AR.9	WBGene00021262	fbxa-74	protein_coding_gene	0.640724	3.62245	1.01e-05	9.58e-05	FALSE	FALSE	FALSE	FALSE	FALSE	FALSE	FALSE	FALSE	FALSE	FALSE	FALSE	FALSE	FALSE	FALSE	FALSE	FALSE	FALSE	FALSE	WBGene00021262	FALSE	FALSE	FALSE	FALSE	FALSE	FALSE
F15D4.2	WBGene00008859		protein_coding_gene	-0.567515	4.74948	1.03e-05	9.78e-05	WBGene00008859	FALSE	WBGene00008859	WBGene00008859	FALSE	FALSE	FALSE	FALSE	FALSE	FALSE	FALSE	FALSE	FALSE	FALSE	FALSE	FALSE	FALSE	FALSE	FALSE	FALSE	FALSE	FALSE	FALSE	FALSE	FALSE
C23H5.9	WBGene00001729	grl-20	protein_coding_gene	1.3636	0.728744	1.04e-05	9.86e-05	FALSE	FALSE	FALSE	FALSE	FALSE	FALSE	FALSE	FALSE	FALSE	FALSE	FALSE	FALSE	FALSE	FALSE	FALSE	FALSE	FALSE	FALSE	FALSE	FALSE	FALSE	FALSE	FALSE	FALSE	FALSE
F41B5.2	WBGene00018260	cyp-33C7	protein_coding_gene	-0.557784	4.45267	1.05e-05	9.96e-05	FALSE	FALSE	FALSE	FALSE	FALSE	FALSE	FALSE	FALSE	FALSE	FALSE	FALSE	FALSE	FALSE	FALSE	FALSE	FALSE	FALSE	FALSE	FALSE	FALSE	FALSE	FALSE	FALSE	FALSE	FALSE
F25B5.3	WBGene00017775		protein_coding_gene	0.482162	7.86312	1.05e-05	9.98e-05	WBGene00017775	FALSE	WBGene00017775	WBGene00017775	FALSE	FALSE	FALSE	FALSE	FALSE	FALSE	FALSE	FALSE	FALSE	FALSE	FALSE	FALSE	FALSE	FALSE	FALSE	FALSE	FALSE	FALSE	FALSE	FALSE	FALSE
B0336.9	WBGene00006359	swp-1	protein_coding_gene	0.53758	5.55564	1.07e-05	0.000101481	FALSE	FALSE	WBGene00006359	FALSE	FALSE	FALSE	FALSE	FALSE	FALSE	FALSE	FALSE	FALSE	FALSE	FALSE	FALSE	FALSE	FALSE	FALSE	FALSE	FALSE	FALSE	FALSE	FALSE	FALSE	FALSE
F45H10.4	WBGene00009741	drr-1	protein_coding_gene	-0.52558	4.56731	1.1e-05	0.000104248	FALSE	FALSE	FALSE	FALSE	FALSE	FALSE	FALSE	FALSE	FALSE	FALSE	FALSE	FALSE	FALSE	FALSE	FALSE	FALSE	FALSE	FALSE	FALSE	FALSE	FALSE	FALSE	FALSE	FALSE	FALSE
F25E5.4	WBGene00017785		protein_coding_gene	-0.59816	4.82715	1.12e-05	0.000105844	FALSE	FALSE	FALSE	FALSE	FALSE	FALSE	FALSE	FALSE	FALSE	FALSE	FALSE	FALSE	FALSE	FALSE	FALSE	FALSE	FALSE	FALSE	FALSE	FALSE	FALSE	FALSE	FALSE	FALSE	FALSE
F59A2.3	WBGene00010303	cri-3	protein_coding_gene	0.542493	7.46846	1.12e-05	0.000106027	FALSE	FALSE	WBGene00010303	FALSE	FALSE	FALSE	FALSE	FALSE	FALSE	FALSE	FALSE	FALSE	FALSE	FALSE	WBGene00010303	FALSE	FALSE	FALSE	FALSE	FALSE	FALSE	FALSE	FALSE	FALSE	FALSE
C17H12.3	WBGene00015929		protein_coding_gene	1.34388	0.820932	1.14e-05	0.000107656	FALSE	FALSE	FALSE	FALSE	FALSE	FALSE	FALSE	FALSE	FALSE	FALSE	FALSE	FALSE	FALSE	FALSE	FALSE	FALSE	FALSE	FALSE	FALSE	FALSE	FALSE	FALSE	FALSE	FALSE	FALSE
Y110A7A.15	WBGene00022462		protein_coding_gene	1.1484	1.38863	1.15e-05	0.000108692	FALSE	FALSE	WBGene00022462	FALSE	FALSE	FALSE	FALSE	FALSE	FALSE	FALSE	FALSE	FALSE	FALSE	FALSE	FALSE	FALSE	FALSE	FALSE	FALSE	FALSE	FALSE	FALSE	FALSE	FALSE	FALSE
F14D7.12	WBGene00045331		protein_coding_gene	-1.32801	2.22407	1.16e-05	0.000109077	FALSE	FALSE	FALSE	FALSE	FALSE	FALSE	FALSE	FALSE	FALSE	FALSE	FALSE	FALSE	FALSE	FALSE	FALSE	FALSE	FALSE	FALSE	FALSE	FALSE	FALSE	FALSE	FALSE	FALSE	FALSE
F22H10.2	WBGene00017726		protein_coding_gene	1.01962	2.75271	1.16e-05	0.000109355	FALSE	FALSE	FALSE	FALSE	FALSE	FALSE	FALSE	FALSE	FALSE	WBGene00017726	FALSE	FALSE	FALSE	FALSE	FALSE	FALSE	FALSE	FALSE	FALSE	FALSE	FALSE	FALSE	FALSE	FALSE	FALSE
C49A9.8	WBGene00016762	ugt-24	protein_coding_gene	-0.621227	4.67606	1.17e-05	0.000109947	FALSE	FALSE	FALSE	FALSE	FALSE	FALSE	FALSE	FALSE	FALSE	FALSE	FALSE	FALSE	FALSE	FALSE	FALSE	FALSE	FALSE	FALSE	FALSE	FALSE	FALSE	FALSE	FALSE	FALSE	FALSE
R05D8.7	WBGene00019885		protein_coding_gene	-1.07821	2.54297	1.17e-05	0.000109947	FALSE	FALSE	FALSE	FALSE	FALSE	FALSE	FALSE	FALSE	FALSE	FALSE	FALSE	FALSE	FALSE	FALSE	FALSE	FALSE	FALSE	FALSE	FALSE	FALSE	FALSE	FALSE	FALSE	FALSE	FALSE
F09G2.9	WBGene00017317	attf-2	protein_coding_gene	0.46683	7.42192	1.17e-05	0.000110062	FALSE	FALSE	WBGene00017317	FALSE	FALSE	FALSE	FALSE	FALSE	FALSE	FALSE	FALSE	FALSE	FALSE	FALSE	FALSE	FALSE	FALSE	FALSE	FALSE	FALSE	FALSE	FALSE	FALSE	FALSE	FALSE
K08F9.2	WBGene00010685	aipl-1	protein_coding_gene	0.512128	4.28697	1.17e-05	0.000110267	FALSE	FALSE	WBGene00010685	FALSE	FALSE	FALSE	FALSE	FALSE	FALSE	FALSE	FALSE	FALSE	FALSE	FALSE	FALSE	FALSE	FALSE	FALSE	FALSE	FALSE	FALSE	FALSE	FALSE	FALSE	FALSE
H23N18.6	WBGene00044534		protein_coding_gene	-0.94164	2.62989	1.18e-05	0.000110267	FALSE	FALSE	FALSE	FALSE	FALSE	FALSE	FALSE	FALSE	FALSE	FALSE	FALSE	FALSE	FALSE	FALSE	FALSE	FALSE	FALSE	FALSE	FALSE	FALSE	FALSE	FALSE	FALSE	FALSE	FALSE
C36A4.2	WBGene00007964	cyp-25A2	protein_coding_gene	-0.867086	3.77123	1.19e-05	0.000111406	FALSE	FALSE	FALSE	FALSE	FALSE	FALSE	FALSE	FALSE	FALSE	FALSE	FALSE	FALSE	FALSE	FALSE	FALSE	FALSE	FALSE	FALSE	FALSE	FALSE	FALSE	FALSE	FALSE	FALSE	FALSE
C35C5.9	WBGene00007958		protein_coding_gene	-0.509101	4.71441	1.2e-05	0.000111989	FALSE	FALSE	FALSE	FALSE	FALSE	FALSE	FALSE	FALSE	FALSE	FALSE	FALSE	FALSE	FALSE	FALSE	FALSE	FALSE	FALSE	FALSE	FALSE	FALSE	FALSE	FALSE	FALSE	FALSE	FALSE
C16C10.1	WBGene00007622		protein_coding_gene	0.794322	2.60058	1.2e-05	0.000112128	WBGene00007622	FALSE	WBGene00007622	WBGene00007622	FALSE	FALSE	FALSE	FALSE	FALSE	FALSE	FALSE	FALSE	FALSE	FALSE	FALSE	FALSE	FALSE	FALSE	FALSE	FALSE	FALSE	FALSE	FALSE	FALSE	FALSE
Y56A3A.21	WBGene00013238	trap-4	protein_coding_gene	0.537685	6.37997	1.2e-05	0.000112128	FALSE	FALSE	WBGene00013238	FALSE	FALSE	FALSE	FALSE	FALSE	FALSE	FALSE	FALSE	FALSE	FALSE	FALSE	FALSE	FALSE	FALSE	FALSE	FALSE	FALSE	FALSE	FALSE	FALSE	FALSE	FALSE
B0365.6	WBGene00007153	clec-41	protein_coding_gene	0.576561	5.48653	1.21e-05	0.00011287	FALSE	FALSE	FALSE	FALSE	FALSE	FALSE	FALSE	FALSE	FALSE	WBGene00007153	FALSE	FALSE	FALSE	FALSE	FALSE	FALSE	FALSE	FALSE	WBGene00007153	FALSE	FALSE	FALSE	FALSE	FALSE	FALSE
C25G4.10	WBGene00007736	igdb-2	protein_coding_gene	-0.501434	6.96346	1.21e-05	0.00011287	FALSE	FALSE	FALSE	FALSE	FALSE	FALSE	FALSE	FALSE	FALSE	FALSE	FALSE	FALSE	FALSE	FALSE	FALSE	FALSE	FALSE	FALSE	FALSE	FALSE	FALSE	FALSE	FALSE	FALSE	FALSE
Y105C5B.15	WBGene00013654		protein_coding_gene	1.43019	0.694957	1.23e-05	0.000115081	FALSE	FALSE	FALSE	FALSE	FALSE	FALSE	FALSE	FALSE	FALSE	FALSE	FALSE	FALSE	FALSE	FALSE	FALSE	FALSE	FALSE	FALSE	FALSE	FALSE	FALSE	FALSE	FALSE	FALSE	FALSE
Y71F9AM.6	WBGene00022122	trap-1	protein_coding_gene	0.497317	7.34607	1.24e-05	0.000116021	FALSE	FALSE	WBGene00022122	FALSE	FALSE	FALSE	FALSE	FALSE	FALSE	FALSE	FALSE	FALSE	FALSE	FALSE	FALSE	FALSE	FALSE	FALSE	FALSE	FALSE	FALSE	FALSE	FALSE	FALSE	FALSE
Y48B6A.13	WBGene00012984		protein_coding_gene	0.645555	3.69627	1.25e-05	0.000116575	FALSE	FALSE	WBGene00012984	FALSE	FALSE	FALSE	FALSE	FALSE	FALSE	FALSE	FALSE	FALSE	FALSE	FALSE	FALSE	FALSE	FALSE	FALSE	FALSE	FALSE	FALSE	FALSE	FALSE	FALSE	FALSE
C49G7.5	WBGene00016783	irg-2	protein_coding_gene	-1.0614	2.52407	1.25e-05	0.000116575	FALSE	FALSE	FALSE	FALSE	FALSE	FALSE	FALSE	FALSE	FALSE	WBGene00016783	FALSE	FALSE	FALSE	FALSE	FALSE	FALSE	FALSE	FALSE	FALSE	FALSE	FALSE	FALSE	FALSE	FALSE	FALSE
C01G8.6	WBGene00015313	hpo-32	protein_coding_gene	0.941098	1.68621	1.25e-05	0.000116742	WBGene00015313	WBGene00015313	WBGene00015313	WBGene00015313	WBGene00015313	WBGene00015313	WBGene00015313	FALSE	FALSE	FALSE	FALSE	FALSE	FALSE	FALSE	FALSE	FALSE	FALSE	WBGene00015313	FALSE	FALSE	FALSE	FALSE	FALSE	FALSE	FALSE
D2024.2	WBGene00017051	afmd-1	protein_coding_gene	-1.22912	1.24944	1.26e-05	0.000116923	FALSE	FALSE	FALSE	FALSE	FALSE	FALSE	FALSE	FALSE	FALSE	FALSE	FALSE	FALSE	FALSE	FALSE	FALSE	FALSE	FALSE	FALSE	FALSE	FALSE	FALSE	FALSE	FALSE	FALSE	FALSE
C14B4.2	WBGene00007583		protein_coding_gene	0.558367	4.96295	1.27e-05	0.000117964	FALSE	FALSE	FALSE	FALSE	FALSE	FALSE	FALSE	FALSE	FALSE	FALSE	FALSE	FALSE	FALSE	FALSE	FALSE	FALSE	FALSE	FALSE	FALSE	FALSE	FALSE	FALSE	FALSE	FALSE	FALSE
R05D11.4	WBGene00011032	ddx-52	protein_coding_gene	0.487249	5.81174	1.27e-05	0.000118197	FALSE	FALSE	WBGene00011032	FALSE	FALSE	FALSE	FALSE	FALSE	FALSE	FALSE	FALSE	FALSE	FALSE	FALSE	FALSE	FALSE	FALSE	FALSE	FALSE	FALSE	FALSE	FALSE	FALSE	FALSE	FALSE
T05D4.4	WBGene00003887	osm-7	protein_coding_gene	0.700502	4.94621	1.27e-05	0.000118253	FALSE	WBGene00003887	FALSE	FALSE	FALSE	FALSE	FALSE	FALSE	FALSE	WBGene00003887	FALSE	FALSE	FALSE	FALSE	FALSE	FALSE	FALSE	FALSE	FALSE	FALSE	FALSE	FALSE	FALSE	FALSE	FALSE
C29G2.6	WBGene00016234		protein_coding_gene	-1.04046	1.8506	1.28e-05	0.000118309	FALSE	WBGene00016234	FALSE	FALSE	FALSE	FALSE	FALSE	FALSE	FALSE	FALSE	FALSE	FALSE	FALSE	FALSE	FALSE	FALSE	FALSE	FALSE	FALSE	FALSE	FALSE	FALSE	FALSE	FALSE	FALSE
R05D3.4	WBGene00007008	rfp-1	protein_coding_gene	0.562646	6.26025	1.29e-05	0.000119033	FALSE	FALSE	WBGene00007008	FALSE	FALSE	FALSE	FALSE	FALSE	FALSE	FALSE	FALSE	FALSE	FALSE	FALSE	FALSE	FALSE	FALSE	FALSE	FALSE	FALSE	FALSE	FALSE	FALSE	FALSE	FALSE
ZK673.1	WBGene00014057		protein_coding_gene	0.628204	3.74717	1.28e-05	0.000119033	FALSE	FALSE	FALSE	FALSE	FALSE	FALSE	FALSE	FALSE	FALSE	FALSE	FALSE	FALSE	FALSE	FALSE	FALSE	FALSE	FALSE	FALSE	FALSE	FALSE	FALSE	FALSE	FALSE	FALSE	FALSE
F54D5.3	WBGene00010049		protein_coding_gene	-0.536181	7.29294	1.29e-05	0.00011909	FALSE	FALSE	FALSE	FALSE	FALSE	FALSE	FALSE	FALSE	FALSE	FALSE	FALSE	FALSE	FALSE	FALSE	FALSE	FALSE	FALSE	FALSE	FALSE	FALSE	FALSE	FALSE	FALSE	FALSE	FALSE
F48G7.5	WBGene00018616		protein_coding_gene	-1.44928	0.414301	1.29e-05	0.000119641	FALSE	FALSE	FALSE	FALSE	FALSE	FALSE	FALSE	FALSE	FALSE	FALSE	FALSE	FALSE	FALSE	FALSE	FALSE	FALSE	FALSE	FALSE	WBGene00018616	FALSE	FALSE	FALSE	FALSE	FALSE	FALSE
C47B2.8	WBGene00004196	prx-11	protein_coding_gene	0.71765	5.02706	1.3e-05	0.000120355	FALSE	FALSE	FALSE	FALSE	FALSE	FALSE	FALSE	FALSE	FALSE	WBGene00004196	FALSE	FALSE	FALSE	FALSE	FALSE	FALSE	FALSE	FALSE	FALSE	FALSE	FALSE	FALSE	FALSE	FALSE	FALSE
M01A8.1	WBGene00010795		protein_coding_gene	-0.957905	2.25518	1.32e-05	0.000121695	FALSE	FALSE	FALSE	FALSE	FALSE	FALSE	FALSE	FALSE	FALSE	FALSE	FALSE	FALSE	FALSE	FALSE	FALSE	FALSE	FALSE	FALSE	FALSE	FALSE	FALSE	FALSE	FALSE	FALSE	FALSE
W03B1.3	WBGene00020973		protein_coding_gene	-1.27867	2.29338	1.34e-05	0.000123628	FALSE	FALSE	FALSE	FALSE	FALSE	FALSE	FALSE	FALSE	FALSE	FALSE	FALSE	FALSE	FALSE	FALSE	FALSE	FALSE	FALSE	FALSE	FALSE	FALSE	FALSE	FALSE	WBGene00020973	FALSE	FALSE
F46G10.1	WBGene00009796		protein_coding_gene	-0.513234	5.38159	1.35e-05	0.000124822	FALSE	FALSE	FALSE	FALSE	FALSE	FALSE	FALSE	FALSE	FALSE	FALSE	FALSE	FALSE	FALSE	FALSE	FALSE	FALSE	FALSE	FALSE	FALSE	FALSE	FALSE	FALSE	FALSE	FALSE	FALSE
F44F4.4	WBGene00004222	ptr-8	protein_coding_gene	-0.76171	6.44874	1.36e-05	0.000125219	FALSE	FALSE	FALSE	FALSE	FALSE	FALSE	FALSE	FALSE	FALSE	FALSE	FALSE	FALSE	FALSE	FALSE	FALSE	FALSE	FALSE	FALSE	FALSE	FALSE	FALSE	FALSE	FALSE	FALSE	FALSE
JC8.5	WBGene00010437	cox-11	protein_coding_gene	0.740794	3.16123	1.37e-05	0.000126151	FALSE	WBGene00010437	FALSE	FALSE	FALSE	FALSE	FALSE	FALSE	FALSE	FALSE	FALSE	FALSE	FALSE	FALSE	FALSE	FALSE	FALSE	FALSE	FALSE	FALSE	FALSE	FALSE	FALSE	FALSE	FALSE
F13H8.4	WBGene00017437	nmgp-1	protein_coding_gene	-0.739459	3.19777	1.39e-05	0.000127688	FALSE	FALSE	FALSE	FALSE	FALSE	FALSE	FALSE	FALSE	FALSE	FALSE	FALSE	FALSE	FALSE	FALSE	FALSE	FALSE	FALSE	FALSE	FALSE	FALSE	FALSE	FALSE	FALSE	FALSE	FALSE
M7.8	WBGene00010884		protein_coding_gene	-0.602237	3.65145	1.39e-05	0.000127697	FALSE	FALSE	FALSE	FALSE	FALSE	FALSE	FALSE	FALSE	FALSE	FALSE	FALSE	FALSE	FALSE	FALSE	FALSE	FALSE	FALSE	FALSE	FALSE	FALSE	FALSE	FALSE	FALSE	FALSE	FALSE
F54C1.1	WBGene00018789		protein_coding_gene	0.6515	4.34937	1.39e-05	0.000127806	FALSE	FALSE	FALSE	FALSE	FALSE	FALSE	FALSE	FALSE	FALSE	FALSE	FALSE	FALSE	FALSE	FALSE	FALSE	FALSE	FALSE	FALSE	FALSE	FALSE	FALSE	WBGene00018789	FALSE	FALSE	FALSE
ZK507.4	WBGene00013980	dos-1	protein_coding_gene	1.02636	1.91924	1.39e-05	0.000127915	FALSE	FALSE	FALSE	FALSE	FALSE	FALSE	FALSE	FALSE	FALSE	FALSE	FALSE	FALSE	FALSE	FALSE	FALSE	FALSE	FALSE	FALSE	FALSE	FALSE	FALSE	FALSE	FALSE	FALSE	FALSE
C38C3.4	WBGene00016513		protein_coding_gene	-0.600824	6.12202	1.39e-05	0.000127915	FALSE	FALSE	FALSE	FALSE	FALSE	FALSE	FALSE	FALSE	FALSE	FALSE	FALSE	FALSE	FALSE	FALSE	FALSE	FALSE	FALSE	FALSE	FALSE	FALSE	FALSE	FALSE	FALSE	FALSE	FALSE
Y41E3.6	WBGene00012764		protein_coding_gene	0.969266	2.12208	1.4e-05	0.000128145	FALSE	FALSE	FALSE	FALSE	FALSE	FALSE	FALSE	FALSE	FALSE	FALSE	FALSE	FALSE	FALSE	FALSE	FALSE	FALSE	FALSE	FALSE	FALSE	WBGene00012764	FALSE	FALSE	FALSE	FALSE	FALSE
R01H10.4	WBGene00010972		protein_coding_gene	0.897005	2.51493	1.4e-05	0.000128443	FALSE	WBGene00010972	FALSE	FALSE	FALSE	FALSE	FALSE	FALSE	FALSE	FALSE	FALSE	FALSE	FALSE	FALSE	FALSE	FALSE	FALSE	FALSE	FALSE	FALSE	FALSE	FALSE	FALSE	FALSE	FALSE
ZK596.1	WBGene00014006		protein_coding_gene	-0.905871	6.32832	1.4e-05	0.000128495	FALSE	FALSE	FALSE	FALSE	FALSE	FALSE	FALSE	FALSE	FALSE	FALSE	FALSE	FALSE	FALSE	FALSE	FALSE	FALSE	FALSE	FALSE	FALSE	FALSE	FALSE	FALSE	FALSE	FALSE	WBGene00014006
F25C8.4	WBGene00009106	acs-12	protein_coding_gene	-0.470317	5.65414	1.41e-05	0.00012856	FALSE	FALSE	FALSE	FALSE	FALSE	FALSE	FALSE	FALSE	FALSE	FALSE	FALSE	FALSE	FALSE	FALSE	FALSE	FALSE	FALSE	FALSE	FALSE	FALSE	FALSE	FALSE	FALSE	FALSE	FALSE
T02H6.5	WBGene00020175		protein_coding_gene	-1.62622	0.246728	1.42e-05	0.000129768	FALSE	FALSE	FALSE	FALSE	FALSE	FALSE	FALSE	FALSE	FALSE	FALSE	FALSE	FALSE	FALSE	FALSE	FALSE	FALSE	FALSE	FALSE	FALSE	FALSE	FALSE	FALSE	FALSE	FALSE	FALSE
R05D3.12	WBGene00019884		protein_coding_gene	-0.522491	5.843	1.42e-05	0.000130029	FALSE	FALSE	WBGene00019884	FALSE	FALSE	FALSE	FALSE	FALSE	FALSE	FALSE	FALSE	WBGene00019884	WBGene00019884	FALSE	FALSE	FALSE	FALSE	FALSE	FALSE	FALSE	FALSE	FALSE	FALSE	FALSE	FALSE
T27A3.1	WBGene00020838	trak-1	protein_coding_gene	0.462554	6.8992	1.43e-05	0.000130279	FALSE	FALSE	FALSE	FALSE	FALSE	FALSE	FALSE	FALSE	FALSE	FALSE	FALSE	FALSE	FALSE	FALSE	FALSE	FALSE	FALSE	FALSE	FALSE	FALSE	FALSE	FALSE	FALSE	FALSE	FALSE
Y39E4B.2	WBGene00012715	snpc-1.2	protein_coding_gene	0.830493	2.37404	1.43e-05	0.000130745	WBGene00012715	WBGene00012715	WBGene00012715	WBGene00012715	WBGene00012715	FALSE	FALSE	FALSE	FALSE	FALSE	FALSE	FALSE	FALSE	FALSE	FALSE	FALSE	FALSE	FALSE	FALSE	FALSE	FALSE	FALSE	FALSE	FALSE	FALSE
M110.1	WBGene00000652	col-76	protein_coding_gene	-0.620745	3.81362	1.44e-05	0.000131172	FALSE	FALSE	FALSE	FALSE	FALSE	FALSE	FALSE	FALSE	FALSE	FALSE	FALSE	FALSE	FALSE	FALSE	FALSE	FALSE	FALSE	FALSE	FALSE	FALSE	FALSE	FALSE	FALSE	FALSE	FALSE
Y45G12C.1	WBGene00021565		protein_coding_gene	0.881038	1.98539	1.44e-05	0.000131186	FALSE	FALSE	FALSE	FALSE	FALSE	FALSE	FALSE	FALSE	FALSE	FALSE	FALSE	FALSE	FALSE	FALSE	FALSE	FALSE	FALSE	FALSE	FALSE	FALSE	FALSE	FALSE	FALSE	FALSE	FALSE
C43G2.4	WBGene00016613	best-9	protein_coding_gene	0.716559	2.82082	1.45e-05	0.000131474	FALSE	FALSE	FALSE	FALSE	FALSE	FALSE	FALSE	FALSE	FALSE	FALSE	FALSE	FALSE	FALSE	FALSE	FALSE	FALSE	FALSE	FALSE	FALSE	FALSE	FALSE	FALSE	FALSE	FALSE	FALSE
F32H5.1	WBGene00009347		protein_coding_gene	0.580872	4.20996	1.45e-05	0.000131651	FALSE	FALSE	FALSE	FALSE	FALSE	FALSE	FALSE	FALSE	FALSE	FALSE	FALSE	FALSE	FALSE	FALSE	FALSE	FALSE	FALSE	FALSE	FALSE	FALSE	FALSE	FALSE	FALSE	FALSE	FALSE
Y54G11A.4	WBGene00013215		protein_coding_gene	-0.687199	3.82708	1.47e-05	0.000133165	FALSE	FALSE	FALSE	FALSE	FALSE	FALSE	FALSE	FALSE	FALSE	FALSE	FALSE	FALSE	FALSE	FALSE	FALSE	FALSE	FALSE	FALSE	FALSE	FALSE	FALSE	FALSE	FALSE	FALSE	FALSE
D2096.3	WBGene00017071	aagr-1	protein_coding_gene	-0.684787	5.59774	1.47e-05	0.000133242	FALSE	FALSE	FALSE	FALSE	FALSE	FALSE	FALSE	FALSE	FALSE	FALSE	FALSE	FALSE	FALSE	FALSE	FALSE	FALSE	FALSE	FALSE	WBGene00017071	FALSE	FALSE	FALSE	FALSE	FALSE	FALSE
W03F8.5	WBGene00002247	lam-1	protein_coding_gene	0.531898	7.69297	1.47e-05	0.000133498	FALSE	FALSE	FALSE	FALSE	FALSE	FALSE	FALSE	FALSE	FALSE	FALSE	FALSE	FALSE	FALSE	FALSE	FALSE	FALSE	FALSE	FALSE	FALSE	FALSE	FALSE	FALSE	FALSE	FALSE	FALSE
Y95B8A.2	WBGene00022383		protein_coding_gene	-0.826708	3.94969	1.48e-05	0.000134002	FALSE	FALSE	FALSE	FALSE	FALSE	FALSE	FALSE	FALSE	FALSE	FALSE	FALSE	FALSE	FALSE	FALSE	FALSE	FALSE	FALSE	FALSE	FALSE	FALSE	FALSE	FALSE	FALSE	FALSE	FALSE
Y48A6C.3	WBGene00012976	sup-35	protein_coding_gene	0.697826	3.46744	1.49e-05	0.000135385	FALSE	FALSE	WBGene00012976	FALSE	FALSE	FALSE	FALSE	FALSE	FALSE	FALSE	FALSE	FALSE	FALSE	FALSE	FALSE	FALSE	FALSE	FALSE	FALSE	FALSE	FALSE	FALSE	FALSE	FALSE	FALSE
C15B12.8	WBGene00015788		protein_coding_gene	-1.19588	3.77782	1.51e-05	0.00013671	FALSE	FALSE	FALSE	FALSE	FALSE	FALSE	FALSE	FALSE	FALSE	FALSE	FALSE	FALSE	FALSE	FALSE	FALSE	FALSE	FALSE	FALSE	FALSE	FALSE	FALSE	FALSE	FALSE	FALSE	FALSE
F48E8.1	WBGene00003055	lon-1	protein_coding_gene	1.19255	1.26648	1.51e-05	0.000136947	FALSE	FALSE	FALSE	FALSE	FALSE	FALSE	FALSE	FALSE	FALSE	FALSE	FALSE	WBGene00003055	FALSE	FALSE	FALSE	FALSE	FALSE	FALSE	FALSE	FALSE	FALSE	FALSE	FALSE	FALSE	FALSE
T20B12.1	WBGene00020600	trd-1	protein_coding_gene	0.545786	5.3325	1.53e-05	0.000138119	WBGene00020600	FALSE	WBGene00020600	WBGene00020600	FALSE	FALSE	FALSE	FALSE	FALSE	FALSE	FALSE	FALSE	FALSE	FALSE	FALSE	FALSE	FALSE	FALSE	FALSE	FALSE	FALSE	FALSE	FALSE	FALSE	FALSE
C38H2.3	WBGene00008020		protein_coding_gene	-0.922474	2.03376	1.54e-05	0.000139486	FALSE	FALSE	FALSE	FALSE	FALSE	FALSE	FALSE	FALSE	FALSE	FALSE	FALSE	FALSE	FALSE	FALSE	FALSE	FALSE	FALSE	FALSE	FALSE	FALSE	FALSE	FALSE	FALSE	FALSE	FALSE
F46H6.2	WBGene00000959	dgk-2	protein_coding_gene	-0.510396	5.86281	1.55e-05	0.000139857	FALSE	FALSE	FALSE	FALSE	FALSE	FALSE	FALSE	FALSE	FALSE	FALSE	FALSE	FALSE	FALSE	FALSE	FALSE	FALSE	FALSE	FALSE	FALSE	FALSE	FALSE	FALSE	FALSE	FALSE	FALSE
T26H5.14	WBGene00235133		protein_coding_gene	-1.72374	0.366229	1.56e-05	0.000141101	FALSE	FALSE	FALSE	FALSE	FALSE	FALSE	FALSE	FALSE	FALSE	FALSE	FALSE	FALSE	FALSE	FALSE	FALSE	FALSE	FALSE	FALSE	FALSE	FALSE	FALSE	FALSE	FALSE	FALSE	FALSE
F55H12.3	WBGene00010134		protein_coding_gene	-0.577471	4.31223	1.57e-05	0.000141297	FALSE	FALSE	FALSE	FALSE	FALSE	FALSE	FALSE	FALSE	FALSE	FALSE	FALSE	FALSE	FALSE	FALSE	FALSE	FALSE	FALSE	FALSE	WBGene00010134	FALSE	FALSE	FALSE	FALSE	FALSE	FALSE
K07E8.3	WBGene00019495	sdz-24	protein_coding_gene	-0.614999	8.43148	1.59e-05	0.00014307	FALSE	FALSE	FALSE	FALSE	FALSE	FALSE	FALSE	FALSE	FALSE	FALSE	FALSE	FALSE	FALSE	FALSE	FALSE	FALSE	FALSE	FALSE	FALSE	FALSE	FALSE	FALSE	FALSE	FALSE	FALSE
B0284.1	WBGene00007131	pals-26	protein_coding_gene	-2.01752	1.17321	1.59e-05	0.000143242	FALSE	FALSE	FALSE	FALSE	FALSE	FALSE	FALSE	FALSE	FALSE	FALSE	FALSE	FALSE	FALSE	FALSE	FALSE	FALSE	FALSE	FALSE	FALSE	FALSE	FALSE	FALSE	FALSE	FALSE	FALSE
Y38F2AR.2	WBGene00021420	trap-3	protein_coding_gene	0.584125	5.6893	1.6e-05	0.000144176	FALSE	FALSE	WBGene00021420	FALSE	FALSE	FALSE	FALSE	FALSE	FALSE	FALSE	FALSE	FALSE	FALSE	FALSE	FALSE	FALSE	FALSE	FALSE	FALSE	FALSE	FALSE	FALSE	FALSE	FALSE	FALSE
C38C10.4	WBGene00001689	gpr-2	protein_coding_gene	0.891917	2.51769	1.61e-05	0.000144293	FALSE	FALSE	WBGene00001689	FALSE	FALSE	FALSE	FALSE	FALSE	FALSE	FALSE	FALSE	WBGene00001689	FALSE	FALSE	FALSE	FALSE	FALSE	FALSE	FALSE	FALSE	FALSE	FALSE	FALSE	FALSE	FALSE
C03G6.3	WBGene00005602	srj-14	protein_coding_gene	-1.06777	3.42293	1.61e-05	0.000144293	FALSE	FALSE	FALSE	FALSE	FALSE	FALSE	FALSE	FALSE	FALSE	FALSE	FALSE	FALSE	FALSE	FALSE	FALSE	FALSE	FALSE	FALSE	FALSE	FALSE	FALSE	FALSE	FALSE	FALSE	FALSE
D2023.1	WBGene00014300		protein_coding_gene	0.704433	4.79273	1.61e-05	0.000144691	FALSE	WBGene00014300	FALSE	FALSE	FALSE	FALSE	FALSE	FALSE	FALSE	FALSE	FALSE	FALSE	FALSE	FALSE	FALSE	FALSE	FALSE	FALSE	FALSE	FALSE	FALSE	FALSE	FALSE	FALSE	FALSE
Y23H5B.6	WBGene00021277		protein_coding_gene	0.463063	6.45951	1.61e-05	0.000144691	FALSE	FALSE	WBGene00021277	FALSE	FALSE	FALSE	FALSE	FALSE	FALSE	FALSE	FALSE	FALSE	FALSE	FALSE	FALSE	FALSE	FALSE	FALSE	FALSE	FALSE	FALSE	FALSE	FALSE	FALSE	FALSE
T23G11.3	WBGene00001595	gld-1	protein_coding_gene	1.09264	1.88484	1.62e-05	0.0001454	WBGene00001595	WBGene00001595	WBGene00001595	WBGene00001595	WBGene00001595	WBGene00001595	WBGene00001595	WBGene00001595	FALSE	FALSE	FALSE	WBGene00001595	WBGene00001595	WBGene00001595	WBGene00001595	FALSE	WBGene00001595	WBGene00001595	FALSE	FALSE	FALSE	FALSE	FALSE	FALSE	FALSE
F59G1.5	WBGene00004214	ptp-2	protein_coding_gene	0.506277	5.68248	1.63e-05	0.000145952	FALSE	FALSE	WBGene00004214	FALSE	FALSE	FALSE	FALSE	FALSE	FALSE	FALSE	FALSE	FALSE	WBGene00004214	WBGene00004214	FALSE	FALSE	FALSE	FALSE	FALSE	FALSE	FALSE	FALSE	FALSE	FALSE	FALSE
B0361.6	WBGene00015160		protein_coding_gene	0.517488	4.68027	1.64e-05	0.000146583	WBGene00015160	FALSE	WBGene00015160	WBGene00015160	FALSE	FALSE	FALSE	FALSE	FALSE	FALSE	FALSE	FALSE	FALSE	FALSE	FALSE	FALSE	FALSE	FALSE	FALSE	FALSE	FALSE	FALSE	FALSE	FALSE	FALSE
ZK1010.2	WBGene00014176		protein_coding_gene	0.603096	4.19615	1.65e-05	0.00014758	WBGene00014176	WBGene00014176	WBGene00014176	WBGene00014176	WBGene00014176	FALSE	FALSE	FALSE	FALSE	FALSE	FALSE	FALSE	FALSE	FALSE	WBGene00014176	FALSE	FALSE	FALSE	FALSE	FALSE	FALSE	FALSE	FALSE	FALSE	FALSE
F25H8.3	WBGene00001650	gon-1	protein_coding_gene	0.500351	6.43635	1.66e-05	0.000148266	FALSE	FALSE	FALSE	FALSE	FALSE	FALSE	FALSE	FALSE	FALSE	FALSE	FALSE	FALSE	WBGene00001650	FALSE	FALSE	FALSE	FALSE	FALSE	FALSE	FALSE	FALSE	FALSE	FALSE	FALSE	FALSE
D2096.11	WBGene00017078		protein_coding_gene	-0.631537	3.41792	1.67e-05	0.000148778	WBGene00017078	FALSE	FALSE	FALSE	FALSE	FALSE	FALSE	FALSE	FALSE	FALSE	FALSE	FALSE	FALSE	FALSE	FALSE	FALSE	FALSE	FALSE	FALSE	FALSE	FALSE	FALSE	FALSE	FALSE	FALSE
Y73F8A.6	WBGene00000370	ccg-1	protein_coding_gene	-0.471177	8.38099	1.68e-05	0.000150004	FALSE	FALSE	FALSE	FALSE	FALSE	FALSE	FALSE	FALSE	FALSE	FALSE	FALSE	FALSE	FALSE	FALSE	FALSE	FALSE	FALSE	FALSE	FALSE	FALSE	FALSE	FALSE	FALSE	FALSE	FALSE
F59B8.2	WBGene00010317	idh-1	protein_coding_gene	0.476876	8.87239	1.68e-05	0.000150103	FALSE	FALSE	WBGene00010317	FALSE	FALSE	FALSE	FALSE	FALSE	FALSE	FALSE	FALSE	FALSE	FALSE	FALSE	FALSE	FALSE	FALSE	FALSE	FALSE	FALSE	FALSE	FALSE	FALSE	FALSE	FALSE
K02G10.3	WBGene00019345	tmem-135	protein_coding_gene	0.657443	3.83031	1.68e-05	0.000150103	FALSE	FALSE	FALSE	FALSE	FALSE	FALSE	FALSE	FALSE	FALSE	WBGene00019345	FALSE	FALSE	FALSE	FALSE	FALSE	FALSE	FALSE	FALSE	FALSE	FALSE	FALSE	FALSE	FALSE	FALSE	FALSE
F35D11.4	WBGene00018045		protein_coding_gene	0.884238	4.62839	1.69e-05	0.000150546	FALSE	FALSE	WBGene00018045	FALSE	FALSE	FALSE	FALSE	FALSE	FALSE	FALSE	FALSE	FALSE	FALSE	FALSE	FALSE	FALSE	FALSE	FALSE	FALSE	FALSE	FALSE	FALSE	FALSE	FALSE	FALSE
C38D4.4	WBGene00008005		protein_coding_gene	1.21947	1.57399	1.7e-05	0.000151133	WBGene00008005	WBGene00008005	WBGene00008005	WBGene00008005	WBGene00008005	WBGene00008005	WBGene00008005	FALSE	FALSE	FALSE	FALSE	FALSE	FALSE	FALSE	FALSE	FALSE	FALSE	WBGene00008005	FALSE	FALSE	FALSE	FALSE	FALSE	FALSE	FALSE
B0379.7	WBGene00007159		protein_coding_gene	-1.29228	1.07604	1.71e-05	0.000152197	FALSE	FALSE	FALSE	FALSE	FALSE	FALSE	FALSE	FALSE	FALSE	FALSE	FALSE	FALSE	FALSE	FALSE	FALSE	FALSE	FALSE	FALSE	FALSE	FALSE	FALSE	FALSE	FALSE	FALSE	FALSE
ZK6.11	WBGene00022645		protein_coding_gene	1.12012	5.82553	1.74e-05	0.000154576	FALSE	FALSE	FALSE	FALSE	FALSE	FALSE	FALSE	FALSE	FALSE	WBGene00022645	FALSE	FALSE	FALSE	FALSE	FALSE	FALSE	FALSE	FALSE	WBGene00022645	FALSE	FALSE	FALSE	FALSE	FALSE	FALSE
C56E10.3	WBGene00016976		protein_coding_gene	-1.12212	1.8311	1.74e-05	0.000154867	FALSE	FALSE	FALSE	FALSE	FALSE	FALSE	FALSE	FALSE	FALSE	FALSE	FALSE	FALSE	FALSE	FALSE	FALSE	FALSE	FALSE	FALSE	FALSE	FALSE	FALSE	FALSE	FALSE	FALSE	FALSE
T06E6.1	WBGene00011538		protein_coding_gene	0.495524	5.12051	1.75e-05	0.000155598	FALSE	FALSE	WBGene00011538	FALSE	FALSE	FALSE	FALSE	FALSE	FALSE	FALSE	FALSE	FALSE	FALSE	FALSE	FALSE	FALSE	FALSE	FALSE	FALSE	FALSE	FALSE	FALSE	FALSE	FALSE	FALSE
C06G3.2	WBGene00002228	klp-18	protein_coding_gene	0.917972	3.22964	1.76e-05	0.000156331	WBGene00002228	FALSE	WBGene00002228	WBGene00002228	FALSE	FALSE	FALSE	FALSE	FALSE	FALSE	FALSE	WBGene00002228	WBGene00002228	FALSE	FALSE	FALSE	FALSE	FALSE	FALSE	FALSE	FALSE	FALSE	FALSE	FALSE	FALSE
K12F2.1	WBGene00003515	myo-3	protein_coding_gene	-0.431827	10.9715	1.8e-05	0.00015935	FALSE	FALSE	FALSE	FALSE	FALSE	FALSE	FALSE	FALSE	FALSE	FALSE	FALSE	FALSE	WBGene00003515	FALSE	FALSE	FALSE	FALSE	FALSE	FALSE	FALSE	FALSE	FALSE	FALSE	FALSE	FALSE
ZK1005.1	WBGene00004053	tank-1	protein_coding_gene	-0.588932	9.42051	1.82e-05	0.00016146	WBGene00004053	FALSE	WBGene00004053	WBGene00004053	FALSE	FALSE	FALSE	FALSE	FALSE	WBGene00004053	FALSE	FALSE	FALSE	FALSE	FALSE	WBGene00004053	FALSE	FALSE	FALSE	FALSE	FALSE	FALSE	FALSE	FALSE	FALSE
R02F2.1	WBGene00019831		protein_coding_gene	-0.499985	10.1458	1.86e-05	0.000164337	FALSE	FALSE	WBGene00019831	FALSE	FALSE	FALSE	FALSE	FALSE	FALSE	FALSE	FALSE	WBGene00019831	FALSE	FALSE	FALSE	FALSE	FALSE	FALSE	FALSE	FALSE	FALSE	FALSE	FALSE	FALSE	FALSE
F15B10.1	WBGene00017480	nstp-2	protein_coding_gene	0.548767	5.24953	1.87e-05	0.000165301	FALSE	FALSE	WBGene00017480	FALSE	FALSE	FALSE	FALSE	FALSE	FALSE	FALSE	FALSE	FALSE	FALSE	FALSE	FALSE	FALSE	FALSE	FALSE	FALSE	FALSE	FALSE	FALSE	FALSE	FALSE	FALSE
F36F2.3	WBGene00009477	rbpl-1	protein_coding_gene	-0.580551	7.51295	1.87e-05	0.000165661	FALSE	FALSE	WBGene00009477	FALSE	FALSE	FALSE	FALSE	FALSE	FALSE	FALSE	FALSE	FALSE	FALSE	FALSE	FALSE	FALSE	FALSE	FALSE	FALSE	FALSE	FALSE	FALSE	FALSE	FALSE	FALSE
C05C10.2	WBGene00007329		protein_coding_gene	-0.517979	6.33882	1.88e-05	0.000166025	FALSE	FALSE	WBGene00007329	FALSE	FALSE	FALSE	FALSE	FALSE	FALSE	FALSE	FALSE	FALSE	FALSE	FALSE	FALSE	FALSE	FALSE	FALSE	FALSE	FALSE	FALSE	FALSE	FALSE	FALSE	FALSE
F48F5.6	WBGene00009848		protein_coding_gene	0.7113	2.82813	1.89e-05	0.000166787	FALSE	FALSE	FALSE	FALSE	FALSE	FALSE	FALSE	FALSE	FALSE	FALSE	FALSE	FALSE	FALSE	FALSE	FALSE	FALSE	FALSE	FALSE	FALSE	FALSE	FALSE	FALSE	FALSE	FALSE	FALSE
C31H5.6	WBGene00007857		protein_coding_gene	0.716719	5.21668	1.9e-05	0.00016715	FALSE	FALSE	FALSE	FALSE	FALSE	FALSE	FALSE	FALSE	FALSE	FALSE	FALSE	FALSE	FALSE	FALSE	FALSE	FALSE	FALSE	FALSE	FALSE	FALSE	FALSE	FALSE	FALSE	FALSE	FALSE
F56A4.3	WBGene00018911		protein_coding_gene	-1.14199	1.73712	1.9e-05	0.00016715	FALSE	FALSE	FALSE	FALSE	FALSE	FALSE	FALSE	FALSE	FALSE	FALSE	FALSE	FALSE	FALSE	FALSE	FALSE	FALSE	FALSE	FALSE	FALSE	FALSE	FALSE	FALSE	FALSE	FALSE	FALSE
C25G6.2	WBGene00006635	tsp-9	protein_coding_gene	-0.535056	4.85133	1.9e-05	0.000167545	FALSE	FALSE	FALSE	FALSE	FALSE	FALSE	FALSE	FALSE	FALSE	FALSE	FALSE	FALSE	FALSE	FALSE	FALSE	FALSE	FALSE	FALSE	FALSE	FALSE	FALSE	FALSE	FALSE	FALSE	FALSE
Y48G1A.6	WBGene00021661	mbtr-1	protein_coding_gene	1.06653	1.78025	1.91e-05	0.000167782	FALSE	FALSE	WBGene00021661	FALSE	FALSE	FALSE	FALSE	FALSE	FALSE	FALSE	FALSE	FALSE	FALSE	FALSE	FALSE	FALSE	FALSE	FALSE	FALSE	FALSE	FALSE	FALSE	FALSE	FALSE	FALSE
C34D4.11	WBGene00016403	grsp-3	protein_coding_gene	-0.994774	2.65011	1.91e-05	0.000168059	FALSE	FALSE	FALSE	FALSE	FALSE	FALSE	FALSE	FALSE	FALSE	FALSE	FALSE	FALSE	FALSE	FALSE	FALSE	FALSE	FALSE	FALSE	FALSE	FALSE	FALSE	FALSE	FALSE	FALSE	FALSE
T07E3.2	WBGene00020313		protein_coding_gene	-1.31237	0.874309	1.93e-05	0.000169428	FALSE	FALSE	FALSE	FALSE	FALSE	FALSE	FALSE	FALSE	FALSE	FALSE	FALSE	FALSE	FALSE	FALSE	FALSE	FALSE	FALSE	FALSE	FALSE	FALSE	FALSE	FALSE	FALSE	FALSE	FALSE
F08C6.5	WBGene00017243		protein_coding_gene	-1.16782	1.18381	1.93e-05	0.000169888	FALSE	FALSE	FALSE	FALSE	FALSE	FALSE	FALSE	FALSE	FALSE	FALSE	FALSE	FALSE	FALSE	FALSE	FALSE	FALSE	FALSE	FALSE	FALSE	FALSE	FALSE	FALSE	FALSE	FALSE	FALSE
T03F7.7	WBGene00011404		protein_coding_gene	-0.566866	4.88429	1.94e-05	0.000170261	FALSE	WBGene00011404	FALSE	FALSE	FALSE	FALSE	FALSE	FALSE	FALSE	FALSE	FALSE	FALSE	FALSE	FALSE	FALSE	FALSE	FALSE	FALSE	FALSE	FALSE	FALSE	FALSE	FALSE	FALSE	FALSE
C44H9.5	WBGene00008100		protein_coding_gene	-0.551709	6.50549	1.96e-05	0.000171858	FALSE	FALSE	FALSE	FALSE	FALSE	FALSE	FALSE	FALSE	FALSE	FALSE	FALSE	FALSE	FALSE	FALSE	FALSE	FALSE	FALSE	FALSE	FALSE	FALSE	FALSE	FALSE	FALSE	FALSE	FALSE
C03D6.1	WBGene00007275		protein_coding_gene	0.820984	2.74228	1.96e-05	0.00017197	FALSE	FALSE	WBGene00007275	FALSE	FALSE	FALSE	FALSE	FALSE	FALSE	FALSE	FALSE	FALSE	FALSE	FALSE	FALSE	FALSE	FALSE	FALSE	FALSE	FALSE	FALSE	FALSE	FALSE	FALSE	FALSE
F47B8.6	WBGene00009807	pepm-1	protein_coding_gene	-0.968783	2.41575	1.97e-05	0.000172942	FALSE	FALSE	FALSE	FALSE	FALSE	FALSE	FALSE	FALSE	FALSE	FALSE	FALSE	FALSE	FALSE	FALSE	FALSE	FALSE	FALSE	FALSE	FALSE	FALSE	FALSE	FALSE	FALSE	FALSE	FALSE
C34D1.5	WBGene00007932	zip-5	protein_coding_gene	-0.659124	4.10331	1.98e-05	0.000173324	FALSE	FALSE	FALSE	FALSE	FALSE	FALSE	FALSE	FALSE	FALSE	FALSE	FALSE	FALSE	FALSE	FALSE	FALSE	FALSE	FALSE	FALSE	FALSE	FALSE	FALSE	FALSE	FALSE	FALSE	FALSE
H35B03.1	WBGene00019263		protein_coding_gene	-0.563412	4.50262	1.98e-05	0.000173394	FALSE	FALSE	FALSE	FALSE	FALSE	FALSE	FALSE	FALSE	FALSE	FALSE	FALSE	FALSE	FALSE	FALSE	FALSE	FALSE	FALSE	FALSE	FALSE	FALSE	FALSE	FALSE	FALSE	FALSE	FALSE
D1025.9	WBGene00008360	nspc-19	protein_coding_gene	1.27208	0.984335	1.99e-05	0.000173588	FALSE	FALSE	FALSE	FALSE	FALSE	FALSE	FALSE	FALSE	FALSE	FALSE	FALSE	FALSE	FALSE	FALSE	FALSE	FALSE	FALSE	FALSE	FALSE	FALSE	FALSE	FALSE	FALSE	FALSE	FALSE
B0024.6	WBGene00001533	gcy-6	protein_coding_gene	-1.29243	0.714412	2e-05	0.00017442	FALSE	FALSE	FALSE	FALSE	FALSE	FALSE	FALSE	FALSE	FALSE	FALSE	FALSE	FALSE	FALSE	FALSE	FALSE	FALSE	FALSE	FALSE	FALSE	WBGene00001533	FALSE	FALSE	FALSE	FALSE	FALSE
T01G5.1	WBGene00011339		protein_coding_gene	1.0631	1.98941	2e-05	0.00017477	FALSE	FALSE	FALSE	FALSE	FALSE	FALSE	FALSE	FALSE	FALSE	FALSE	FALSE	FALSE	FALSE	FALSE	FALSE	FALSE	FALSE	FALSE	FALSE	FALSE	FALSE	WBGene00011339	FALSE	FALSE	FALSE
Y41D4B.4	WBGene00021512		protein_coding_gene	0.703968	3.05364	2e-05	0.00017477	FALSE	FALSE	WBGene00021512	FALSE	FALSE	FALSE	FALSE	FALSE	FALSE	FALSE	FALSE	FALSE	FALSE	FALSE	FALSE	FALSE	FALSE	FALSE	FALSE	FALSE	FALSE	FALSE	FALSE	FALSE	FALSE
C17G10.1	WBGene00015915		protein_coding_gene	0.540593	4.46399	2.02e-05	0.000176273	FALSE	FALSE	WBGene00015915	FALSE	FALSE	FALSE	FALSE	FALSE	FALSE	FALSE	FALSE	FALSE	FALSE	FALSE	WBGene00015915	FALSE	FALSE	FALSE	FALSE	FALSE	FALSE	FALSE	FALSE	FALSE	FALSE
T04C12.8	WBGene00011430		protein_coding_gene	-1.20423	1.72731	2.04e-05	0.000177372	FALSE	FALSE	FALSE	FALSE	FALSE	FALSE	FALSE	FALSE	FALSE	FALSE	FALSE	FALSE	FALSE	FALSE	FALSE	FALSE	FALSE	FALSE	FALSE	FALSE	FALSE	FALSE	FALSE	FALSE	FALSE
R09H10.2	WBGene00011180		protein_coding_gene	-0.989997	1.93149	2.04e-05	0.000177468	FALSE	FALSE	FALSE	FALSE	FALSE	FALSE	FALSE	FALSE	FALSE	FALSE	FALSE	FALSE	FALSE	FALSE	FALSE	FALSE	FALSE	FALSE	FALSE	FALSE	FALSE	FALSE	FALSE	FALSE	WBGene00011180
F20D1.9	WBGene00008979	slc-25A18.1	protein_coding_gene	-0.482477	5.56747	2.05e-05	0.000178612	FALSE	FALSE	FALSE	FALSE	FALSE	FALSE	FALSE	FALSE	FALSE	FALSE	FALSE	FALSE	FALSE	FALSE	FALSE	FALSE	FALSE	FALSE	FALSE	FALSE	FALSE	FALSE	FALSE	FALSE	FALSE
W06G6.1	WBGene00012308	oac-53	protein_coding_gene	1.48906	0.343183	2.07e-05	0.000179738	FALSE	FALSE	FALSE	FALSE	FALSE	FALSE	FALSE	FALSE	FALSE	FALSE	FALSE	FALSE	FALSE	FALSE	FALSE	FALSE	FALSE	FALSE	FALSE	FALSE	FALSE	FALSE	FALSE	FALSE	FALSE
F47G4.3	WBGene00009824	gpdh-1	protein_coding_gene	0.870055	3.41842	2.08e-05	0.000180376	FALSE	FALSE	FALSE	FALSE	FALSE	FALSE	FALSE	FALSE	FALSE	FALSE	FALSE	FALSE	FALSE	FALSE	FALSE	FALSE	FALSE	FALSE	FALSE	FALSE	FALSE	FALSE	FALSE	FALSE	FALSE
K04G2.9	WBGene00010567		protein_coding_gene	-0.575994	4.36904	2.08e-05	0.000180376	FALSE	WBGene00010567	FALSE	FALSE	FALSE	FALSE	FALSE	FALSE	FALSE	FALSE	FALSE	FALSE	FALSE	FALSE	FALSE	FALSE	FALSE	FALSE	FALSE	FALSE	FALSE	FALSE	FALSE	FALSE	FALSE
ZC395.10	WBGene00022599	daf-41	protein_coding_gene	0.573417	6.98461	2.08e-05	0.000180376	FALSE	FALSE	WBGene00022599	FALSE	FALSE	FALSE	FALSE	FALSE	FALSE	FALSE	FALSE	FALSE	FALSE	FALSE	FALSE	FALSE	FALSE	FALSE	FALSE	FALSE	FALSE	FALSE	FALSE	FALSE	FALSE
EGAP2.3	WBGene00004020	pho-1	protein_coding_gene	0.575801	5.70671	2.15e-05	0.000185982	FALSE	FALSE	FALSE	FALSE	FALSE	FALSE	FALSE	FALSE	FALSE	FALSE	FALSE	FALSE	FALSE	FALSE	FALSE	FALSE	FALSE	FALSE	FALSE	FALSE	FALSE	FALSE	FALSE	FALSE	FALSE
T06E4.6	WBGene00000719	col-146	protein_coding_gene	-0.502764	10.3313	2.16e-05	0.00018692	FALSE	FALSE	FALSE	FALSE	FALSE	FALSE	FALSE	FALSE	FALSE	FALSE	FALSE	FALSE	FALSE	FALSE	FALSE	FALSE	FALSE	FALSE	FALSE	FALSE	FALSE	WBGene00000719	FALSE	FALSE	FALSE
K05B2.3	WBGene00002052	ifa-4	protein_coding_gene	-0.508777	6.34194	2.16e-05	0.000187005	FALSE	FALSE	FALSE	FALSE	FALSE	FALSE	FALSE	FALSE	FALSE	FALSE	FALSE	FALSE	FALSE	FALSE	FALSE	FALSE	FALSE	FALSE	FALSE	FALSE	FALSE	FALSE	FALSE	FALSE	FALSE
F27C8.4	WBGene00005003	spp-18	protein_coding_gene	-0.563514	4.77938	2.21e-05	0.000190707	FALSE	FALSE	FALSE	FALSE	FALSE	FALSE	FALSE	FALSE	FALSE	WBGene00005003	FALSE	FALSE	FALSE	FALSE	FALSE	FALSE	FALSE	FALSE	FALSE	FALSE	FALSE	FALSE	FALSE	FALSE	FALSE
T04A11.3	WBGene00011418	igdb-1	protein_coding_gene	-0.509301	5.12474	2.21e-05	0.000190707	FALSE	FALSE	FALSE	FALSE	FALSE	FALSE	FALSE	FALSE	FALSE	FALSE	FALSE	FALSE	FALSE	FALSE	FALSE	FALSE	FALSE	FALSE	FALSE	FALSE	FALSE	FALSE	FALSE	FALSE	FALSE
F56D1.6	WBGene00023407	cex-1	protein_coding_gene	-0.743653	5.62218	2.21e-05	0.000190977	FALSE	FALSE	FALSE	FALSE	FALSE	FALSE	FALSE	FALSE	FALSE	FALSE	FALSE	FALSE	FALSE	FALSE	FALSE	FALSE	FALSE	FALSE	FALSE	FALSE	FALSE	FALSE	FALSE	FALSE	FALSE
ZC416.2	WBGene00022609		protein_coding_gene	-0.92431	1.84537	2.22e-05	0.000191653	FALSE	FALSE	FALSE	FALSE	FALSE	FALSE	FALSE	FALSE	FALSE	FALSE	FALSE	FALSE	FALSE	FALSE	FALSE	FALSE	FALSE	FALSE	FALSE	FALSE	FALSE	FALSE	FALSE	FALSE	FALSE
Y47D3A.26	WBGene00004873	smc-3	protein_coding_gene	0.559105	4.32994	2.23e-05	0.000191924	FALSE	FALSE	WBGene00004873	FALSE	FALSE	FALSE	FALSE	FALSE	FALSE	WBGene00004873	FALSE	WBGene00004873	FALSE	FALSE	FALSE	WBGene00004873	FALSE	FALSE	FALSE	FALSE	FALSE	FALSE	FALSE	FALSE	FALSE
Y71G12B.8	WBGene00022148	ddx-27	protein_coding_gene	0.498333	6.37385	2.23e-05	0.00019207	FALSE	FALSE	WBGene00022148	FALSE	FALSE	FALSE	FALSE	FALSE	FALSE	FALSE	FALSE	FALSE	FALSE	FALSE	FALSE	FALSE	FALSE	FALSE	FALSE	FALSE	FALSE	FALSE	FALSE	FALSE	FALSE
F37A4.8	WBGene00002169	isw-1	protein_coding_gene	0.462101	5.88342	2.24e-05	0.00019307	FALSE	FALSE	WBGene00002169	FALSE	FALSE	FALSE	FALSE	FALSE	FALSE	FALSE	FALSE	FALSE	FALSE	FALSE	FALSE	FALSE	FALSE	FALSE	FALSE	FALSE	FALSE	FALSE	FALSE	FALSE	FALSE
C09F5.2	WBGene00015648	orai-1	protein_coding_gene	-0.638301	4.62846	2.29e-05	0.000197408	FALSE	WBGene00015648	WBGene00015648	FALSE	WBGene00015648	FALSE	FALSE	FALSE	FALSE	WBGene00015648	FALSE	FALSE	WBGene00015648	FALSE	FALSE	FALSE	FALSE	FALSE	FALSE	FALSE	FALSE	FALSE	FALSE	FALSE	FALSE
F53H8.3	WBGene00018779		protein_coding_gene	0.76471	3.42438	2.36e-05	0.000203205	FALSE	FALSE	FALSE	FALSE	FALSE	FALSE	FALSE	FALSE	FALSE	FALSE	FALSE	FALSE	FALSE	FALSE	FALSE	FALSE	FALSE	FALSE	FALSE	FALSE	FALSE	FALSE	FALSE	FALSE	FALSE
Y43F8B.9	WBGene00012819		protein_coding_gene	0.802305	4.50799	2.42e-05	0.000207631	FALSE	FALSE	FALSE	FALSE	FALSE	FALSE	FALSE	FALSE	FALSE	FALSE	FALSE	FALSE	FALSE	FALSE	FALSE	FALSE	FALSE	FALSE	FALSE	FALSE	FALSE	FALSE	WBGene00012819	FALSE	FALSE
C53B4.4	WBGene00008274		protein_coding_gene	-0.4687	7.18219	2.42e-05	0.000207768	WBGene00008274	FALSE	WBGene00008274	WBGene00008274	FALSE	FALSE	FALSE	FALSE	FALSE	FALSE	FALSE	FALSE	FALSE	FALSE	FALSE	FALSE	FALSE	FALSE	FALSE	FALSE	FALSE	FALSE	FALSE	FALSE	FALSE
T27E4.6	WBGene00020864	oac-50	protein_coding_gene	-1.53371	0.624479	2.43e-05	0.000208302	FALSE	FALSE	FALSE	FALSE	FALSE	FALSE	FALSE	FALSE	FALSE	FALSE	FALSE	FALSE	FALSE	FALSE	FALSE	FALSE	FALSE	FALSE	FALSE	FALSE	FALSE	FALSE	FALSE	FALSE	FALSE
W02B12.15	WBGene00044026	cisd-1	protein_coding_gene	0.470017	5.919	2.44e-05	0.000209104	FALSE	FALSE	WBGene00044026	FALSE	FALSE	FALSE	FALSE	FALSE	FALSE	FALSE	FALSE	FALSE	FALSE	FALSE	FALSE	FALSE	FALSE	FALSE	FALSE	FALSE	FALSE	FALSE	FALSE	FALSE	FALSE
F49E11.11	WBGene00009896	scl-3	protein_coding_gene	0.834089	4.88087	2.45e-05	0.000209695	FALSE	FALSE	FALSE	FALSE	FALSE	FALSE	FALSE	FALSE	FALSE	FALSE	FALSE	FALSE	FALSE	FALSE	FALSE	FALSE	FALSE	FALSE	FALSE	FALSE	FALSE	FALSE	FALSE	FALSE	FALSE
T08H10.1	WBGene00020369	exc-15	protein_coding_gene	-0.450142	7.27871	2.45e-05	0.000209695	FALSE	WBGene00020369	FALSE	FALSE	FALSE	FALSE	FALSE	FALSE	FALSE	FALSE	FALSE	FALSE	FALSE	FALSE	FALSE	FALSE	FALSE	FALSE	FALSE	FALSE	FALSE	FALSE	FALSE	FALSE	FALSE
C09F12.2	WBGene00007482		protein_coding_gene	1.11697	3.03043	2.46e-05	0.000210297	FALSE	FALSE	FALSE	FALSE	FALSE	FALSE	FALSE	FALSE	FALSE	FALSE	FALSE	FALSE	FALSE	FALSE	FALSE	FALSE	FALSE	FALSE	FALSE	FALSE	FALSE	FALSE	FALSE	FALSE	FALSE
T28F3.1	WBGene00012128	nra-1	protein_coding_gene	0.480516	6.5103	2.49e-05	0.000212748	WBGene00012128	FALSE	WBGene00012128	WBGene00012128	FALSE	FALSE	FALSE	FALSE	FALSE	FALSE	FALSE	FALSE	FALSE	FALSE	FALSE	FALSE	FALSE	FALSE	FALSE	FALSE	FALSE	FALSE	FALSE	FALSE	FALSE
K02D7.1	WBGene00019298		protein_coding_gene	-0.506499	8.76026	2.5e-05	0.000213499	FALSE	FALSE	FALSE	FALSE	FALSE	FALSE	FALSE	FALSE	FALSE	WBGene00019298	FALSE	FALSE	FALSE	FALSE	FALSE	FALSE	FALSE	FALSE	WBGene00019298	FALSE	FALSE	FALSE	FALSE	FALSE	FALSE
C16A3.10	WBGene00015814	oatr-1	protein_coding_gene	0.558691	7.48582	2.51e-05	0.000214445	WBGene00015814	WBGene00015814	WBGene00015814	WBGene00015814	WBGene00015814	FALSE	FALSE	FALSE	FALSE	FALSE	FALSE	FALSE	FALSE	FALSE	FALSE	FALSE	FALSE	FALSE	FALSE	FALSE	FALSE	FALSE	FALSE	FALSE	FALSE
K02A2.5	WBGene00019290		protein_coding_gene	-0.749924	2.43216	2.51e-05	0.000214445	FALSE	WBGene00019290	FALSE	FALSE	FALSE	FALSE	FALSE	FALSE	FALSE	FALSE	FALSE	FALSE	FALSE	FALSE	FALSE	FALSE	FALSE	FALSE	FALSE	FALSE	FALSE	FALSE	FALSE	FALSE	FALSE
C54D10.8	WBGene00008302	pals-38	protein_coding_gene	-1.45643	0.638298	2.52e-05	0.000215016	FALSE	FALSE	FALSE	FALSE	FALSE	FALSE	FALSE	FALSE	FALSE	FALSE	FALSE	FALSE	FALSE	FALSE	FALSE	FALSE	FALSE	FALSE	FALSE	FALSE	FALSE	FALSE	FALSE	FALSE	FALSE
F54E7.1	WBGene00018827	pst-2	protein_coding_gene	0.685659	3.33106	2.54e-05	0.000216161	FALSE	FALSE	WBGene00018827	FALSE	FALSE	FALSE	FALSE	FALSE	FALSE	FALSE	FALSE	FALSE	FALSE	FALSE	FALSE	FALSE	FALSE	FALSE	FALSE	FALSE	FALSE	FALSE	FALSE	FALSE	FALSE
F13D11.3	WBGene00017428		protein_coding_gene	-0.736303	5.11443	2.54e-05	0.00021628	FALSE	FALSE	FALSE	FALSE	FALSE	FALSE	FALSE	FALSE	FALSE	FALSE	FALSE	FALSE	FALSE	FALSE	FALSE	FALSE	FALSE	FALSE	FALSE	FALSE	FALSE	FALSE	FALSE	WBGene00017428	FALSE
K01G5.4	WBGene00004302	ran-1	protein_coding_gene	0.628932	7.47307	2.58e-05	0.000219757	FALSE	FALSE	WBGene00004302	FALSE	FALSE	FALSE	FALSE	FALSE	FALSE	FALSE	FALSE	WBGene00004302	WBGene00004302	WBGene00004302	FALSE	FALSE	FALSE	FALSE	FALSE	FALSE	FALSE	FALSE	FALSE	FALSE	FALSE
F07A5.3	WBGene00008542	scav-6	protein_coding_gene	-0.53855	5.08078	2.58e-05	0.000219757	FALSE	FALSE	FALSE	FALSE	FALSE	FALSE	FALSE	FALSE	FALSE	FALSE	FALSE	FALSE	FALSE	FALSE	FALSE	FALSE	FALSE	FALSE	FALSE	FALSE	FALSE	FALSE	FALSE	FALSE	FALSE
F35C12.2	WBGene00003569	ncx-4	protein_coding_gene	-0.505933	5.75217	2.59e-05	0.000219838	FALSE	FALSE	FALSE	FALSE	FALSE	FALSE	FALSE	FALSE	FALSE	FALSE	FALSE	FALSE	FALSE	FALSE	FALSE	FALSE	FALSE	FALSE	FALSE	FALSE	FALSE	FALSE	FALSE	FALSE	FALSE
Y37E3.3	WBGene00021347	rpb-10	protein_coding_gene	0.632885	4.03978	2.6e-05	0.000220736	FALSE	FALSE	WBGene00021347	FALSE	FALSE	FALSE	FALSE	FALSE	FALSE	FALSE	FALSE	FALSE	FALSE	FALSE	FALSE	FALSE	FALSE	FALSE	FALSE	FALSE	FALSE	FALSE	FALSE	FALSE	FALSE
C08F8.2	WBGene00007444		protein_coding_gene	0.512641	4.87711	2.61e-05	0.000222031	FALSE	FALSE	WBGene00007444	FALSE	FALSE	FALSE	FALSE	FALSE	FALSE	FALSE	FALSE	FALSE	FALSE	FALSE	FALSE	FALSE	FALSE	FALSE	FALSE	FALSE	FALSE	FALSE	FALSE	FALSE	FALSE
E01A2.7	WBGene00017089	poml-2	protein_coding_gene	-1.12939	2.41155	2.62e-05	0.000222592	FALSE	FALSE	FALSE	FALSE	FALSE	FALSE	FALSE	FALSE	FALSE	FALSE	FALSE	FALSE	FALSE	FALSE	FALSE	FALSE	FALSE	FALSE	FALSE	FALSE	FALSE	FALSE	FALSE	FALSE	FALSE
F45H7.2	WBGene00001559	gei-1	protein_coding_gene	-0.482675	5.35086	2.64e-05	0.000224196	FALSE	WBGene00001559	FALSE	FALSE	FALSE	FALSE	FALSE	FALSE	FALSE	FALSE	FALSE	FALSE	FALSE	FALSE	FALSE	FALSE	FALSE	FALSE	FALSE	FALSE	FALSE	FALSE	FALSE	FALSE	FALSE
F40F4.4	WBGene00002255	lbp-3	protein_coding_gene	0.90797	5.15516	2.66e-05	0.000225417	FALSE	FALSE	FALSE	FALSE	FALSE	FALSE	FALSE	FALSE	FALSE	FALSE	FALSE	FALSE	FALSE	FALSE	FALSE	FALSE	FALSE	FALSE	FALSE	FALSE	FALSE	FALSE	FALSE	FALSE	FALSE
T05H4.6	WBGene00020269	erfa-1	protein_coding_gene	0.570407	6.85798	2.67e-05	0.000226221	FALSE	FALSE	WBGene00020269	FALSE	FALSE	FALSE	FALSE	FALSE	FALSE	FALSE	FALSE	FALSE	FALSE	FALSE	WBGene00020269	FALSE	FALSE	FALSE	FALSE	FALSE	FALSE	FALSE	FALSE	FALSE	FALSE
R08F11.3	WBGene00019967	cyp-33C8	protein_coding_gene	-0.597789	4.82938	2.68e-05	0.000226744	FALSE	FALSE	FALSE	FALSE	FALSE	FALSE	FALSE	FALSE	FALSE	FALSE	FALSE	FALSE	FALSE	FALSE	FALSE	FALSE	FALSE	FALSE	FALSE	FALSE	FALSE	FALSE	FALSE	FALSE	FALSE
ZK1248.16	WBGene00002268	lec-5	protein_coding_gene	-0.464975	8.02806	2.69e-05	0.000227352	FALSE	FALSE	FALSE	FALSE	FALSE	FALSE	FALSE	FALSE	FALSE	FALSE	FALSE	FALSE	FALSE	FALSE	FALSE	FALSE	FALSE	FALSE	FALSE	FALSE	FALSE	FALSE	FALSE	FALSE	FALSE
F20D6.5	WBGene00017635		protein_coding_gene	-1.09793	1.68389	2.71e-05	0.000229318	FALSE	FALSE	FALSE	FALSE	FALSE	FALSE	FALSE	FALSE	FALSE	FALSE	FALSE	FALSE	FALSE	FALSE	FALSE	FALSE	FALSE	FALSE	FALSE	FALSE	FALSE	FALSE	FALSE	FALSE	FALSE
R06A4.8	WBGene00011050	agl-1	protein_coding_gene	-0.470069	7.0585	2.72e-05	0.000230094	FALSE	FALSE	WBGene00011050	FALSE	FALSE	FALSE	FALSE	FALSE	FALSE	FALSE	FALSE	FALSE	FALSE	FALSE	FALSE	FALSE	FALSE	FALSE	FALSE	FALSE	FALSE	FALSE	FALSE	FALSE	FALSE
F34D10.2	WBGene00009372	evl-18	protein_coding_gene	0.688055	3.81661	2.74e-05	0.000230883	FALSE	FALSE	WBGene00009372	FALSE	FALSE	FALSE	FALSE	FALSE	FALSE	WBGene00009372	FALSE	WBGene00009372	FALSE	FALSE	FALSE	WBGene00009372	FALSE	FALSE	FALSE	FALSE	FALSE	FALSE	FALSE	FALSE	FALSE
C28G1.5	WBGene00016190	rcs-1	protein_coding_gene	0.570407	4.60849	2.74e-05	0.000230885	FALSE	FALSE	FALSE	FALSE	FALSE	FALSE	FALSE	FALSE	FALSE	FALSE	FALSE	FALSE	FALSE	FALSE	FALSE	FALSE	FALSE	FALSE	FALSE	FALSE	FALSE	FALSE	FALSE	FALSE	FALSE
C54G4.1	WBGene00008311	rskn-2	protein_coding_gene	-0.446894	7.66153	2.78e-05	0.000234334	FALSE	FALSE	FALSE	FALSE	FALSE	FALSE	FALSE	FALSE	FALSE	FALSE	FALSE	FALSE	FALSE	FALSE	FALSE	FALSE	FALSE	FALSE	FALSE	FALSE	FALSE	FALSE	FALSE	FALSE	FALSE
F54G8.4	WBGene00003597	nhl-1	protein_coding_gene	0.504441	6.01581	2.8e-05	0.000235681	FALSE	FALSE	FALSE	FALSE	FALSE	FALSE	FALSE	FALSE	FALSE	FALSE	FALSE	FALSE	FALSE	FALSE	FALSE	FALSE	FALSE	FALSE	FALSE	FALSE	FALSE	FALSE	FALSE	FALSE	FALSE
EGAP9.3	WBGene00017151		protein_coding_gene	-0.884835	2.59566	2.81e-05	0.000236326	FALSE	FALSE	FALSE	FALSE	FALSE	FALSE	FALSE	FALSE	FALSE	FALSE	FALSE	FALSE	FALSE	FALSE	FALSE	FALSE	FALSE	FALSE	FALSE	FALSE	FALSE	FALSE	FALSE	FALSE	FALSE
ZC168.4	WBGene00000865	cyb-1	protein_coding_gene	0.765423	2.86921	2.81e-05	0.000236446	FALSE	FALSE	WBGene00000865	FALSE	FALSE	FALSE	FALSE	FALSE	FALSE	FALSE	FALSE	WBGene00000865	WBGene00000865	WBGene00000865	FALSE	FALSE	FALSE	FALSE	FALSE	FALSE	FALSE	FALSE	FALSE	FALSE	FALSE
R01H2.3	WBGene00019811	egg-2	protein_coding_gene	-1.09937	1.30622	2.83e-05	0.000237669	WBGene00019811	WBGene00019811	WBGene00019811	WBGene00019811	WBGene00019811	WBGene00019811	WBGene00019811	FALSE	FALSE	FALSE	FALSE	FALSE	WBGene00019811	WBGene00019811	FALSE	FALSE	FALSE	WBGene00019811	FALSE	FALSE	FALSE	FALSE	FALSE	FALSE	FALSE
Y54E10A.6	WBGene00021828		protein_coding_gene	0.532057	4.32321	2.86e-05	0.000240202	FALSE	FALSE	WBGene00021828	FALSE	FALSE	FALSE	FALSE	FALSE	FALSE	FALSE	FALSE	FALSE	FALSE	FALSE	FALSE	FALSE	FALSE	FALSE	FALSE	FALSE	FALSE	FALSE	FALSE	FALSE	FALSE
Y51A2D.4	WBGene00013073	hmit-1.1	protein_coding_gene	1.00044	6.44671	2.89e-05	0.000242867	FALSE	FALSE	FALSE	FALSE	FALSE	FALSE	FALSE	FALSE	FALSE	FALSE	FALSE	FALSE	FALSE	FALSE	FALSE	FALSE	FALSE	FALSE	FALSE	FALSE	FALSE	FALSE	FALSE	FALSE	FALSE
R10D12.17	WBGene00011197	srw-145	protein_coding_gene	-0.710063	3.1705	2.91e-05	0.000243989	FALSE	FALSE	FALSE	FALSE	FALSE	FALSE	FALSE	FALSE	FALSE	FALSE	FALSE	FALSE	FALSE	FALSE	FALSE	FALSE	FALSE	FALSE	FALSE	FALSE	FALSE	FALSE	FALSE	FALSE	FALSE
F56H9.2	WBGene00010174		protein_coding_gene	-0.522958	7.13091	2.93e-05	0.000245729	FALSE	FALSE	FALSE	FALSE	FALSE	FALSE	FALSE	FALSE	FALSE	FALSE	FALSE	FALSE	FALSE	FALSE	FALSE	FALSE	FALSE	FALSE	FALSE	FALSE	FALSE	FALSE	FALSE	FALSE	FALSE
C06A8.1	WBGene00015512	mthf-1	protein_coding_gene	0.600023	8.87563	2.93e-05	0.000245729	WBGene00015512	FALSE	WBGene00015512	WBGene00015512	FALSE	FALSE	FALSE	FALSE	FALSE	FALSE	FALSE	FALSE	FALSE	FALSE	FALSE	FALSE	FALSE	FALSE	FALSE	FALSE	FALSE	FALSE	FALSE	FALSE	FALSE
F35G12.11	WBGene00009444	erh-2	protein_coding_gene	0.85494	2.46271	2.97e-05	0.000248897	FALSE	FALSE	WBGene00009444	FALSE	FALSE	FALSE	FALSE	FALSE	FALSE	FALSE	FALSE	WBGene00009444	FALSE	FALSE	FALSE	FALSE	FALSE	FALSE	FALSE	FALSE	FALSE	FALSE	FALSE	FALSE	FALSE
T14G8.3	WBGene00011771		protein_coding_gene	0.682618	6.76595	3.04e-05	0.000254761	FALSE	FALSE	WBGene00011771	FALSE	FALSE	FALSE	FALSE	FALSE	FALSE	WBGene00011771	FALSE	FALSE	FALSE	FALSE	FALSE	FALSE	FALSE	FALSE	FALSE	FALSE	FALSE	FALSE	FALSE	FALSE	FALSE
F44C8.8	WBGene00003723	nhr-133	protein_coding_gene	-0.64362	4.55135	3.07e-05	0.00025638	FALSE	FALSE	FALSE	FALSE	FALSE	FALSE	FALSE	FALSE	FALSE	FALSE	FALSE	FALSE	FALSE	FALSE	FALSE	FALSE	FALSE	FALSE	FALSE	FALSE	FALSE	FALSE	FALSE	FALSE	FALSE
Y92H12BR.8	WBGene00022373	mrpl-15	protein_coding_gene	0.505641	5.98921	3.07e-05	0.00025638	FALSE	FALSE	WBGene00022373	FALSE	FALSE	FALSE	FALSE	FALSE	FALSE	FALSE	FALSE	FALSE	FALSE	FALSE	WBGene00022373	FALSE	FALSE	FALSE	FALSE	FALSE	FALSE	FALSE	FALSE	FALSE	FALSE
F08A7.1	WBGene00045013		protein_coding_gene	-0.595004	4.38246	3.07e-05	0.000256724	FALSE	FALSE	FALSE	FALSE	FALSE	FALSE	FALSE	FALSE	FALSE	FALSE	FALSE	FALSE	FALSE	FALSE	FALSE	FALSE	FALSE	FALSE	FALSE	FALSE	FALSE	FALSE	FALSE	FALSE	FALSE
Y54G9A.6	WBGene00013209	bub-3	protein_coding_gene	0.503939	4.40639	3.09e-05	0.000257909	FALSE	FALSE	WBGene00013209	FALSE	FALSE	FALSE	FALSE	FALSE	FALSE	FALSE	FALSE	WBGene00013209	WBGene00013209	FALSE	FALSE	FALSE	FALSE	FALSE	FALSE	FALSE	FALSE	FALSE	FALSE	FALSE	FALSE
T22H6.5	WBGene00000016	abf-5	protein_coding_gene	-0.80184	4.11191	3.09e-05	0.000258091	FALSE	FALSE	FALSE	FALSE	FALSE	FALSE	FALSE	FALSE	FALSE	FALSE	FALSE	FALSE	FALSE	FALSE	FALSE	FALSE	FALSE	FALSE	FALSE	FALSE	FALSE	FALSE	FALSE	FALSE	FALSE
D2024.3	WBGene00001241	elo-3	protein_coding_gene	0.570818	5.55684	3.1e-05	0.000258198	FALSE	WBGene00001241	WBGene00001241	FALSE	WBGene00001241	FALSE	FALSE	FALSE	FALSE	FALSE	FALSE	FALSE	FALSE	FALSE	FALSE	FALSE	FALSE	FALSE	FALSE	FALSE	FALSE	FALSE	FALSE	FALSE	FALSE
C25A1.10	WBGene00000931	dao-5	protein_coding_gene	0.471934	8.59098	3.12e-05	0.000260154	FALSE	FALSE	WBGene00000931	FALSE	FALSE	FALSE	FALSE	FALSE	FALSE	FALSE	FALSE	FALSE	FALSE	FALSE	FALSE	FALSE	FALSE	FALSE	FALSE	FALSE	FALSE	FALSE	FALSE	FALSE	FALSE
C54A12.1	WBGene00004221	ptr-6	protein_coding_gene	-0.643438	3.55172	3.13e-05	0.000260374	FALSE	WBGene00004221	FALSE	FALSE	FALSE	FALSE	FALSE	FALSE	FALSE	FALSE	FALSE	FALSE	FALSE	FALSE	FALSE	FALSE	FALSE	FALSE	FALSE	FALSE	FALSE	FALSE	FALSE	FALSE	FALSE
K10D2.6	WBGene00001262	emb-8	protein_coding_gene	-0.455302	7.77303	3.16e-05	0.000262941	WBGene00001262	FALSE	WBGene00001262	WBGene00001262	FALSE	FALSE	FALSE	FALSE	FALSE	FALSE	FALSE	FALSE	WBGene00001262	WBGene00001262	FALSE	FALSE	FALSE	FALSE	FALSE	FALSE	FALSE	FALSE	FALSE	FALSE	FALSE
Y18D10A.11	WBGene00012481		protein_coding_gene	1.54785	0.185792	3.21e-05	0.000266496	WBGene00012481	WBGene00012481	WBGene00012481	WBGene00012481	WBGene00012481	WBGene00012481	WBGene00012481	FALSE	FALSE	FALSE	FALSE	FALSE	FALSE	FALSE	FALSE	FALSE	FALSE	WBGene00012481	FALSE	FALSE	FALSE	FALSE	FALSE	FALSE	FALSE
F35B12.5	WBGene00009385	sas-5	protein_coding_gene	0.709985	2.96795	3.21e-05	0.000266962	WBGene00009385	FALSE	WBGene00009385	WBGene00009385	FALSE	FALSE	FALSE	FALSE	FALSE	FALSE	FALSE	WBGene00009385	FALSE	FALSE	FALSE	FALSE	FALSE	FALSE	FALSE	FALSE	FALSE	FALSE	FALSE	FALSE	FALSE
T13A10.10	WBGene00000005	aat-4	protein_coding_gene	1.41241	0.712975	3.23e-05	0.000267857	FALSE	FALSE	FALSE	FALSE	FALSE	FALSE	FALSE	FALSE	FALSE	FALSE	FALSE	FALSE	FALSE	FALSE	FALSE	FALSE	FALSE	FALSE	FALSE	FALSE	FALSE	FALSE	FALSE	FALSE	FALSE
W02C12.2	WBGene00020929		protein_coding_gene	-0.617044	3.91886	3.23e-05	0.000267857	FALSE	FALSE	FALSE	FALSE	FALSE	FALSE	FALSE	FALSE	FALSE	FALSE	FALSE	FALSE	FALSE	FALSE	FALSE	FALSE	FALSE	FALSE	FALSE	FALSE	FALSE	FALSE	FALSE	FALSE	FALSE
Y53F4B.4	WBGene00013151	nsun-5	protein_coding_gene	0.691512	2.69786	3.25e-05	0.000269118	FALSE	FALSE	WBGene00013151	FALSE	FALSE	FALSE	FALSE	FALSE	FALSE	FALSE	FALSE	FALSE	FALSE	FALSE	FALSE	FALSE	FALSE	FALSE	FALSE	FALSE	FALSE	FALSE	FALSE	FALSE	FALSE
C44C1.1	WBGene00016641		protein_coding_gene	0.872606	2.62856	3.32e-05	0.000275003	FALSE	FALSE	FALSE	FALSE	FALSE	FALSE	FALSE	FALSE	FALSE	FALSE	FALSE	FALSE	FALSE	FALSE	FALSE	FALSE	FALSE	FALSE	FALSE	FALSE	FALSE	FALSE	FALSE	FALSE	FALSE
F26F4.3	WBGene00004400	rom-1	protein_coding_gene	0.654459	3.59986	3.33e-05	0.000275908	FALSE	FALSE	FALSE	FALSE	FALSE	FALSE	FALSE	FALSE	FALSE	FALSE	FALSE	FALSE	FALSE	FALSE	FALSE	FALSE	FALSE	FALSE	FALSE	FALSE	FALSE	FALSE	FALSE	FALSE	FALSE
F54D5.1	WBGene00003960	pcs-1	protein_coding_gene	0.503092	4.40306	3.36e-05	0.00027805	WBGene00003960	WBGene00003960	WBGene00003960	WBGene00003960	WBGene00003960	FALSE	FALSE	FALSE	FALSE	WBGene00003960	FALSE	FALSE	FALSE	FALSE	FALSE	FALSE	FALSE	FALSE	FALSE	FALSE	FALSE	FALSE	FALSE	FALSE	FALSE
F55H12.2	WBGene00010133		protein_coding_gene	0.567028	5.70344	3.37e-05	0.000278871	FALSE	WBGene00010133	FALSE	FALSE	FALSE	FALSE	FALSE	FALSE	FALSE	FALSE	FALSE	FALSE	FALSE	FALSE	FALSE	FALSE	FALSE	FALSE	FALSE	FALSE	FALSE	FALSE	FALSE	FALSE	FALSE
F19H6.1	WBGene00008956	nekl-3	protein_coding_gene	0.675672	2.82726	3.39e-05	0.000280221	FALSE	WBGene00008956	FALSE	FALSE	FALSE	FALSE	FALSE	FALSE	FALSE	FALSE	FALSE	FALSE	WBGene00008956	FALSE	FALSE	FALSE	FALSE	FALSE	FALSE	FALSE	FALSE	FALSE	FALSE	FALSE	FALSE
ZC262.9	WBGene00044801		protein_coding_gene	0.964706	2.62562	3.43e-05	0.000283102	FALSE	FALSE	FALSE	FALSE	FALSE	FALSE	FALSE	FALSE	FALSE	FALSE	FALSE	FALSE	FALSE	FALSE	FALSE	FALSE	FALSE	FALSE	FALSE	FALSE	FALSE	FALSE	FALSE	FALSE	FALSE
Y49E10.15	WBGene00004919	snr-6	protein_coding_gene	0.543209	4.79995	3.44e-05	0.000283652	FALSE	WBGene00004919	WBGene00004919	FALSE	WBGene00004919	FALSE	FALSE	WBGene00004919	FALSE	FALSE	FALSE	FALSE	FALSE	FALSE	FALSE	FALSE	FALSE	FALSE	FALSE	FALSE	FALSE	FALSE	FALSE	FALSE	FALSE
C05C8.1	WBGene00015460		protein_coding_gene	-0.654717	3.62836	3.46e-05	0.00028542	FALSE	WBGene00015460	WBGene00015460	FALSE	WBGene00015460	FALSE	FALSE	FALSE	FALSE	FALSE	FALSE	FALSE	FALSE	FALSE	FALSE	FALSE	FALSE	FALSE	FALSE	FALSE	FALSE	FALSE	FALSE	FALSE	FALSE
Y22F5A.5	WBGene00003091	lys-2	protein_coding_gene	-0.933012	5.37167	3.47e-05	0.000285687	FALSE	FALSE	FALSE	FALSE	FALSE	FALSE	FALSE	FALSE	FALSE	WBGene00003091	FALSE	FALSE	FALSE	FALSE	FALSE	FALSE	FALSE	FALSE	WBGene00003091	FALSE	FALSE	FALSE	FALSE	FALSE	FALSE
F15G9.1	WBGene00008865		protein_coding_gene	-0.550323	4.25587	3.48e-05	0.000286922	FALSE	FALSE	FALSE	FALSE	FALSE	FALSE	FALSE	FALSE	FALSE	FALSE	FALSE	FALSE	FALSE	FALSE	FALSE	FALSE	FALSE	FALSE	FALSE	FALSE	FALSE	FALSE	FALSE	FALSE	FALSE
C06B8.2	WBGene00007368		protein_coding_gene	0.703426	4.41529	3.5e-05	0.000288159	FALSE	FALSE	FALSE	FALSE	FALSE	FALSE	FALSE	FALSE	FALSE	FALSE	FALSE	FALSE	FALSE	FALSE	FALSE	FALSE	FALSE	FALSE	WBGene00007368	FALSE	FALSE	FALSE	FALSE	FALSE	FALSE
C56G2.6	WBGene00002891	let-767	protein_coding_gene	-0.49331	6.6861	3.51e-05	0.000288649	FALSE	FALSE	WBGene00002891	FALSE	FALSE	FALSE	FALSE	FALSE	FALSE	FALSE	FALSE	FALSE	WBGene00002891	FALSE	FALSE	FALSE	FALSE	FALSE	FALSE	FALSE	FALSE	FALSE	FALSE	FALSE	FALSE
C18E9.6	WBGene00007686	tomm-40	protein_coding_gene	0.626911	6.74328	3.54e-05	0.000291042	FALSE	FALSE	WBGene00007686	FALSE	FALSE	FALSE	FALSE	FALSE	FALSE	FALSE	FALSE	FALSE	FALSE	FALSE	FALSE	FALSE	FALSE	FALSE	FALSE	FALSE	FALSE	FALSE	FALSE	FALSE	FALSE
C36E8.2	WBGene00007981	glb-11	protein_coding_gene	-0.503864	5.71675	3.58e-05	0.000294193	FALSE	FALSE	FALSE	FALSE	FALSE	FALSE	FALSE	FALSE	FALSE	FALSE	FALSE	FALSE	FALSE	FALSE	FALSE	FALSE	FALSE	FALSE	FALSE	FALSE	FALSE	FALSE	FALSE	FALSE	FALSE
Y42G9A.1	WBGene00021531		protein_coding_gene	-0.585879	3.52397	3.64e-05	0.000298794	FALSE	FALSE	FALSE	FALSE	FALSE	FALSE	FALSE	FALSE	FALSE	FALSE	FALSE	FALSE	FALSE	FALSE	FALSE	FALSE	FALSE	FALSE	FALSE	FALSE	FALSE	FALSE	FALSE	FALSE	FALSE
T21B6.2	WBGene00011879	pho-7	protein_coding_gene	-0.709965	3.10771	3.65e-05	0.000299258	FALSE	FALSE	FALSE	FALSE	FALSE	FALSE	FALSE	FALSE	FALSE	FALSE	FALSE	FALSE	FALSE	FALSE	FALSE	FALSE	FALSE	FALSE	FALSE	FALSE	FALSE	FALSE	FALSE	FALSE	FALSE
F27C1.6	WBGene00017855		protein_coding_gene	0.433968	5.88393	3.65e-05	0.000299258	FALSE	FALSE	WBGene00017855	FALSE	FALSE	FALSE	FALSE	FALSE	FALSE	FALSE	FALSE	FALSE	FALSE	FALSE	FALSE	FALSE	FALSE	FALSE	FALSE	FALSE	FALSE	FALSE	FALSE	FALSE	FALSE
T22H6.7	WBGene00000017	abf-6	protein_coding_gene	-0.838714	5.11174	3.67e-05	0.000300784	FALSE	FALSE	FALSE	FALSE	FALSE	FALSE	FALSE	FALSE	FALSE	FALSE	FALSE	FALSE	FALSE	FALSE	FALSE	FALSE	FALSE	FALSE	FALSE	FALSE	FALSE	FALSE	FALSE	FALSE	FALSE
Y44F5A.1	WBGene00012858		protein_coding_gene	0.61066	3.69011	3.68e-05	0.000300963	FALSE	FALSE	WBGene00012858	FALSE	FALSE	FALSE	FALSE	FALSE	FALSE	FALSE	FALSE	FALSE	FALSE	FALSE	FALSE	FALSE	FALSE	FALSE	FALSE	FALSE	FALSE	FALSE	FALSE	FALSE	FALSE
F36G9.3	WBGene00009485		protein_coding_gene	0.755662	3.54909	3.76e-05	0.00030776	FALSE	FALSE	FALSE	FALSE	FALSE	FALSE	FALSE	FALSE	FALSE	FALSE	FALSE	FALSE	FALSE	FALSE	FALSE	FALSE	FALSE	FALSE	FALSE	FALSE	FALSE	FALSE	FALSE	FALSE	FALSE
T22G5.4	WBGene00011931	srsx-19	protein_coding_gene	-1.40399	1.25552	3.84e-05	0.000313946	FALSE	FALSE	FALSE	FALSE	FALSE	FALSE	FALSE	FALSE	FALSE	FALSE	FALSE	FALSE	FALSE	FALSE	FALSE	FALSE	FALSE	FALSE	FALSE	FALSE	FALSE	FALSE	FALSE	FALSE	FALSE
Y17G7B.11	WBGene00012464	arrd-7	protein_coding_gene	0.661694	3.99817	3.84e-05	0.000314091	FALSE	FALSE	FALSE	FALSE	FALSE	FALSE	FALSE	FALSE	FALSE	FALSE	FALSE	FALSE	FALSE	FALSE	FALSE	FALSE	FALSE	FALSE	FALSE	FALSE	FALSE	FALSE	FALSE	FALSE	FALSE
T25F10.3	WBGene00020806		protein_coding_gene	-0.503611	5.40186	3.85e-05	0.000314195	FALSE	FALSE	FALSE	FALSE	FALSE	FALSE	FALSE	FALSE	FALSE	FALSE	FALSE	FALSE	FALSE	FALSE	FALSE	FALSE	FALSE	FALSE	FALSE	FALSE	FALSE	FALSE	FALSE	FALSE	FALSE
Y37E3.10	WBGene00021351	eif-2alpha	protein_coding_gene	0.465694	6.67142	3.88e-05	0.000316848	FALSE	FALSE	WBGene00021351	FALSE	FALSE	FALSE	FALSE	FALSE	FALSE	FALSE	FALSE	FALSE	FALSE	FALSE	WBGene00021351	FALSE	FALSE	FALSE	FALSE	FALSE	FALSE	FALSE	FALSE	FALSE	FALSE
F38A1.9	WBGene00009522		protein_coding_gene	0.906057	2.4303	3.95e-05	0.000322028	FALSE	FALSE	FALSE	FALSE	FALSE	FALSE	FALSE	FALSE	FALSE	FALSE	FALSE	FALSE	FALSE	FALSE	FALSE	FALSE	FALSE	FALSE	WBGene00009522	FALSE	FALSE	FALSE	FALSE	FALSE	FALSE
C33C12.1	WBGene00016334		protein_coding_gene	-1.25577	0.966643	3.98e-05	0.000324059	FALSE	FALSE	FALSE	FALSE	FALSE	FALSE	FALSE	FALSE	FALSE	FALSE	FALSE	FALSE	FALSE	FALSE	FALSE	FALSE	FALSE	FALSE	FALSE	FALSE	FALSE	FALSE	FALSE	FALSE	FALSE
ZK686.2	WBGene00022792		protein_coding_gene	0.489609	5.06367	3.99e-05	0.000324742	FALSE	FALSE	WBGene00022792	FALSE	FALSE	FALSE	FALSE	FALSE	FALSE	FALSE	FALSE	FALSE	FALSE	FALSE	FALSE	FALSE	FALSE	FALSE	FALSE	FALSE	FALSE	FALSE	FALSE	FALSE	FALSE
K08C7.2	WBGene00001476	fmo-1	protein_coding_gene	-0.537956	6.35786	4e-05	0.000325659	FALSE	FALSE	FALSE	FALSE	FALSE	FALSE	FALSE	FALSE	FALSE	FALSE	FALSE	FALSE	FALSE	FALSE	FALSE	FALSE	FALSE	FALSE	WBGene00001476	FALSE	FALSE	FALSE	FALSE	FALSE	FALSE
C34B2.2	WBGene00016387	kbp-5	protein_coding_gene	0.944513	1.60482	4e-05	0.000325659	FALSE	WBGene00016387	WBGene00016387	FALSE	WBGene00016387	FALSE	FALSE	FALSE	FALSE	FALSE	FALSE	FALSE	FALSE	FALSE	FALSE	FALSE	FALSE	FALSE	FALSE	FALSE	FALSE	FALSE	FALSE	FALSE	FALSE
F09G8.3	WBGene00017319	mrps-9	protein_coding_gene	0.479211	4.83998	4.08e-05	0.000331366	FALSE	FALSE	WBGene00017319	FALSE	FALSE	FALSE	FALSE	FALSE	FALSE	FALSE	FALSE	FALSE	FALSE	FALSE	WBGene00017319	FALSE	FALSE	FALSE	FALSE	FALSE	FALSE	FALSE	FALSE	FALSE	FALSE
C15H9.2	WBGene00015798		protein_coding_gene	-1.18183	0.793377	4.09e-05	0.000332598	FALSE	FALSE	FALSE	FALSE	FALSE	FALSE	FALSE	FALSE	FALSE	FALSE	FALSE	FALSE	FALSE	FALSE	FALSE	FALSE	FALSE	FALSE	FALSE	FALSE	FALSE	FALSE	FALSE	FALSE	FALSE
F33A8.4	WBGene00009352		protein_coding_gene	0.521353	4.96475	4.11e-05	0.000333303	FALSE	FALSE	WBGene00009352	FALSE	FALSE	FALSE	FALSE	FALSE	FALSE	FALSE	FALSE	FALSE	FALSE	FALSE	FALSE	FALSE	FALSE	FALSE	FALSE	FALSE	FALSE	FALSE	FALSE	FALSE	FALSE
R166.4	WBGene00004185	pro-1	protein_coding_gene	0.465544	5.04612	4.12e-05	0.000334288	FALSE	FALSE	WBGene00004185	FALSE	FALSE	FALSE	FALSE	FALSE	FALSE	FALSE	FALSE	FALSE	WBGene00004185	WBGene00004185	FALSE	FALSE	FALSE	FALSE	FALSE	FALSE	FALSE	FALSE	FALSE	FALSE	FALSE
C04A11.5	WBGene00007288		protein_coding_gene	-0.919495	1.63179	4.16e-05	0.000337434	FALSE	FALSE	FALSE	FALSE	FALSE	FALSE	FALSE	FALSE	FALSE	FALSE	FALSE	FALSE	FALSE	FALSE	FALSE	FALSE	FALSE	FALSE	FALSE	FALSE	FALSE	FALSE	FALSE	FALSE	FALSE
ZK1320.1	WBGene00014251	gstk-1	protein_coding_gene	-0.544713	4.20176	4.16e-05	0.000337434	FALSE	FALSE	FALSE	FALSE	FALSE	FALSE	FALSE	FALSE	FALSE	WBGene00014251	FALSE	FALSE	FALSE	FALSE	FALSE	FALSE	FALSE	FALSE	FALSE	FALSE	FALSE	FALSE	FALSE	FALSE	FALSE
C44E4.1	WBGene00016650	ubr-4	protein_coding_gene	-0.482729	8.26217	4.19e-05	0.00033914	FALSE	FALSE	WBGene00016650	FALSE	FALSE	FALSE	FALSE	FALSE	FALSE	FALSE	FALSE	FALSE	FALSE	FALSE	FALSE	FALSE	FALSE	FALSE	FALSE	FALSE	FALSE	FALSE	FALSE	FALSE	FALSE
ZK337.1	WBGene00013969	tep-1	protein_coding_gene	-0.544052	7.74059	4.22e-05	0.00034188	FALSE	FALSE	FALSE	FALSE	FALSE	FALSE	FALSE	FALSE	FALSE	FALSE	FALSE	FALSE	FALSE	FALSE	FALSE	FALSE	FALSE	FALSE	FALSE	FALSE	FALSE	FALSE	FALSE	FALSE	FALSE
C36A4.1	WBGene00007963	cyp-25A1	protein_coding_gene	-1.38146	0.910467	4.23e-05	0.000342184	FALSE	FALSE	FALSE	FALSE	FALSE	FALSE	FALSE	FALSE	FALSE	FALSE	FALSE	FALSE	FALSE	FALSE	FALSE	FALSE	FALSE	FALSE	FALSE	FALSE	FALSE	FALSE	FALSE	FALSE	FALSE
F18C12.3	WBGene00008934		protein_coding_gene	0.452535	4.8574	4.28e-05	0.000345616	FALSE	FALSE	WBGene00008934	FALSE	FALSE	FALSE	FALSE	FALSE	FALSE	FALSE	FALSE	FALSE	FALSE	FALSE	FALSE	FALSE	FALSE	FALSE	FALSE	FALSE	FALSE	FALSE	FALSE	FALSE	FALSE
Y41G9A.10	WBGene00044901		protein_coding_gene	-0.908015	3.7991	4.33e-05	0.000349941	FALSE	FALSE	FALSE	FALSE	FALSE	FALSE	FALSE	FALSE	FALSE	FALSE	FALSE	FALSE	FALSE	FALSE	FALSE	FALSE	FALSE	FALSE	FALSE	FALSE	FALSE	WBGene00044901	FALSE	FALSE	FALSE
ZK688.2	WBGene00022797	best-24	protein_coding_gene	-0.58701	7.01784	4.34e-05	0.00035045	FALSE	FALSE	FALSE	FALSE	FALSE	FALSE	FALSE	FALSE	FALSE	FALSE	FALSE	FALSE	FALSE	FALSE	FALSE	FALSE	FALSE	FALSE	FALSE	FALSE	FALSE	FALSE	FALSE	FALSE	FALSE
C28C12.13	WBGene00005670	sru-7	protein_coding_gene	1.14667	0.985101	4.35e-05	0.000350937	FALSE	FALSE	FALSE	FALSE	FALSE	FALSE	FALSE	FALSE	FALSE	FALSE	FALSE	FALSE	FALSE	FALSE	FALSE	FALSE	FALSE	FALSE	FALSE	FALSE	FALSE	FALSE	FALSE	FALSE	FALSE
F26G5.9	WBGene00006523	tam-1	protein_coding_gene	-0.473883	7.43067	4.36e-05	0.000351569	FALSE	FALSE	WBGene00006523	FALSE	FALSE	FALSE	FALSE	FALSE	FALSE	FALSE	FALSE	FALSE	FALSE	FALSE	FALSE	FALSE	FALSE	FALSE	FALSE	FALSE	FALSE	FALSE	FALSE	FALSE	FALSE
Y49E10.18	WBGene00013037		protein_coding_gene	0.541817	5.14904	4.36e-05	0.000351569	FALSE	FALSE	FALSE	FALSE	FALSE	FALSE	FALSE	FALSE	FALSE	FALSE	FALSE	FALSE	FALSE	FALSE	FALSE	FALSE	FALSE	FALSE	FALSE	FALSE	FALSE	FALSE	FALSE	FALSE	FALSE
E03E2.1	WBGene00017108	cyp-43A1	protein_coding_gene	-0.699681	3.7224	4.39e-05	0.000353227	FALSE	FALSE	FALSE	FALSE	FALSE	FALSE	FALSE	FALSE	FALSE	FALSE	FALSE	FALSE	FALSE	FALSE	FALSE	FALSE	FALSE	FALSE	FALSE	FALSE	FALSE	FALSE	FALSE	FALSE	FALSE
F22E12.4	WBGene00001178	egl-9	protein_coding_gene	0.552158	5.89272	4.41e-05	0.000354648	FALSE	FALSE	WBGene00001178	FALSE	FALSE	FALSE	FALSE	FALSE	FALSE	WBGene00001178	FALSE	FALSE	FALSE	FALSE	FALSE	FALSE	FALSE	FALSE	FALSE	FALSE	FALSE	FALSE	FALSE	FALSE	FALSE
T04F3.1	WBGene00011436		protein_coding_gene	-0.48281	8.0846	4.42e-05	0.000355768	FALSE	FALSE	FALSE	FALSE	FALSE	FALSE	FALSE	FALSE	FALSE	FALSE	FALSE	FALSE	FALSE	FALSE	FALSE	FALSE	FALSE	FALSE	FALSE	FALSE	FALSE	FALSE	FALSE	FALSE	FALSE
F46A8.11	WBGene00014761		protein_coding_gene	0.771869	2.60159	4.47e-05	0.000359293	FALSE	FALSE	FALSE	FALSE	FALSE	FALSE	FALSE	FALSE	FALSE	FALSE	FALSE	FALSE	FALSE	FALSE	FALSE	FALSE	FALSE	FALSE	FALSE	FALSE	FALSE	FALSE	FALSE	FALSE	FALSE
C16A3.4	WBGene00015809		protein_coding_gene	-0.482039	8.36322	4.47e-05	0.000359293	FALSE	FALSE	WBGene00015809	FALSE	FALSE	FALSE	FALSE	FALSE	FALSE	FALSE	FALSE	FALSE	FALSE	FALSE	FALSE	FALSE	FALSE	FALSE	FALSE	FALSE	FALSE	FALSE	FALSE	FALSE	FALSE
C25F9.6	WBGene00007726		protein_coding_gene	0.631836	4.10074	4.49e-05	0.00036052	FALSE	FALSE	FALSE	FALSE	FALSE	FALSE	FALSE	FALSE	FALSE	FALSE	FALSE	FALSE	FALSE	FALSE	FALSE	FALSE	FALSE	FALSE	FALSE	FALSE	FALSE	FALSE	FALSE	FALSE	FALSE
T27F6.8	WBGene00012107		protein_coding_gene	1.16769	3.13146	4.5e-05	0.000360722	FALSE	WBGene00012107	FALSE	FALSE	FALSE	FALSE	FALSE	FALSE	FALSE	FALSE	FALSE	FALSE	FALSE	FALSE	FALSE	FALSE	FALSE	FALSE	FALSE	FALSE	FALSE	FALSE	FALSE	FALSE	FALSE
C32A3.2	WBGene00007859	mrps-31	protein_coding_gene	0.486072	4.81054	4.53e-05	0.000362979	FALSE	FALSE	WBGene00007859	FALSE	FALSE	FALSE	FALSE	FALSE	FALSE	FALSE	FALSE	FALSE	FALSE	FALSE	FALSE	FALSE	FALSE	FALSE	FALSE	FALSE	FALSE	FALSE	FALSE	FALSE	FALSE
R151.5	WBGene00006592	dpy-31	protein_coding_gene	-0.461	5.91261	4.57e-05	0.000365806	FALSE	FALSE	FALSE	FALSE	FALSE	FALSE	FALSE	FALSE	FALSE	FALSE	FALSE	FALSE	FALSE	FALSE	FALSE	FALSE	FALSE	FALSE	FALSE	FALSE	FALSE	FALSE	FALSE	FALSE	FALSE
F55C5.5	WBGene00010094	tsfm-1	protein_coding_gene	0.610782	5.39872	4.6e-05	0.000368534	WBGene00010094	WBGene00010094	WBGene00010094	WBGene00010094	WBGene00010094	FALSE	FALSE	FALSE	FALSE	FALSE	FALSE	FALSE	FALSE	FALSE	WBGene00010094	FALSE	FALSE	FALSE	FALSE	FALSE	FALSE	FALSE	FALSE	FALSE	FALSE
F45H7.4	WBGene00004183	prk-2	protein_coding_gene	-0.71227	4.36393	4.66e-05	0.000372533	FALSE	WBGene00004183	FALSE	FALSE	FALSE	FALSE	FALSE	FALSE	FALSE	FALSE	FALSE	FALSE	FALSE	FALSE	FALSE	FALSE	FALSE	FALSE	FALSE	FALSE	FALSE	FALSE	FALSE	FALSE	FALSE
Y42A5A.2	WBGene00012777	lact-8	protein_coding_gene	-0.865716	3.33337	4.69e-05	0.000374997	FALSE	FALSE	FALSE	FALSE	FALSE	FALSE	FALSE	FALSE	FALSE	FALSE	FALSE	FALSE	FALSE	FALSE	FALSE	FALSE	FALSE	FALSE	FALSE	FALSE	FALSE	FALSE	FALSE	FALSE	FALSE
F31C3.6	WBGene00009288		protein_coding_gene	0.54091	4.9836	4.72e-05	0.000376799	FALSE	FALSE	FALSE	FALSE	FALSE	FALSE	FALSE	FALSE	FALSE	FALSE	FALSE	FALSE	FALSE	FALSE	FALSE	FALSE	FALSE	FALSE	FALSE	FALSE	FALSE	FALSE	FALSE	FALSE	FALSE
T27B7.4	WBGene00003705	nhr-115	protein_coding_gene	1.03604	2.43702	4.74e-05	0.00037863	FALSE	FALSE	FALSE	FALSE	FALSE	FALSE	FALSE	FALSE	FALSE	WBGene00003705	FALSE	FALSE	FALSE	FALSE	FALSE	FALSE	FALSE	FALSE	FALSE	FALSE	FALSE	FALSE	FALSE	FALSE	FALSE
F54C9.11	WBGene00010045		protein_coding_gene	-0.467303	5.07615	4.75e-05	0.000379085	FALSE	FALSE	FALSE	FALSE	FALSE	FALSE	FALSE	FALSE	FALSE	FALSE	FALSE	FALSE	FALSE	FALSE	FALSE	FALSE	FALSE	FALSE	FALSE	FALSE	FALSE	FALSE	FALSE	FALSE	FALSE
R173.4	WBGene00020126	flp-26	protein_coding_gene	-0.498919	4.74145	4.77e-05	0.000380259	FALSE	FALSE	FALSE	FALSE	FALSE	FALSE	FALSE	FALSE	FALSE	FALSE	FALSE	FALSE	FALSE	FALSE	FALSE	FALSE	FALSE	FALSE	FALSE	FALSE	FALSE	FALSE	FALSE	FALSE	FALSE
F57A8.1	WBGene00010177		protein_coding_gene	-0.481276	7.17809	4.79e-05	0.000381756	FALSE	FALSE	FALSE	FALSE	FALSE	FALSE	FALSE	FALSE	FALSE	FALSE	FALSE	FALSE	FALSE	FALSE	FALSE	FALSE	FALSE	FALSE	FALSE	FALSE	FALSE	FALSE	FALSE	FALSE	FALSE
K02E10.7	WBGene00019321		protein_coding_gene	0.873676	2.42035	4.82e-05	0.000384289	FALSE	FALSE	FALSE	FALSE	FALSE	FALSE	FALSE	FALSE	FALSE	FALSE	FALSE	FALSE	FALSE	FALSE	FALSE	FALSE	FALSE	FALSE	FALSE	FALSE	FALSE	FALSE	FALSE	FALSE	FALSE
ZC155.1	WBGene00003588	nex-1	protein_coding_gene	-0.480448	8.22151	4.83e-05	0.000384743	FALSE	WBGene00003588	WBGene00003588	FALSE	WBGene00003588	FALSE	FALSE	FALSE	FALSE	FALSE	FALSE	FALSE	FALSE	FALSE	FALSE	FALSE	FALSE	FALSE	FALSE	FALSE	FALSE	FALSE	FALSE	FALSE	FALSE
T03G11.9	WBGene00044584		protein_coding_gene	0.993787	1.96198	4.85e-05	0.000386187	FALSE	FALSE	FALSE	FALSE	FALSE	FALSE	FALSE	FALSE	FALSE	FALSE	FALSE	FALSE	FALSE	FALSE	FALSE	FALSE	FALSE	FALSE	FALSE	FALSE	FALSE	FALSE	FALSE	FALSE	FALSE
C47B2.3	WBGene00006529	tba-2	protein_coding_gene	0.454538	7.95258	4.9e-05	0.000389142	FALSE	FALSE	WBGene00006529	FALSE	FALSE	FALSE	FALSE	FALSE	FALSE	FALSE	FALSE	WBGene00006529	FALSE	FALSE	FALSE	FALSE	FALSE	FALSE	FALSE	FALSE	FALSE	FALSE	FALSE	FALSE	FALSE
PAR2.1	WBGene00019800	mtss-1	protein_coding_gene	0.488782	4.47657	4.93e-05	0.000391626	FALSE	FALSE	WBGene00019800	FALSE	FALSE	FALSE	FALSE	FALSE	FALSE	FALSE	FALSE	FALSE	FALSE	FALSE	FALSE	FALSE	FALSE	FALSE	FALSE	FALSE	FALSE	FALSE	FALSE	FALSE	FALSE
C02D5.2	WBGene00015336		protein_coding_gene	0.541822	3.66683	4.95e-05	0.000393215	FALSE	FALSE	FALSE	FALSE	FALSE	FALSE	FALSE	FALSE	FALSE	FALSE	FALSE	FALSE	FALSE	FALSE	FALSE	FALSE	FALSE	FALSE	FALSE	FALSE	FALSE	FALSE	FALSE	FALSE	FALSE
K07A1.11	WBGene00004312	rba-1	protein_coding_gene	0.478522	5.02027	4.98e-05	0.000395289	FALSE	FALSE	WBGene00004312	FALSE	FALSE	FALSE	FALSE	FALSE	FALSE	FALSE	FALSE	FALSE	WBGene00004312	FALSE	FALSE	FALSE	FALSE	FALSE	FALSE	FALSE	FALSE	FALSE	FALSE	FALSE	FALSE
F23B2.12	WBGene00003957	pcp-2	protein_coding_gene	0.678628	6.77515	5.05e-05	0.000400459	FALSE	FALSE	FALSE	FALSE	FALSE	FALSE	FALSE	FALSE	FALSE	FALSE	FALSE	FALSE	FALSE	FALSE	FALSE	FALSE	FALSE	FALSE	WBGene00003957	FALSE	FALSE	FALSE	FALSE	FALSE	FALSE
C25G4.2	WBGene00007730		protein_coding_gene	-0.431791	6.10523	5.05e-05	0.000400459	FALSE	FALSE	WBGene00007730	FALSE	FALSE	FALSE	FALSE	FALSE	FALSE	FALSE	FALSE	FALSE	FALSE	FALSE	FALSE	FALSE	FALSE	FALSE	FALSE	FALSE	FALSE	FALSE	FALSE	FALSE	FALSE
F11G11.3	WBGene00001754	gst-6	protein_coding_gene	-0.499807	5.73378	5.06e-05	0.000400562	FALSE	FALSE	FALSE	FALSE	FALSE	FALSE	FALSE	FALSE	FALSE	WBGene00001754	FALSE	FALSE	FALSE	FALSE	FALSE	FALSE	FALSE	FALSE	FALSE	FALSE	FALSE	FALSE	FALSE	FALSE	FALSE
C07H6.5	WBGene00000479	cgh-1	protein_coding_gene	0.453442	5.98911	5.13e-05	0.000405625	WBGene00000479	FALSE	WBGene00000479	WBGene00000479	FALSE	FALSE	FALSE	WBGene00000479	WBGene00000479	FALSE	FALSE	FALSE	WBGene00000479	WBGene00000479	WBGene00000479	FALSE	WBGene00000479	FALSE	FALSE	FALSE	FALSE	FALSE	FALSE	FALSE	FALSE
F32G8.6	WBGene00000298	cat-4	protein_coding_gene	0.473657	5.67177	5.16e-05	0.000408359	FALSE	WBGene00000298	FALSE	FALSE	FALSE	FALSE	FALSE	FALSE	FALSE	FALSE	FALSE	FALSE	FALSE	FALSE	FALSE	FALSE	FALSE	FALSE	FALSE	FALSE	FALSE	FALSE	FALSE	FALSE	FALSE
W03B1.7	WBGene00020976	oac-51	protein_coding_gene	-1.13291	2.70252	5.19e-05	0.000410122	FALSE	FALSE	FALSE	FALSE	FALSE	FALSE	FALSE	FALSE	FALSE	FALSE	FALSE	FALSE	FALSE	FALSE	FALSE	FALSE	FALSE	FALSE	FALSE	FALSE	FALSE	FALSE	WBGene00020976	FALSE	FALSE
W08A12.1	WBGene00021078	unc-132	protein_coding_gene	0.475289	6.78475	5.2e-05	0.00041047	FALSE	FALSE	WBGene00021078	FALSE	FALSE	FALSE	FALSE	FALSE	FALSE	FALSE	FALSE	FALSE	FALSE	FALSE	FALSE	FALSE	FALSE	FALSE	FALSE	FALSE	FALSE	FALSE	FALSE	FALSE	FALSE
Y47G6A.7	WBGene00021637		protein_coding_gene	-0.501236	4.20965	5.21e-05	0.000411152	FALSE	FALSE	FALSE	FALSE	FALSE	FALSE	FALSE	FALSE	FALSE	FALSE	FALSE	FALSE	FALSE	FALSE	FALSE	FALSE	FALSE	FALSE	FALSE	FALSE	FALSE	FALSE	FALSE	FALSE	FALSE
F53E10.4	WBGene00018760	irg-3	protein_coding_gene	0.740663	4.6459	5.24e-05	0.000413676	FALSE	FALSE	FALSE	FALSE	FALSE	FALSE	FALSE	FALSE	FALSE	WBGene00018760	FALSE	FALSE	FALSE	FALSE	FALSE	FALSE	FALSE	FALSE	FALSE	FALSE	FALSE	FALSE	FALSE	FALSE	FALSE
ZK121.2	WBGene00022664		protein_coding_gene	0.554505	5.711	5.25e-05	0.000413997	FALSE	FALSE	FALSE	FALSE	FALSE	FALSE	FALSE	FALSE	FALSE	FALSE	FALSE	FALSE	FALSE	FALSE	FALSE	FALSE	FALSE	FALSE	FALSE	FALSE	FALSE	FALSE	FALSE	FALSE	FALSE
F25H2.1	WBGene00006578	tli-1	protein_coding_gene	-0.58237	4.03216	5.3e-05	0.000417462	FALSE	FALSE	FALSE	FALSE	FALSE	FALSE	FALSE	FALSE	FALSE	FALSE	FALSE	FALSE	FALSE	FALSE	FALSE	FALSE	FALSE	FALSE	FALSE	FALSE	FALSE	FALSE	FALSE	FALSE	FALSE
C25H3.10	WBGene00016119		protein_coding_gene	-0.795162	5.91401	5.31e-05	0.000418477	FALSE	FALSE	FALSE	FALSE	FALSE	FALSE	FALSE	FALSE	FALSE	FALSE	FALSE	FALSE	FALSE	FALSE	FALSE	FALSE	FALSE	FALSE	FALSE	FALSE	FALSE	FALSE	FALSE	FALSE	FALSE
F29C12.3	WBGene00009245	rict-1	protein_coding_gene	-0.488224	5.45013	5.36e-05	0.000421839	WBGene00009245	FALSE	WBGene00009245	WBGene00009245	FALSE	FALSE	FALSE	FALSE	FALSE	FALSE	FALSE	FALSE	FALSE	FALSE	FALSE	FALSE	FALSE	FALSE	FALSE	FALSE	FALSE	FALSE	FALSE	FALSE	FALSE
Y38C1AB.2	WBGene00021404	trpl-3	protein_coding_gene	-0.836973	2.68709	5.36e-05	0.000421839	FALSE	FALSE	FALSE	FALSE	FALSE	FALSE	FALSE	FALSE	FALSE	FALSE	FALSE	FALSE	FALSE	FALSE	FALSE	FALSE	FALSE	FALSE	FALSE	FALSE	FALSE	FALSE	FALSE	FALSE	FALSE
F18C5.3	WBGene00007050	utp-20	protein_coding_gene	0.481869	7.03487	5.41e-05	0.00042525	FALSE	FALSE	WBGene00007050	FALSE	FALSE	FALSE	FALSE	FALSE	FALSE	FALSE	FALSE	FALSE	FALSE	FALSE	FALSE	FALSE	FALSE	FALSE	FALSE	FALSE	FALSE	FALSE	FALSE	FALSE	FALSE
H25P06.1	WBGene00010416	hxk-2	protein_coding_gene	-0.510533	5.97817	5.44e-05	0.000427665	FALSE	FALSE	WBGene00010416	FALSE	FALSE	FALSE	FALSE	FALSE	FALSE	FALSE	FALSE	FALSE	FALSE	FALSE	FALSE	FALSE	FALSE	FALSE	FALSE	FALSE	FALSE	FALSE	FALSE	FALSE	FALSE
F55F8.2	WBGene00018890		protein_coding_gene	0.44058	6.1163	5.51e-05	0.000432912	FALSE	FALSE	WBGene00018890	FALSE	FALSE	FALSE	FALSE	FALSE	FALSE	FALSE	FALSE	FALSE	FALSE	FALSE	FALSE	FALSE	FALSE	FALSE	FALSE	FALSE	FALSE	FALSE	FALSE	FALSE	FALSE
C27B7.5	WBGene00007762		protein_coding_gene	0.7628	2.46704	5.54e-05	0.000434672	WBGene00007762	WBGene00007762	WBGene00007762	WBGene00007762	WBGene00007762	WBGene00007762	WBGene00007762	FALSE	FALSE	FALSE	FALSE	FALSE	FALSE	FALSE	FALSE	FALSE	FALSE	WBGene00007762	FALSE	FALSE	FALSE	FALSE	FALSE	FALSE	FALSE
F08H9.8	WBGene00008596	clec-54	protein_coding_gene	0.609453	3.82036	5.59e-05	0.000438336	FALSE	FALSE	FALSE	FALSE	FALSE	FALSE	FALSE	FALSE	FALSE	FALSE	FALSE	FALSE	FALSE	FALSE	FALSE	FALSE	FALSE	FALSE	FALSE	FALSE	FALSE	FALSE	FALSE	FALSE	FALSE
C27A7.1	WBGene00007753		protein_coding_gene	0.577319	4.24386	5.61e-05	0.000439201	FALSE	FALSE	FALSE	FALSE	FALSE	FALSE	FALSE	FALSE	FALSE	FALSE	FALSE	FALSE	FALSE	FALSE	FALSE	FALSE	FALSE	FALSE	FALSE	FALSE	FALSE	FALSE	FALSE	FALSE	FALSE
C24H10.5	WBGene00006861	cal-5	protein_coding_gene	-0.489827	6.67094	5.64e-05	0.000441795	FALSE	FALSE	FALSE	FALSE	FALSE	FALSE	FALSE	FALSE	FALSE	FALSE	FALSE	FALSE	FALSE	FALSE	FALSE	FALSE	FALSE	FALSE	FALSE	FALSE	FALSE	FALSE	FALSE	FALSE	FALSE
Y71G12B.24	WBGene00022159	mppa-1	protein_coding_gene	0.535132	4.21231	5.68e-05	0.000444603	FALSE	FALSE	WBGene00022159	FALSE	FALSE	FALSE	FALSE	FALSE	FALSE	FALSE	FALSE	FALSE	FALSE	FALSE	FALSE	FALSE	FALSE	FALSE	FALSE	FALSE	FALSE	FALSE	FALSE	FALSE	FALSE
F52F12.4	WBGene00009937	lsl-1	protein_coding_gene	0.853302	1.85417	5.71e-05	0.000446316	WBGene00009937	WBGene00009937	WBGene00009937	WBGene00009937	WBGene00009937	FALSE	FALSE	FALSE	FALSE	FALSE	FALSE	FALSE	FALSE	FALSE	FALSE	FALSE	FALSE	FALSE	FALSE	FALSE	FALSE	FALSE	FALSE	FALSE	FALSE
W04G3.12	WBGene00044151		protein_coding_gene	1.67285	0.183976	5.71e-05	0.000446316	FALSE	FALSE	FALSE	FALSE	FALSE	FALSE	FALSE	FALSE	FALSE	FALSE	FALSE	FALSE	FALSE	FALSE	FALSE	FALSE	FALSE	FALSE	FALSE	FALSE	FALSE	FALSE	FALSE	FALSE	FALSE
C39H7.4	WBGene00016542		protein_coding_gene	-0.474098	5.9675	5.86e-05	0.000457491	FALSE	FALSE	FALSE	FALSE	FALSE	FALSE	FALSE	FALSE	FALSE	WBGene00016542	FALSE	FALSE	FALSE	FALSE	FALSE	FALSE	FALSE	FALSE	WBGene00016542	FALSE	FALSE	FALSE	FALSE	FALSE	FALSE
T19H5.4	WBGene00011849		protein_coding_gene	-0.438982	6.93084	5.91e-05	0.000461553	FALSE	FALSE	FALSE	FALSE	FALSE	FALSE	FALSE	FALSE	FALSE	FALSE	FALSE	FALSE	FALSE	FALSE	FALSE	FALSE	FALSE	FALSE	FALSE	FALSE	FALSE	FALSE	FALSE	FALSE	FALSE
Y50D7A.4	WBGene00021754	hpo-29	protein_coding_gene	0.478231	5.38703	5.97e-05	0.000465552	FALSE	FALSE	WBGene00021754	FALSE	FALSE	FALSE	FALSE	FALSE	FALSE	FALSE	FALSE	FALSE	FALSE	FALSE	FALSE	FALSE	FALSE	FALSE	FALSE	FALSE	FALSE	FALSE	FALSE	FALSE	FALSE
C31H5.4	WBGene00007855		protein_coding_gene	-0.467036	5.75876	6.03e-05	0.000470276	FALSE	FALSE	FALSE	FALSE	FALSE	FALSE	FALSE	FALSE	FALSE	FALSE	FALSE	FALSE	FALSE	FALSE	FALSE	FALSE	FALSE	FALSE	FALSE	FALSE	FALSE	FALSE	FALSE	FALSE	FALSE
F08H9.9	WBGene00008597	clec-55	protein_coding_gene	-1.13157	1.98079	6.05e-05	0.000470911	FALSE	FALSE	FALSE	FALSE	FALSE	FALSE	FALSE	FALSE	FALSE	FALSE	FALSE	FALSE	FALSE	FALSE	FALSE	FALSE	FALSE	FALSE	FALSE	FALSE	FALSE	FALSE	FALSE	FALSE	FALSE
R08C7.2	WBGene00019946	chat-1	protein_coding_gene	-0.441467	6.74725	6.05e-05	0.000470911	FALSE	FALSE	WBGene00019946	FALSE	FALSE	FALSE	FALSE	FALSE	FALSE	FALSE	FALSE	FALSE	FALSE	FALSE	FALSE	FALSE	FALSE	FALSE	FALSE	FALSE	FALSE	FALSE	FALSE	FALSE	FALSE
Y69A2AR.7	WBGene00022078	epg-9	protein_coding_gene	0.551735	7.00525	6.05e-05	0.000470911	FALSE	FALSE	WBGene00022078	FALSE	FALSE	FALSE	FALSE	FALSE	FALSE	FALSE	FALSE	FALSE	FALSE	FALSE	FALSE	FALSE	FALSE	FALSE	FALSE	FALSE	FALSE	FALSE	FALSE	FALSE	FALSE
F38B7.5	WBGene00001110	duo-1	protein_coding_gene	0.719348	2.80171	6.07e-05	0.000472225	FALSE	FALSE	WBGene00001110	FALSE	FALSE	FALSE	FALSE	FALSE	FALSE	FALSE	FALSE	FALSE	FALSE	FALSE	FALSE	FALSE	FALSE	FALSE	FALSE	FALSE	FALSE	FALSE	FALSE	FALSE	FALSE
C09H10.6	WBGene00007500	nasp-1	protein_coding_gene	0.481383	5.01641	6.08e-05	0.000472733	FALSE	FALSE	WBGene00007500	FALSE	FALSE	FALSE	FALSE	FALSE	FALSE	FALSE	FALSE	FALSE	FALSE	FALSE	FALSE	FALSE	FALSE	FALSE	FALSE	FALSE	FALSE	FALSE	FALSE	FALSE	FALSE
T06D8.10	WBGene00011530		protein_coding_gene	-1.02237	1.39547	6.11e-05	0.000474836	FALSE	FALSE	FALSE	FALSE	FALSE	FALSE	FALSE	FALSE	FALSE	WBGene00011530	FALSE	FALSE	FALSE	FALSE	FALSE	FALSE	FALSE	FALSE	FALSE	FALSE	FALSE	FALSE	FALSE	FALSE	FALSE
F15B9.9	WBGene00001109	dsl-7	protein_coding_gene	-0.625111	3.03117	6.25e-05	0.000485316	FALSE	FALSE	FALSE	FALSE	FALSE	FALSE	FALSE	FALSE	FALSE	FALSE	FALSE	FALSE	FALSE	FALSE	FALSE	FALSE	FALSE	FALSE	FALSE	FALSE	FALSE	FALSE	FALSE	FALSE	FALSE
[truncated: 10,970 more rows]

## Sheet: CDF_analysis
GeneListName	NumberOfGenes	NumGenesInBackground	TypeOfGeneName	KSTest_Pval
LeeLuSeydoux2017_1346genes	1346	1186	WBID	4.88e-15
[truncated: 24 more rows]

## Sheet: VennDiagrams_analysis
List 1	List 2	Hypergeometric p-value for overlap	Number of Genes in overlap	Genes in List 1	Genes in List 2
[truncated: 50 more rows]

[truncated: 1 more sheets: CPM_GC1171_GC1459_rmvRep2]
